# Supplementary material for: The origin of exotic pet sugar gliders (Petaurus breviceps) kept in the United States of America
Source: PeerJ. 2019 Jan 8;7:e6180. doi: 10.7717/peerj.6180 (PMC6329365; doi:10.7717/peerj.6180)
Supplement: Table S2 — New samples collected for this study are indicated with an asterix (*). Adapted from (Campbell et al., 2018; Malekian, Cooper & Carthew, 2010; Malekian, Cooper & Carthew, 2010) . (ABTC: South Australia Museum, (A)M: Australia Museum, QM (Queensland Museum), M: Australian National Wildlife Collection CSIRO, U: Museum and Art Gallery of Northern Territory (MAGNT), A: Tasmanian Museum and Art Gallery (TMAG), QVM: Queen Victoria Museum and Art Gallery (QVMAG), AA/UC: University of Canberra Tissue Collection). Dash indicates missing data. [file peerj-07-6180-s003.xlsx]

## Sheet: Sheet1
Table S2: Metadata for all individuals included in this study. New samples collected for this study are indicated with an asterix (*). Adapted from (Campbell et al., 2018; Malekian et al., 2010; Malekian, Cooper and Carthew, 2010). (ABTC: South Australia Museum, (A)M: Australia Museum, QM (Queensland Museum), M: Australian National Wildlife Collection CSIRO, U: Museum and Art Gallery of Northern …
				Accession number
Location	Lat	Long	DNA ID	ND2	ND4	ω-globin	Study ID	mtDNA Haplotype no.	Concatenated Haplotype no.
Canberra region, ACT	-35.28	149.13	M29865	KY352584	KY352624	KY352550	Pb120	-	C-H64
McCarrs Creek Rd, NSW	-33.63	151.28	ABTC85525	GQ323882	GQ323949	GQ323982	Pb03	-	C-H 2
Terrigal, NSW	-33.45	151.44	ABTC85527	HM348514	HM348462	HM348560	Pb05	-	C-H 5
Burrel Creek west of Taree, NSW	-31.95	152.29	ABTC85529	HM348558	HM348504	HM348582	Pb06	-	C-H 2
Lismore, NSW	-28.82	153.28	ABTC85530	GQ323886	GQ323953	GQ323986	Pb07	-	C-H 16
Thornleigh, Sydney, NSW	-33.72	151.07	ABTC85531	GQ323883	GQ323950	GQ323981	Pb08	-	C-H 3
Martinsville, NSW	-33.05	151.4	ABTC85533	GQ323881	GQ323948	GQ323984	Pb10	-	C-H 19
Bryon Bay, NSW	-28.63	153.61	ABTC 85534	GQ323884	GQ323951	GQ323980	Pb11	-	C-H 2
Jingellic Nature Reserve, NSW	-35.91	147.77	ABTC108073	HM348509	HM348460	HM348569	Pb63	-	C-H 69
Jingellic Nature Reserve, NSW	-35.91	147.77	ABTC108072	HM348507	HM348457	HM348574	Pb13	-	C-H 66
Bombala, NSW	-36.91	149.23	ABTC108075	HM348508	HM348459	HM348572	Pb14	-	C-H 67
Eurobodalla Shire, NSW	-36.14	149.97	AA61752	KY352578	KY352618	KY352544	Pb116	-	C-H 1
Mongarlowe River, NSW	-35.41	149.72	M24825	KY352582	KY352622	KY352548	Pb117	-	C-H 18
Kanimbla valley, NSW	-33.63	150.17	M29893	KY352585	KY352625	KY352551	Pb121	-	C-H 63
Viola St Redland, QLD	-27.63	153.25	QMJM16138	GQ232885	GQ323952	GQ323983	Pb15	-	C-H 4
Carnavaron National Park. QLD	-24.97	147.99	QMJM16137	GQ323880	GQ323947	GQ324002	Pb16	-	C-H 15
Tumoulin State Forest, QLD	-17.61	145.5	ABTC80833	GQ323878	GQ323945	GQ323987	Pb17	-	C-H 6
Tumoulin State Forest, QLD	-17.61	145.5	ABTC80834	HM348511	HM348464	HM348564	Pb65	-	C-H 7
Tumoulin State Forest, QLD	-17.61	145.5	ABTC80835	GQ323879	GQ323946	GQ323988	Pb66	-	C-H 8
Tumoulin State Forest, QLD	-17.61	145.5	ABTC80836	HM348512	HM348465	HM348562	Pb67	-	C-H 9
Tumoulin State Forest, QLD	-17.61	145.5	ABTC80837	HM348518	HM348467	HM348563	Pb68	-	C-H 10
Curramore, QLD	-26.7	152.75	M29467	KY352583	KY352623	KY352549	Pb119	H 2	C-H 65
Mulgrave State Forest, QLD	-19.85	147.17	ABTC788	HM348513	HM348461	HM348561	Pb18	-	C-H 5
Penola, SA	-37.35	140.69	ABTC27028	HM348526	HM348469	HM348570	Pb21	-	C-H 18
Western Flat, SA	-36.52	140.74	ABTC27102	GQ323872	GQ323939	GQ323996	Pb22	-	C-H 18
Grundy’s, SA	-37.7	140.73	ABTC81225	GQ323846	GQ323943	GQ323992	Pb23	-	C-H 18
Snowgum, SA	-37.93	140.93	ABTC81258	GQ323873	GQ323940	GQ323998	Pb24	-	C-H 14
Yangery, SA	-37.58	140.89	ABTC81260	HM348528	HM348487	HM348566	Pb25	-	C-H 18
Paltridges, SA	-37.61	140.92	ABTC81261	HM348524	HM348472	HM348576	Pb26	-	C-H 14
Paltridges, SA	-37.61	140.92	ABTC83887	HM348522	HM348480	HM348575	Pb72	-	C-H 14
Bourne, SA	-37.41	140.68	ABTC81265	HM348527	HM348490	HM348577	Pb27	-	C-H 14
Western Flat, SA	-36.52	140.74	ABTC27086	GQ323871	GQ323938	GQ323997	Pb71	-	C-H 18
Warrenbayne, VIC	-36.64	145.83	ABTC108079	HM348533	HM348474	HM348573	Pb35	-	C-H 18
Rennick State Forest, VIC	-37.9	140.99	ABTC104810	GQ323875	GQ323942	GQ323993	Pb36	-	C-H 68
Rennick State Forest, VIC	-37.9	140.99	ABTC104811	GQ323877	GQ323944	GQ323995	Pb74	-	C-H 18
Rennick State Forest, VIC	-37.9	140.99	ABTC84798	HM348540	HM348493	HM348568	Pb76	-	C-H 18
Erskines Bushland Reserve 1, VIC	-36.86	143.59	ABTC108082	HM348506	HM348502	HM348586	Pb37	-	C-H 62
Erskines Bushland Reserve 2, VIC	-36.87	143.61	ABTC108084	HM348545	HM348484	HM348580	Pb38	-	C-H 18
Bet Bet Creek Bushland Reserve, VIC	-36.92	143.76	ABTC108086	HM348551	HM348475	HM348578	Pb39	-	C-H 18
Euroa, VIC	-36.78	145.5	ABTC104809	GQ232874	GQ323941	GQ323994	Pb42	-	C-H 18
Euroa, VIC	-36.78	145.5	ABTC108093	HM348548	HM348498	HM348567	Pb84	-	C-H 18
Melville Island, NT	-11.56	130.93	ABTC29964	GQ232870	GQ323937	GQ324007	Pb61	H 4	C-H 43
Macarthur River Mine, NT	-16.67	135.87	U5707	KY352589	KY352627	KY352553	Pb122	H 1	C-H 13
Lake Bennett, NT	-12.92	131.2	U5902	KY352590	KY352628	KY352554	Pb123	H 3	C-H 61
Bathurst Island, NT	-11.6	130.35	PBV-NT2	KY352586	KY352626	KY352552	Pb142	H 5	C-H 20
Tooms Lake, TAS	-41.2	147.77	AA61732	KY352568	KY352608	KY352535	Pb106	-	C-H 18
Tooms Lake, TAS	-41.2	147.77	AA61735	KY352569	KY352609	KY352536	Pb107	-	C-H 18
Tooms Lake, TAS	-42.21	147.78	AA61746	KY352576	KY352616	KY352542	Pb114	-	C-H 18
Neika, TAS	-42.96	147.21	UC1394	KY352591	KY352629	KY352555	Pb124	-	C-H 18
Neika, TAS	-42.93	147.23	AA61737	KY352570	KY352610	KY352537	Pb108	-	C-H 18
Neika, TAS	-42.93	147.23	AA61738	KY352571	KY352611	KY352538	Pb109	-	C-H 18
Neika, TAS	-42.93	147.23	AA61740	KY352572	KY352612	KY352539	Pb110	-	C-H 18
Neika, TAS	-42.93	147.23	AA61741	KY352573	KY352613	KY352540	Pb111	-	C-H 18
Neika, TAS	-42.93	147.23	AA61743	KY352574	KY352614	KY352541	Pb112	-	C-H 18
Kermandie Divide, TAS	-43.2	146.87	AA61749	KY352577	KY352617	KY352543	Pb115	-	C-H 18
Bridport, TAS	-41.07	147.13	UC1707	KY352592	KY352630	KY352556	Pb125	-	C-H 18
Eaglehawk Neck, TAS	-43.02	147.91	UC1717	KY352593	KY352631	KY352557	Pb126	-	C-H 18
Eaglehawk Neck, TAS	-43.02	147.91	UC1725	KY352594	KY352632	KY352558	Pb127	-	C-H 18
Eaglehawk Neck, TAS	-43.01	147.91	UC1727	KY352595	KY352633	KY352559	Pb128	-	C-H 18
Eaglehawk Neck, TAS	-43.01	147.91	UC1736	KY352596	KY352634	KY352560	Pb129	-	C-H 18
Strickland Ave, Hobart, TAS	-42.9	147.28	UC1952	KY352604	KY352636	KY352563	Pb134	-	C-H 18
Rokeby on Holsworth, TAS	-42.9	147.43	M24806	KY352581	KY352621	KY352547	Pb136	-	C-H 18
Namosado, PNG	-5.25	142.7	ABTC46098	GQ323839	GQ323906	GQ324009	Pb45	H 43	C-H 28
Namosado, PNG	-5.25	142.7	ABTC46200	GQ323840	GQ323907	GQ324010	Pb87	H 42	C-H 29
Namosado, PNG	-5.25	142.7	ABTC45398	GQ323842	GQ323909	-	Pb89	H 41	-
Tifalman, PNG	-5.11	141.41	(A)M19975	GQ323843	GQ323910	GQ324022	Pb46	H 45	C-H 33
Tifalman, PNG	-5.11	141.41	(A)M19968	GQ323844	GQ323911	GQ324023	Pb90	H 45	C-H 33
Waro, PNG	-6.25	142.78	ABTC44768	GQ323838	GQ323905	GQ324008	Pb47	H 44	C-H 29
Karkar Island, PNG	-4.7	145.91	ABTC49347	GQ323845	GQ323912	GQ324006	Pb48	H 46	C-H 34
Karkar Island, PNG	-4.7	145.91	ABTC49349	GQ323846	GQ323913	GQ324004	Pb91	H 46	C-H 34
Noru, PNG	-6.58	144.65	ABTC43552	GQ323849	GQ323916	GQ324011	Pb49	H 49	C-H 30
Yuro, PNG	-6.5	144.85	ABTC43193	GQ3323848	GQ323915	GQ324016	Pb50	H 50	C-H 35
Yuro, PNG	-6.5	144.85	ABTC43100	GQ323852	GQ323919	GQ324012	Pb93	H 47	C-H 31
Yuro, PNG	-6.5	144.85	ABTC43068	GQ323850	GQ323917	GQ324013	Pb94	H 48	C-H 31
Yuro, PNG	-6.5	144.85	ABTC43069	GQ323851	GQ323918	-	Pb95	H 48	-
Normandy Island, PNG	-10	151.25	(A)M20224	GQ323856	GQ323923	GQ324020	Pb51	H 14	C-H 36
Normandy Island, PNG	-10	151.25	(A)M20223	GQ323855	GQ323922	GQ324005	Pb96	H 14	C-H 36
Wigote, PNG	-3.41	142.15	(A)M16002	GQ323857	GQ323924	GQ324019	Pb52	H 6	C-H 37
Mt Sulen, PNG	-3.41	142.15	ABTC44206	GQ323858	GQ323925	GQ324021	Pb53	H 7	C-H 26
Bundi, PNG	-5.75	145.23	ABTC49310	GQ323864	GQ323931	GQ324018	Pb54	H 12	C-H 38
Bundi, PNG	-5.75	145.23	ABTC49311	GQ323863	GQ323930	GQ324014	Pb55	H 9	C-H 39
Gali, PNG	-5.93	146.6	ABTC49016	GQ323865	GQ323932	GQ324017	Pb56	H 13	C-H 40
Sol River, PNG	-5.93	141.7	ABTC47131	GQ323859	GQ323926	GQ323990	Pb57	H 11	C-H 11
Sol River, PNG	-5.93	141.7	ABTC47133	GQ323861	GQ323928	GQ323991	Pb97	H 10	C-H 12
Sol River, PNG	-5.93	141.7	ABTC47134	GQ323862	GQ323929	GQ323989	Pb98	H 10	C-H 12
Ofekaman, PNG	-5.08	141.5	ABTC43650	GQ323860	GQ323927	GQ324015	Pb58	H 11	C-H 41
Noru, PNG	-6.58	144.65	ABTC43395	GQ323847	GQ323914	-	Pb92	H 51	-
Serki, PNG	-8.33	141.81	PBV-353	KY421780	KY421781	KY421782	Pb144	H 40	C-H 44
Irian Jaya, INDO	-4	138.2	(A)M30682	GQ323837	GQ323904	GQ324024	Pb59	H 8	C-H 32
Kai Besar Island, INDO	-5.62	132.97	(A)M42672	GQ323854	GQ323921	GQ324003	Pb60	H 15	C-H 42
Kai Besar Island, INDO	-5.62	132.97	(A)M42882	GQ323853	GQ323920	-	Pb99	H 15	-
Sorong, INDO	-0.867	131.34	FTA1	KY352579	KY352619	KY352545	Pb137	H 20	C-H 48
Sorong, INDO	-0.866	131.25	FTA2	KY352580	KY352620	KY352546	Pb138	H 31	C-H 21
Washington, USA*	47.717	-122.2	PBV-5	MH310446	MH310590	MH247781	PBV-5	H 33	C-H 27
Washington, USA*	47.717	-122.2	PBV-6	MH310447	MH310591	MH247782	PBV-6	H 33	C-H 45
Washington, USA*	47.717	-122.2	PBV-346	MH310582	MH310724	MH247918	PBV-346	H 39	C-H 21
Washington, USA*	47.717	-122.2	PBV-350	MH310583	MH310725	MH247919	PBV-350	H 30	C-H 59
New Jersey, USA*	40.085	-74.215	PBV-11	MH310448	MH310592	MH247783	PBV-11	H 33	C-H 46
New Jersey, USA*	42.124	-77.035	PBV-13	MH310449	MH310593	MH247784	PBV-13	H 16	C-H 27
Maryland, USA*	39.384	-76.658	PBV-15	MH310450	MH310594	MH247785	PBV-15	H 33	C-H 21
Maryland, USA*	39.384	-76.658	PBV-19	MH310451	MH310595	MH247786	PBV-19	H 33	C-H 46
Texas, USA*	29.639	-95.618	PBV-101	MH310452	MH310596	MH247787	PBV-101	H 38	C-H 21
Texas, USA*	29.639	-95.618	PBV-102	MH310453	MH310597	MH247788	PBV-102	H 39	C-H 21
Texas, USA*	29.639	-95.618	PBV-103	MH310454	MH310598	MH247789	PBV-103	H 29	C-H 23
Texas, USA*	29.639	-95.618	PBV-104	MH310455	MH310599	MH247790	PBV-104	H 21	C-H 27
Texas, USA*	29.639	-95.618	PBV-105	MH310456	MH310600	MH247791	PBV-105	H 18	C-H 51
Texas, USA*	29.639	-95.618	PBV-106	MH310457	MH310601	MH247792	PBV-106	H 33	C-H 47
Texas, USA*	29.639	-95.618	PBV-107	MH310458	MH310602	MH247793	PBV-107	H 31	C-H 21
Texas, USA*	29.639	-95.618	PBV-108	MH310459	MH310603	MH247794	PBV-108	H 18	C-H 51
Texas, USA*	29.639	-95.618	PBV-109	MH310460	MH310604	MH247795	PBV-109	H 22	C-H 48
Texas, USA*	29.639	-95.618	PBV-110	MH310461	MH310605	MH247796	PBV-110	H 16	C-H 27
Texas, USA*	29.639	-95.618	PBV-111	MH310462	MH310606	MH247797	PBV-111	H 35	C-H 27
Texas, USA*	29.639	-95.618	PBV-112	MH310463	MH310607	MH247798	PBV-112	H 16	C-H 27
Texas, USA*	29.639	-95.618	PBV-113	MH310464	-	MH247799	PBV-113	-	-
Texas, USA*	29.639	-95.618	PBV-114	MH310465	-	MH247800	PBV-114	-	-
Texas, USA*	29.639	-95.618	PBV-115	MH310466	MH310608	MH247801	PBV-115	H 33	C-H 49
Texas, USA*	29.639	-95.618	PBV-116	MH310467	MH310609	MH247802	PBV-116	H 23	C-H 48
Texas, USA*	29.639	-95.618	PBV-117	MH310468	MH310610	MH247803	PBV-117	H 33	C-H 27
Texas, USA*	29.639	-95.618	PBV-118	MH310469	MH310611	MH247804	PBV-118	H 33	C-H 27
Texas, USA*	29.639	-95.618	PBV-119	MH310470	MH310612	MH247805	PBV-119	H 33	C-H 50
Texas, USA*	29.639	-95.618	PBV-120	MH310471	MH310613	MH247806	PBV-120	H 33	C-H 46
Texas, USA*	29.639	-95.618	PBV-121	MH310472	MH310614	MH247807	PBV-121	H 33	C-H 46
Texas, USA*	29.639	-95.618	PBV-122	MH310473	MH310615	MH247808	PBV-122	H 34	C-H 46
Texas, USA*	29.639	-95.618	PBV-123	MH310474	MH310616	MH247809	PBV-123	H 33	C-H 49
Texas, USA*	29.639	-95.618	PBV-124	MH310475	MH310617	MH247810	PBV-124	H 33	C-H 27
Texas, USA*	29.639	-95.618	PBV-125	MH310476	-	MH247811	PBV-125	-	-
Texas, USA*	29.639	-95.618	PBV-126	MH310477	MH310618	MH247812	PBV-126	H 33	C-H 27
Texas, USA*	29.639	-95.618	PBV-127	MH310478	MH310619	MH247813	PBV-127	H 33	C-H 49
Texas, USA*	29.639	-95.618	PBV-128	MH310479	MH310620	MH247814	PBV-128	H 16	C-H 27
Texas, USA*	29.639	-95.618	PBV-129	MH310480	MH310621	MH247815	PBV-129	H 33	C-H 47
Texas, USA*	29.639	-95.618	PBV-130	MH310481	MH310622	MH247816	PBV-130	H 24	C-H 48
Texas, USA*	29.639	-95.618	PBV-131	MH310482	MH310623	MH247817	PBV-131	H 38	C-H 21
Texas, USA*	29.639	-95.618	PBV-132	MH310483	MH310624	MH247818	PBV-132	H 38	C-H 21
Texas, USA*	29.639	-95.618	PBV-133	MH310484	MH310625	MH247819	PBV-133	H 25	C-H 27
Texas, USA*	29.639	-95.618	PBV-134	MH310485	MH310626	MH247820	PBV-134	H 33	C-H 27
Texas, USA*	29.639	-95.618	PBV-135	MH310486	MH310627	MH247821	PBV-135	H 18	C-H 51
Texas, USA*	29.639	-95.618	PBV-136	MH310487	MH310628	MH247822	PBV-136	H 33	C-H 27
Texas, USA*	29.639	-95.618	PBV-137	MH310488	MH310629	MH247823	PBV-137	H 21	C-H 27
Texas, USA*	29.639	-95.618	PBV-138	MH310489	MH310630	MH247824	PBV-138	H 34	C-H 46
Texas, USA*	29.639	-95.618	PBV-139	MH310490	MH310631	MH247825	PBV-139	H 33	C-H 27
Texas, USA*	29.639	-95.618	PBV-140	MH310491	MH310632	MH247826	PBV-140	H29	C-H 23
Texas, USA*	29.639	-95.618	PBV-141	MH310492	MH310633	MH247827	PBV-141	H 16	C-H 22
Texas, USA*	29.639	-95.618	PBV-142	MH310493	MH310634	MH247828	PBV-142	H 29	C-H 23
Texas, USA*	29.639	-95.618	PBV-143	MH310494	MH310635	MH247829	PBV-143	H 33	C-H 21
Texas, USA*	29.639	-95.618	PBV-144	MH310495	MH310636	MH247830	PBV-144	H 33	C-H 27
Texas, USA*	29.639	-95.618	PBV-145	MH310496	MH310637	MH247831	PBV-145	H 25	C-H 27
Texas, USA*	29.639	-95.618	PBV-146	MH310497	MH310638	MH247832	PBV-146	H 38	C-H 21
Texas, USA*	29.639	-95.618	PBV-147	MH310498	MH310639	MH247833	PBV-147	H 36	C-H 27
Texas, USA*	29.639	-95.618	PBV-148	MH310499	MH310640	MH247834	PBV-148	H 38	C-H 21
Texas, USA*	29.639	-95.618	PBV-149	MH310500	MH310641	MH247835	PBV-149	H 33	C-H 52
Texas, USA*	29.639	-95.618	PBV-150	MH310501	MH310642	MH247836	PBV-150	H 33	C-H 49
Texas, USA*	29.639	-95.618	PBV-151	MH310502	MH310643	MH247837	PBV-151	H 34	C-H 21
Texas, USA*	29.639	-95.618	PBV-152	MH310503	MH310644	MH247838	PBV-152	H 16	C-H 27
Texas, USA*	29.639	-95.618	PBV-153	MH310504	MH310645	MH247839	PBV-153	H 18	C-H 51
Texas, USA*	29.639	-95.618	PBV-154	MH310505	MH310646	MH247840	PBV-154	H 38	C-H 21
Texas, USA*	29.639	-95.618	PBV-155	MH310506	MH310647	MH247841	PBV-155	H 16	C-H 22
Texas, USA*	29.639	-95.618	PBV-156	MH310507	MH310648	MH247842	PBV-156	H 33	C-H 49
Texas, USA*	29.639	-95.618	PBV-157	MH310508	MH310649	MH247843	PBV-157	H 33	C-H 17
Texas, USA*	29.639	-95.618	PBV-158	MH310509	MH310650	MH247844	PBV-158	H 33	C-H 47
Texas, USA*	29.639	-95.618	PBV-159	MH310510	MH310651	MH247845	PBV-159	H 24	C-H 48
Texas, USA*	29.639	-95.618	PBV-160	MH310511	MH310652	MH247846	PBV-160	H 33	C-H 53
Texas, USA*	29.639	-95.618	PBV-161	MH310512	MH310653	MH247847	PBV-161	H 33	C-H 53
Texas, USA*	29.639	-95.618	PBV-162	MH310513	MH310654	MH247848	PBV-162	H 19	C-H 54
Texas, USA*	29.639	-95.618	PBV-163	MH310514	MH310655	MH247849	PBV-163	H 38	C-H 21
Texas, USA*	29.639	-95.618	PBV-164	MH310515	MH310656	MH247850	PBV-164	H 24	C-H 48
Texas, USA*	29.639	-95.618	PBV-165	MH310516	MH310657	MH247851	PBV-165	H 33	C-H 53
Texas, USA*	29.639	-95.618	PBV-166	MH310517	MH310658	MH247852	PBV-166	H 17	C-H 51
Texas, USA*	29.639	-95.618	PBV-167	MH310518	MH310659	MH247853	PBV-167	H 33	C-H 25
Texas, USA*	29.639	-95.618	PBV-168	MH310519	MH310660	MH247854	PBV-168	H 19	C-H 54
Texas, USA*	29.639	-95.618	PBV-169	MH310520	MH310661	MH247855	PBV-169	H 24	C-H 48
Texas, USA*	29.639	-95.618	PBV-170	MH310521	MH310662	MH247856	PBV-170	H 33	C-H 25
Texas, USA*	29.639	-95.618	PBV-171	MH310522	MH310663	MH247857	PBV-171	H 26	C-H 55
Texas, USA*	29.639	-95.618	PBV-172	MH310523	MH310664	MH247858	PBV-172	H 33	C-H 27
Texas, USA*	29.639	-95.618	PBV-173	MH310524	MH310665	MH247859	PBV-173	H 17	C-H 51
Texas, USA*	29.639	-95.618	PBV-174	MH310525	MH310666	MH247860	PBV-174	H 24	C-H 48
Texas, USA*	29.639	-95.618	PBV-175	MH310526	MH310667	MH247861	PBV-175	H 38	C-H 21
Texas, USA*	29.639	-95.618	PBV-176	MH310527	MH310668	MH247862	PBV-176	H 33	C-H 27
Texas, USA*	29.639	-95.618	PBV-177	MH310528	MH310669	MH247863	PBV-177	H 19	C-H 54
Texas, USA*	29.639	-95.618	PBV-178	MH310529	MH310670	MH247864	PBV-178	H 33	C-H 27
Texas, USA*	29.639	-95.618	PBV-179	MH310530	MH310671	MH247865	PBV-179	H 38	C-H 21
Texas, USA*	29.639	-95.618	PBV-180	MH310531	MH310672	MH247866	PBV-180	H 39	C-H 21
Texas, USA*	29.639	-95.618	PBV-181	MH310532	MH310673	MH247867	PBV-181	H 33	C-H 47
Texas, USA*	32.742	-96.824	PBV-233	MH310536	MH310678	MH247872	PBV-233	H 33	C-H 21
Illinois, USA*			PBV-214	MH310533	MH310675	MH247869	PBV-214	H 39	C-H 21
Illinois, USA*			PBV-223	MH310534	MH310676	MH247870	PBV-223	H 33	C-H 27
Illinois, USA*			PBV-232	MH310535	MH310677	MH247871	PBV-232	H 33	C-H 49
Texas, USA*	29.639	-95.618	PBV-263	MH310537	MH310679	MH247873	PBV-263	H 29	C-H 23
Texas, USA*	29.639	-95.618	PBV-264	MH310538	MH310680	MH247874	PBV-264	H 17	C-H 51
Texas, USA*	29.639	-95.618	PBV-265	MH310539	MH310681	MH247875	PBV-265	H 27	C-H 24
Texas, USA*	29.639	-95.618	PBV-266	MH310540	MH310682	MH247876	PBV-266	H 34	C-H 27
Texas, USA*	29.639	-95.618	PBV-267	MH310541	MH310683	MH247877	PBV-267	H 31	C-H 21
Texas, USA*	29.639	-95.618	PBV-268	MH310542	MH310684	MH247878	PBV-268	H 38	C-H 21
Texas, USA*	29.639	-95.618	PBV-269	MH310543	MH310685	MH247879	PBV-269	H 16	C-H 27
Texas, USA*	29.639	-95.618	PBV-270	MH310544	MH310686	MH247880	PBV-270	H 33	C-H 25
Texas, USA*	29.639	-95.618	PBV-271	MH310545	MH310687	MH247881	PBV-271	H 32	C-H 21
Texas, USA*	29.639	-95.618	PBV-272	MH310546	MH310688	MH247882	PBV-272	H 39	C-H 21
Texas, USA*	29.639	-95.618	PBV-273	MH310547	MH310689	MH247883	PBV-273	H 24	C-H 48
Texas, USA*	29.639	-95.618	PBV-274	MH310548	MH310690	MH247884	PBV-274	H 16	C-H 56
Texas, USA*	29.639	-95.618	PBV-275	MH310549	MH310691	MH247885	PBV-275	H 38	C-H 21
Texas, USA*	29.639	-95.618	PBV-276	MH310550	MH310692	MH247886	PBV-276	H 16	C-H 27
Texas, USA*	29.639	-95.618	PBV-277	MH310551	MH310693	MH247887	PBV-277	H 16	C-H 17
Texas, USA*	29.639	-95.618	PBV-278	MH310552	MH310694	MH247888	PBV-278	H 16	C-H 17
Texas, USA*	29.639	-95.618	PBV-279	MH310553	MH310695	MH247889	PBV-279	H 38	C-H 21
Texas, USA*	29.639	-95.618	PBV-280	MH310554	MH310696	MH247890	PBV-280	H 28	C-H 57
Texas, USA*	29.639	-95.618	PBV-281	MH310555	MH310697	MH247891	PBV-281	H 38	C-H 21
Texas, USA*	29.639	-95.618	PBV-282	MH310556	MH310698	MH247892	PBV-282	H 39	C-H 21
Texas, USA*	29.639	-95.618	PBV-283	MH310557	MH310699	MH247893	PBV-283	H 33	C-H 53
Texas, USA*	29.639	-95.618	PBV-284	MH310558	MH310700	MH247894	PBV-284	H 38	C-H 21
Texas, USA*	29.639	-95.618	PBV-285	MH310559	MH310701	MH247895	PBV-285	H 24	C-H 58
Texas, USA*	29.639	-95.618	PBV-286	MH310560	MH310702	MH247896	PBV-286	H 30	C-H 59
Texas, USA*	29.639	-95.618	PBV-287	MH310561	MH310703	MH247897	PBV-287	H 38	C-H 21
Texas, USA*	29.639	-95.618	PBV-288	MH310562	MH310704	MH247898	PBV-288	H 34	C-H 27
Texas, USA*	29.639	-95.618	PBV-289	MH310563	MH310705	MH247899	PBV-289	H 38	C-H 21
Texas, USA*	29.639	-95.618	PBV-290	MH310564	MH310706	MH247900	PBV-290	H 31	C-H 21
Texas, USA*	29.639	-95.618	PBV-291	MH310546	MH310688	MH247882	PBV-291	H 17	C-H 51
Texas, USA*	29.639	-95.618	PBV-292	MH310565	MH310707	MH247901	PBV-292	H 33	C-H 27
Texas, USA*	29.639	-95.618	PBV-293	MH310566	MH310708	MH247902	PBV-293	H 33	C-H 53
Texas, USA*	29.639	-95.618	PBV-294	MH310567	MH310709	MH247903	PBV-294	H 16	C-H 27
Texas, USA*	29.639	-95.618	PBV-295	MH310568	MH310710	MH247904	PBV-295	H 30	C-H 59
Texas, USA*	29.639	-95.618	PBV-318	MH310569	MH310711	MH247905	PBV-318	H 26	C-H 48
Texas, USA*	29.639	-95.618	PBV-319	MH310570	MH310712	MH247906	PBV-319	H 16	C-H 27
Texas, USA*	29.639	-95.618	PBV-320	MH310571	MH310713	MH247907	PBV-320	H 16	C-H 27
Texas, USA*	29.639	-95.618	PBV-321	MH310572	MH310714	MH247908	PBV-321	H 34	C-H 27
Texas, USA*	29.639	-95.618	PBV-322	MH310573	MH310715	MH247909	PBV-322	H 24	C-H 48
Texas, USA*	29.639	-95.618	PBV-323	MH310574	MH310716	MH247910	PBV-323	H 34	C-H 27
Texas, USA*	29.639	-95.618	PBV-324	MH310575	MH310717	MH247911	PBV-324	H 25	C-H 27
Texas, USA*	29.639	-95.618	PBV-325	MH310576	MH310718	MH247912	PBV-325	H 16	C-H 27
Texas, USA*	29.639	-95.618	PBV-326	MH310577	MH310719	MH247913	PBV-326	H 38	C-H 21
Texas, USA*	29.639	-95.618	PBV-327	MH310578	MH310720	MH247914	PBV-327	H 16	C-H 27
Texas, USA*	29.639	-95.618	PBV-328	MH310579	MH310721	MH247915	PBV-328	H 29	C-H 23
Texas, USA*	29.639	-95.618	PBV-329	MH310580	MH310722	MH247916	PBV-329	H 16	C-H 27
Texas, USA*	29.639	-95.618	PBV-330	MH310581	MH310723	MH247917	PBV-330	H 16	C-H 60
Minnesota, USA*	45.085	-93.221	PBV-354	MH310584	MH310726	MH247920	PBV-354	H 38	C-H 21
Minnesota, USA*	45.085	-93.221	PBV-355	MH310585	MH310727	MH247921	PBV-355	H 34	C-H 21
Minnesota, USA*	45.085	-93.221	PBV-356	MH310586	MH310728	MH247922	PBV-356	H 16	C-H 48
Minnesota, USA*	45.085	-93.221	PBV-357	MH310587	MH310729	MH247923	PBV-357	H 16	C-H 48
Wyoming, USA*	44.268	-105.501	PBV-370	MH310588	MH310730	MH247924	PBV-370	H 33	C-H 27
Wyoming, USA*	44.268	-105.501	PBV-373	MH310589	MH310731	MH247925	PBV-373	H 37	C-H 27
Petaurus abidi			(A)M27670	GQ323836	GQ323903	GQ323973	-	-
