# Supplementary material for: The origin of exotic pet sugar gliders (Petaurus breviceps) kept in the United States of America
Source: PeerJ. 2019 Jan 8;7:e6180. doi: 10.7717/peerj.6180 (PMC6329365; doi:10.7717/peerj.6180)
Supplement: Supplemental Information 1 [file peerj-07-6180-s005.nex]

#NEXUS
begin taxa;
	dimensions ntax=140;
	taxlabels
	Pb122_NT[&Description="Concatenation of 2 sequences"]
	Pb119_QLD[&Description="Concatenation of 2 sequences"]
	Pb123_NT[&Description="Concatenation of 2 sequences"]
	Pb061_NT[&Description="Concatenation of 2 sequences"]
	Pb142_NT[&Description="Concatenation of 2 sequences"]
	Pb052_PNG[&Description="Concatenation of 2 sequences"]
	Pb053_PNG[&Description="Concatenation of 2 sequences"]
	Pb059_Indo[&Description="Concatenation of 2 sequences"]
	Pb055_PNG[&Description="Concatenation of 2 sequences"]
	Pb097_PNG[&Description="Concatenation of 2 sequences"]
	Pb098_PNG[&Description="Concatenation of 2 sequences"]
	Pb057_PNG[&Description="Concatenation of 2 sequences"]
	Pb058_PNG[&Description="Concatenation of 2 sequences"]
	Pb054_PNG[&Description="Concatenation of 2 sequences"]
	Pb056_PNG[&Description="Concatenation of 2 sequences"]
	Pb051_PNG[&Description="Concatenation of 2 sequences"]
	Pb096_PNG[&Description="Concatenation of 2 sequences"]
	Pb060_Indo[&Description="Concatenation of 2 sequences"]
	Pb099_Indo[&Description="Concatenation of 2 sequences"]
	PBV_330_Texas[&Description="Concatenation of 2 sequences"]
	PBV_166_Texas[&Description="Concatenation of 2 sequences"]
	PBV_173_Texas[&Description="Concatenation of 2 sequences"]
	PBV_291_Texas[&Description="Concatenation of 2 sequences"]
	PBV_264_Texas[&Description="Concatenation of 2 sequences"]
	PBV_135_Texas[&Description="Concatenation of 2 sequences"]
	PBV_153_Texas[&Description="Concatenation of 2 sequences"]
	PBV_168_Texas[&Description="Concatenation of 2 sequences"]
	PBV_177_Texas[&Description="Concatenation of 2 sequences"]
	Pb137_Indo[&Description="Concatenation of 2 sequences"]
	PBV_104_Texas[&Description="Concatenation of 2 sequences"]
	PBV_109_Texas[&Description="Concatenation of 2 sequences"]
	PBV_116_Texas[&Description="Concatenation of 2 sequences"]
	PBV_285_Texas[&Description="Concatenation of 2 sequences"]
	PBV_274_Texas[&Description="Concatenation of 2 sequences"]
	PBV_145_Texas[&Description="Concatenation of 2 sequences"]
	PBV_324_Texas[&Description="Concatenation of 2 sequences"]
	PBV_128_Texas[&Description="Concatenation of 2 sequences"]
	PBV_112_Texas[&Description="Concatenation of 2 sequences"]
	PBV_152_Texas[&Description="Concatenation of 2 sequences"]
	PBV_110_Texas[&Description="Concatenation of 2 sequences"]
	PBV_141_Texas[&Description="Concatenation of 2 sequences"]
	PBV_155_Texas[&Description="Concatenation of 2 sequences"]
	PBV_325_Texas[&Description="Concatenation of 2 sequences"]
	PBV_269_Texas[&Description="Concatenation of 2 sequences"]
	PBV_276_Texas[&Description="Concatenation of 2 sequences"]
	PBV_319_Texas[&Description="Concatenation of 2 sequences"]
	PBV_327_Texas[&Description="Concatenation of 2 sequences"]
	PBV_294_Texas[&Description="Concatenation of 2 sequences"]
	PBV_329_Texas[&Description="Concatenation of 2 sequences"]
	PBV_320_Texas[&Description="Concatenation of 2 sequences"]
	PBV_357_Minnesota[&Description="Concatenation of 2 sequences"]
	PBV_171_Texas[&Description="Concatenation of 2 sequences"]
	PBV_318_Texas[&Description="Concatenation of 2 sequences"]
	PBV_174_Texas[&Description="Concatenation of 2 sequences"]
	PBV_130_Texas[&Description="Concatenation of 2 sequences"]
	PBV_164_Texas[&Description="Concatenation of 2 sequences"]
	PBV_159_Texas[&Description="Concatenation of 2 sequences"]
	PBV_169_Texas[&Description="Concatenation of 2 sequences"]
	PBV_273_Texas[&Description="Concatenation of 2 sequences"]
	PBV_322_Texas[&Description="Concatenation of 2 sequences"]
	PBV_265_Texas[&Description="Concatenation of 2 sequences"]
	PBV_280_Texas[&Description="Concatenation of 2 sequences"]
	PBV_263_Texas[&Description="Concatenation of 2 sequences"]
	PBV_328_Texas[&Description="Concatenation of 2 sequences"]
	PBV_295_Texas[&Description="Concatenation of 2 sequences"]
	PBV_286_Texas[&Description="Concatenation of 2 sequences"]
	PBV_350_Washington[&Description="Concatenation of 2 sequences"]
	PBV_267_Texas[&Description="Concatenation of 2 sequences"]
	PBV_271_Texas[&Description="Concatenation of 2 sequences"]
	PBV_290_Texas[&Description="Concatenation of 2 sequences"]
	Pb138_Indo[&Description="Concatenation of 2 sequences"]
	PBV_270_Texas[&Description="Concatenation of 2 sequences"]
	PBV_167_Texas[&Description="Concatenation of 2 sequences"]
	PBV_170_Texas[&Description="Concatenation of 2 sequences"]
	PBV_124_Texas[&Description="Concatenation of 2 sequences"]
	PBV_176_Texas[&Description="Concatenation of 2 sequences"]
	PBV_288_Texas[&Description="Concatenation of 2 sequences"]
	PBV_321_Texas[&Description="Concatenation of 2 sequences"]
	PBV_323_Texas[&Description="Concatenation of 2 sequences"]
	PBV_111_Texas[&Description="Concatenation of 2 sequences"]
	PBV_147_Texas[&Description="Concatenation of 2 sequences"]
	PBV_158_Texas[&Description="Concatenation of 2 sequences"]
	PBV_181_Texas[&Description="Concatenation of 2 sequences"]
	PBV_106_Texas[&Description="Concatenation of 2 sequences"]
	PBV_129_Texas[&Description="Concatenation of 2 sequences"]
	PBV_373_Wyoming[&Description="Concatenation of 2 sequences"]
	PBV_160_Texas[&Description="Concatenation of 2 sequences"]
	PBV_283_Texas[&Description="Concatenation of 2 sequences"]
	PBV_293_Texas[&Description="Concatenation of 2 sequences"]
	PBV_370_Wyoming[&Description="Concatenation of 2 sequences"]
	PBV_144_Texas[&Description="Concatenation of 2 sequences"]
	PBV_178_Texas[&Description="Concatenation of 2 sequences"]
	PBV_117_Texas[&Description="Concatenation of 2 sequences"]
	PBV_139_Texas[&Description="Concatenation of 2 sequences"]
	PBV_292_Texas[&Description="Concatenation of 2 sequences"]
	PBV_134_Texas[&Description="Concatenation of 2 sequences"]
	PBV_163_Texas[&Description="Concatenation of 2 sequences"]
	PBV_179_Texas[&Description="Concatenation of 2 sequences"]
	PBV_275_Texas[&Description="Concatenation of 2 sequences"]
	PBV_284_Texas[&Description="Concatenation of 2 sequences"]
	PBV_289_Texas[&Description="Concatenation of 2 sequences"]
	PBV_326_Texas[&Description="Concatenation of 2 sequences"]
	PBV_101_Texas[&Description="Concatenation of 2 sequences"]
	PBV_154_Texas[&Description="Concatenation of 2 sequences"]
	PBV_175_Texas[&Description="Concatenation of 2 sequences"]
	PBV_131_Texas[&Description="Concatenation of 2 sequences"]
	PBV_146_Texas[&Description="Concatenation of 2 sequences"]
	PBV_281_Texas[&Description="Concatenation of 2 sequences"]
	PBV_132_Texas[&Description="Concatenation of 2 sequences"]
	PBV_148_Texas[&Description="Concatenation of 2 sequences"]
	PBV_268_Texas[&Description="Concatenation of 2 sequences"]
	PBV_279_Texas[&Description="Concatenation of 2 sequences"]
	PBV_354_Minnesota[&Description="Concatenation of 2 sequences"]
	PBV_119_Texas[&Description="Concatenation of 2 sequences"]
	PBV_115_Texas[&Description="Concatenation of 2 sequences"]
	PBV_156_Texas[&Description="Concatenation of 2 sequences"]
	PBV_149_Texas[&Description="Concatenation of 2 sequences"]
	PBV_102_Texas[&Description="Concatenation of 2 sequences"]
	PBV_180_Texas[&Description="Concatenation of 2 sequences"]
	PBV_272_Texas[&Description="Concatenation of 2 sequences"]
	PBV_282_Texas[&Description="Concatenation of 2 sequences"]
	PBV_346_Washington[&Description="Concatenation of 2 sequences"]
	PBV_121_Texas[&Description="Concatenation of 2 sequences"]
	PBV_143_Texas[&Description="Concatenation of 2 sequences"]
	Pb144_PNG[&Description="Concatenation of 2 sequences"]
	Pb088_PNG[&Description="Concatenation of 2 sequences"]
	Pb089_PNG[&Description="Concatenation of 2 sequences"]
	Pb087_PNG[&Description="Concatenation of 2 sequences"]
	Pb045_PNG[&Description="Concatenation of 2 sequences"]
	Pb047_PNG[&Description="Concatenation of 2 sequences"]
	Pb046_PNG[&Description="Concatenation of 2 sequences"]
	Pb090_PNG[&Description="Concatenation of 2 sequences"]
	Pb048_PNG[&Description="Concatenation of 2 sequences"]
	Pb091_PNG[&Description="Concatenation of 2 sequences"]
	Pb093_PNG[&Description="Concatenation of 2 sequences"]
	Pb094_PNG[&Description="Concatenation of 2 sequences"]
	Pb095_PNG[&Description="Concatenation of 2 sequences"]
	Pb049_PNG[&Description="Concatenation of 2 sequences"]
	Pb050_PNG[&Description="Concatenation of 2 sequences"]
	Pb092_PNG[&Description="Concatenation of 2 sequences"]
;
end;
begin characters;
	dimensions nchar=1626;
	format datatype=dna missing=? gap=-;
	matrix
	Pb122_NT	------------------------------------------------------------TCCTAATCATACTAGCCATTTTATCAACAATACTAGGAGGCTGAGGTGGACTTAATCAAACCCAAATACGAAAAGTCTTAGCCTACTCATCAATTGCCCACATAGGATGAACAGTAATTATTGCTCTTATCAACCCAAACCTAACTATCCTAAGCCTAATAATTTATATTATAACCACACTAACCCTATTCATAACACTAAATTTATCTTCAACAACGAAAATCAAATCAATTAGCAGCTTATGAAATAAATCAACCCCTATGACTATAATTGTCTTCCTCACTCTCCTCTCATTAGGAGGACTACCTCCACTAACTGGATTCATACCAAAATGATTAA…
	Pb119_QLD	--------------------------------------------TCCTTAAACATAGAAATCCTAATCATACTAGCCATTTTATCAACAATACTAGGAGGCTGAGGTGGACTTAATCAAACCCAAATACGAAAAGTCTTAGCCTACTCATCAATTGCCCACATGGGATGAACAGTAATTATTGCCCTTATCAATCCAAACCTAACTATCCTAAGCCTAATAATCTATATTATAACTACACTAACCCTATTTATAACACTAAACTTATCTTCAACAACGAAAATCAAATCAATTAGCAGCTTATGAAATAAATCAACCCCTATGACTATAATTGTATTCCTCACTCTCCTCTCATTAGGAGGATTACCTCCACTAACTGGATTCATACCAAAATGATTAA…
	Pb123_NT	GACAAAAAATTGCCCCAACAGCATTACTATATCAAATCTCACCGTCCTTAAATATAGAAATCCTAATTATACTAGCCATTTTATCAACAATACTAGGAGGCTGAGGTGGACTTAATCAAACCCAAATACGAAAAGTCTTAGCCTACTCATCAATTGCCCACATAGGATGAACAGTAATTATTGCTCTTATCAACCCAAACCTAACTATCCTAAGCCTAATAATTTATATTATAACTACACTAACCCTATTCATAACACTAAATTTATCTTCAACAACGAAAATCAAATCAATTAGCAGCTTATGAAATAAATCAACCCCTATGACTATAATTGTCTTCCTCACTCTCCTCTCATTGGGAGGACTACCTCCACTAACTGGATTTATACCAAAATGATTAA…
	Pb061_NT	GACAAAAAATTGCCCCAACAGCATTACTATATCAAATCTCACCGTCCTTAAATATAGAAATCCTAATCATACTAGCCATTTTATCAACAATACTAGGAGGCTGAGGTGGACTTAATCAAACCCAAATACGAAAAGTCTTAGCCTACTCATCAATTGCCCACATAGGATGAACGGTAATTATTGCTCTTATCAACCCAAACCTAACTATCCTAAGCCTAATAATTTATATTATAACTACACTAACCCTATTCATAACACTAAATTTATCTTCAACAACGAAAATCAAATCAATTAGCAGCTTATGAAATAAATCAACCCCTATAACTATAATCGTCTTCCTCACTCTCCTCTCATTGGGAGGACTACCTCCACTAACTGGATTCATACCAAAATGATTAA…
	Pb142_NT	GACAAAAAATTGCCCCAACAGCATTACTATATCAAATCTCACCGTCCTTAAATATAGAAATCCTAATCATACTAGCCATTTTATCAACAATACTAGGAGGCTGAGGTGGACTTAATCAAACCCAAATACGAAAAGTCTTAGCCTACTCATCAATTGCCCACATAGGGTGAACGGTAATTATTGCTCTCATCAACCCAAACCTAACTATCCTAAGCCTAATAATTTATATTATAACTACACTAACCCTATTCATAACACTAAATTTATCTTCAACAACGAAAATCAAATCAATTAGCAGCTTATGAAATAAATCAACCCCTATAACTATAATTGTCTTCCTCACTCTCCTCTCATTGGGAGGACTACCTCCACTAACTGGATTCATACCAAAATGATTAA…
	Pb052_PNG	GACAAAAAATTGCCCCAACAGCATTACTATACCAAATTTCACCGTCCCTAAATATAGAAATCCTGATTATACTAGCCATTTTATCAACAATGTTAGGAGGCTGAGGTGGACTTAATCAAACCCATATACGAAAAGTTTTAGCCTATTCATCAATTGCCCACATGGGATGGACAGTAATTATTGCCATTATTAACCCTGACCTAACTATCCTAAGCCTAATAATCTATATCATGACTACCTTAACCTTGTTTATAACACTAAACTTATCTTCAACAACGAAAATCAAATCAATCAGTAATTTATGAAATAAGTCAACTCCTATAACCATGATTGTCTTCCTCACTCTCCTCTCACTAGGAGGACTGCCCCCATTAACTGGATTTATACCAAAATGACTAA…
	Pb053_PNG	GACAAAAAATTGCCCCAACAGCATTACTATACCAAATTTCACCATCCCTAAATATAGAAATCCTGATTATACTAGCCATTTTATCAACAATGTTAGGAGGCTGAGGTGGACTTAATCAAACCCATATACGAAAAGTCTTAGCCTATTCATCAATTGCCCATATGGGATGGACAGTAATTATTGTCATTATTAATCCTAACCTAACTATCCTAAGCCTAATAATCTACATCATGACTACCTTAACCTTGTTTATTACACTAAACTTATCTTCAACAACGAAAATCAAATCAATCAGTAATTTATGAAATAAATCAACTCCTATAACAATAATTGTTTTCCTCACTCTCCTCTCACTAGGAGGACTGCCCCCATTAACTGGATTCATACCAAAATGACTAA…
	Pb059_Indo	GACAAAAAATTGCTCCAACAGCATTACTTTATCAAATTTCACCATCCCTAAATATAGAAATCTTAATCATACTAGCCATTTTATCAACAGTACTAGGAGGCTGAGGTGGACTTAATCAAACCCAAATACGAAAAGTTTTAGCCTATTCATCAATCGCCCATATGGGATGGACAGTAATTATTGCCCTTATTAATCCAAACTTAACTATCCTAAGCCTAATAATTTACATCATGACTACCCTAACCCTATTTATAACACTTAACTTATCTTCAACAACAAAAATTAAATCAATTAGTAACTTATGAAACAAATCAACCCCTATAACCATAATTGTCTTCCTCACTCTCCTCTCACTAGGAGGATTGCCCCCATTAACTGGATTCATACCAAAATGACTAA…
	Pb055_PNG	GACAAAAAATTGCTCCAACAGCATTACTTTATCAAATTTCACCATCCCTAAATATAGAAATCCTAATCATACTAGCCATTTTATCAACAGTACTAGGAGGCTGAGGTGGACTTAATCAAACCCAAATACGAAAAGTTTTAGCCTATTCATCAATCGCCCATATGGGATGGACAGTAATTATTGCCCTTATTAATCCAAACTTAACTATCCTAAGCCTAATAATTTACATCATGACTACCCTAACCCTATTTATAACACTTAACTTATCTTCAACAACAAAAATTAAATCAATTAGTAACTTATGAAACAAATCAACCCCTATAACCATAATTGTTTTCCTCACTCTCCTTTCACTAGGAGGATTACCCCCATTAACTGGATTTATACCAAAATGACTAA…
	Pb097_PNG	GACAAAAAATTGCTCCAACAGCATTACTTTATCAAATTTCACCATCCCTAAATATAGAAATCTTAATCATACTAGCCATTTTATCAACAGTACTAGGAGGCTGAGGTGGACTTAATCAAACCCAAATACGAAAAGTTTTAGCCTATTCATCAATCGCCCATATGGGATGGACAGTAATTATTGCCCTTATTAATCCAAACTTAACTATCCTAAGCCTAATAATTTACATCATGACTACCCTAACCCTATTTATAACACTTAACTTATCTTCAACAACAAAAATTAAATCAATTAGTAACTTATGAAACAAATCAACCCCTATAACCATAATTGTCCTCCTCACTCTCCTTTCACTAGGAGGATTGCCCCCATTAACTGGATTCATACCAAAATGACTAA…
	Pb098_PNG	GACAAAAAATTGCTCCAACAGCATTACTTTATCAAATTTCACCATCCCTAAATATAGAAATCTTAATCATACTAGCCATTTTATCAACAGTACTAGGAGGCTGAGGTGGACTTAATCAAACCCAAATACGAAAAGTTTTAGCCTATTCATCAATCGCCCATATGGGATGGACAGTAATTATTGCCCTTATTAATCCAAACTTAACTATCCTAAGCCTAATAATTTACATCATGACTACCCTAACCCTATTTATAACACTTAACTTATCTTCAACAACAAAAATTAAATCAATTAGTAACTTATGAAACAAATCAACCCCTATAACCATAATTGTCCTCCTCACTCTCCTTTCACTAGGAGGATTGCCCCCATTAACTGGATTCATACCAAAATGACTAA…
	Pb057_PNG	GACAAAAAATTGCTCCAACAGCATTACTTTATCAAATTTCACCATCCCTAAATATAGAAATCTTAATCATACTAGCCATTTTATCAACAGTACTAGGAGGCTGAGGTGGACTTAATCAAACCCAAATACGAAAAGTTTTAGCCTATTCATCAATCGCCCATATGGGATGGACAGTAATTATTGCCCTTATTAATCCAAACTTAACTATCCTAAGCCTAATAATTTACATCATGACTACCCTAACCCTATTTATAACACTTAATTTATCTTCAACAACAAAAATTAAATCAATTAGTAACTTATGAAACAAATCAACCACTATAACCATAATTGTCTTCCTCACTCTCCTTTCACTAGGAGGATTGCCCCCATTAACTGGATTCATACCAAAATGACTAA…
	Pb058_PNG	GACAAAAAATTGCTCCAACAGCATTACTTTATCAAATTTCACCATCCCTAAATATAGAAATCTTAATCATACTAGCCATTTTATCAACAGTACTAGGAGGCTGAGGTGGACTTAATCAAACCCAAATACGAAAAGTTTTAGCCTATTCATCAATCGCCCATATGGGATGGACAGTAATTATTGCCCTTATTAATCCAAACTTAACTATCCTAAGCCTAATAATTTACATCATGACTACCCTAACCCTATTTATAACACTTAATTTATCTTCAACAACAAAAATTAAATCAATTAGTAACTTATGAAACAAATCAACCACTATAACCATAATTGTCTTCCTCACTCTCCTTTCACTAGGAGGATTGCCCCCATTAACTGGATTCATACCAAAATGACTAA…
	Pb054_PNG	GACAAAAAATTGCTCCAACAGCATTACTTTATCAAATTTCACCATCCCTAAATATAGAAATCCTAATCATACTAGCCATTTTATCAACAGTACTAGGAGGCTGAGGTGGACTTAATCAAACCCAAATACGAAAAGTTTTAGCCTATTCATCAATCGCCCATATGGGATGGACAGTAATCATTGCCCTTATTAATCCAAACTTAACTATCCTAAGCCTAATAATTTATATCATGACTACCCTAACCCTATTTATAACACTCAACTTATCTTCAACAACAAAAATTAAATCAATTAGTAACTTATGAAACAAATCAACCCCTATAACCATAATTGTTTTCCTCACTCTCCTTTCACTAGGAGGATTACCCCCATTAACTGGATTCATACCAAAATGGCTAA…
	Pb056_PNG	GACAAAAAATTGCTCCAACAGCATTACTTTATCAAATTTCACCATCCCTAAATATAGAAATCCTAATCATACTAGCCATTTTATCAACAGTACTAGGAGGCTGAGGTGGACTTAATCAAACCCAAATACGAAAAGTTTTAGCCTATTCATCAATCGCTCATATGGGATGGACAGTAATCATTGCCCTTATTAATCCAAACTTAACTATCCTAAGCCTAATAATTTACATCATGACTACCCTAACCCTATTTATAACACTTAACTTATCTTCAACAACAAAAATTAAATCAATTAGTAACTTATGAAACAAATCAACTCCTATAACCATAATTGTTTTCCTCACTCTCCTTTCACTAGGAGGATTACCCCCATTAACTGGATTCATGCCAAAATGACTAA…
	Pb051_PNG	GACAAAAAATTGCCCCAACAGCATTACTATACCAAATTTCACCATCCCTGAACATAGAAATCCTAATCATATTAGCCATTTTATCAACTTTACTAGGAGGCTGAGGCGGACTTAATCAAACCCAAATACGGAAAATTTTAGCCTATTCATCAATTGCCCATATAGGATGGACAGTAATTATTGCCCTCATTAACCCAAACTTAACTATCCTAAGCCTAATAATCTATATCATGACTACACTAACCCTATTTATAACACTAAACTTATCCTCAACAACGAAAATCAAATCAATTAGTAATTTATGAAACAAATCAACCCCTATAACCATAATTGTCTTCCTCACTCTCCTCTCACTGGGAGGACTACCTCCATTAACTGGGTTTATACCAAAATGACTAA…
	Pb096_PNG	GACAAAAAATTGCCCCAACAGCATTACTATACCAAATTTCACCATCCCTGAACATAGAAATCCTAATCATATTAGCCATTTTATCAACTTTACTAGGAGGCTGAGGCGGACTTAATCAAACCCAAATACGGAAAATTTTAGCCTATTCATCAATTGCCCATATAGGATGGACAGTAATTATTGCCCTCATTAACCCAAACTTAACTATCCTAAGCCTAATAATCTATATCATGACTACACTAACCCTATTTATAACACTAAACTTATCCTCAACAACGAAAATCAAATCAATTAGTAATTTATGAAACAAATCAACCCCTATAACCATAATTGTCTTCCTCACTCTCCTCTCACTGGGAGGACTACCTCCATTAACTGGGTTTATACCAAAATGACTAA…
	Pb060_Indo	GACAAAAAATTGCCCCAACAGCATTACTATACCAAATCTCACCATCACTGAATATAGAAATCCTAATTATACTAGCCATTTTATCAACAGTACTAGGAGGCTGAGGTGGACTCAATCAAACCCAAATGCGAAAAGTCTTAGCTTATTCATCAATCGCACACATAGGATGAACAGTGATTATCGCCCTTATTAACCCAAACTTAACTATCCTAAGCCTAATAGTCTATATCATGACTACTCTAACCCTATTTATGACACTAAACTTATCTTCAACAACAAAAATCAAATCAATTAGCAATTTATGAAACAAATCAACTCCCATAACCATAATTGTCTTCCTCACTCTACTCTCACTAGGAGGACTACCACCATTAACTGGATTTATACCAAAATGACTAA…
	Pb099_Indo	GACAAAAAATTGCCCCAACAGCATTACTATACCAAATCTCACCATCACTGAATATAGAAATCCTAATTATACTAGCCATTTTATCAACAGTACTAGGAGGCTGAGGTGGACTCAATCAAACCCAAATGCGAAAAGTCTTAGCTTATTCATCAATCGCACACATAGGATGAACAGTGATTATCGCCCTTATTAACCCAAACTTAACTATCCTAAGCCTAATAGTCTATATCATGACTACTCTAACCCTATTTATGACACTAAACTTATCTTCAACAACAAAAATCAAATCAATTAGCAATTTATGAAACAAATCAACTCCCATAACCATAATTGTCTTCCTCACTCTACTCTCACTAGGAGGACTACCACCATTAACTGGATTTATACCAAAATGACTAA…
	PBV_330_Texas	GACAAAAAATTGCCCCAACAGCATTACTTTACCAAATTTCACCATCCCTGAATATAGAAATCCTAATTTTACTAGCCATTTTATCAACAATACTAGGAGGCTGAGGTGGACTCAATCAAACCCAAATACGAAAAGTCTTAGCCTACTCATCAATCGCACACATAGGATGAACAGTGATTATCGCCCTTATTAACCCAAACTTAACTATTCTAAGCCTAATAATCTATATCATGACTACTCTAACCCTATTTATGACACTAAACTTATCTTCAACAACAAAAATCAAATCAATCAGCAATTTATGAAACAAATCAACTCCTATGACCATAATTGTTTTCCTAACTATACTCTCATTAGGAGGACTACCACCATTAACTGGATTTATGCCAAAATGACTAA…
	PBV_166_Texas	GACAAAAAATTGCCCCAACAGCATTACTTTACCAAATTTCACCATCCCTGAATATAGAAATCCTAATTTTACTAGCCATTTTATCAACAATACTAGGAGGCTGAGGTGGACTCAATCAAACCCAAATACGAAAAGTCTTAGCCTACTCATCAATCGCACACATAGGATGAACAGTGATTATCGCCCTTATTAACCCAAACTTAACTATTCTAAGCCTAATAATCTATATCATGACTACTCTAACCCTATTTATGACACTAAACTTATCTTCAACAACAAAAATCAAATCAATCAGCAATTTATGAAACAAATCAACTCCTATGACCATAATTGTTTTCCTAACTATACTCTCATTAGGAGGACTACCACCATTAACTGGATTTATGCCAAAATGACTAA…
	PBV_173_Texas	GACAAAAAATTGCCCCAACAGCATTACTTTACCAAATTTCACCATCCCTGAATATAGAAATCCTAATTTTACTAGCCATTTTATCAACAATACTAGGAGGCTGAGGTGGACTCAATCAAACCCAAATACGAAAAGTCTTAGCCTACTCATCAATCGCACACATAGGATGAACAGTGATTATCGCCCTTATTAACCCAAACTTAACTATTCTAAGCCTAATAATCTATATCATGACTACTCTAACCCTATTTATGACACTAAACTTATCTTCAACAACAAAAATCAAATCAATCAGCAATTTATGAAACAAATCAACTCCTATGACCATAATTGTTTTCCTAACTATACTCTCATTAGGAGGACTACCACCATTAACTGGATTTATGCCAAAATGACTAA…
	PBV_291_Texas	GACAAAAAATTGCCCCAACAGCATTACTTTACCAAATTTCACCATCCCTGAATATAGAAATCCTAATTTTACTAGCCATTTTATCAACAATACTAGGAGGCTGAGGTGGACTCAATCAAACCCAAATACGAAAAGTCTTAGCCTACTCATCAATCGCACACATAGGATGAACAGTGATTATCGCCCTTATTAACCCAAACTTAACTATTCTAAGCCTAATAATCTATATCATGACTACTCTAACCCTATTTATGACACTAAACTTATCTTCAACAACAAAAATCAAATCAATCAGCAATTTATGAAACAAATCAACTCCTATGACCATAATTGTTTTCCTAACTATACTCTCATTAGGAGGACTACCACCATTAACTGGATTTATGCCAAAATGACTAA…
	PBV_264_Texas	GACAAAAAATTGCCCCAACAGCATTACTTTACCAAATTTCACCATCCCTGAATATAGAAATCCTAATTTTACTAGCCATTTTATCAACAATACTAGGAGGCTGAGGTGGACTCAATCAAACCCAAATACGAAAAGTCTTAGCCTACTCATCAATCGCACACATAGGATGAACAGTGATTATCGCCCTTATTAACCCAAACTTAACTATTCTAAGCCTAATAATCTATATCATGACTACTCTAACCCTATTTATGACACTAAACTTATCTTCAACAACAAAAATCAAATCAATCAGCAATTTATGAAACAAATCAACTCCTATGACCATAATTGTTTTCCTAACTATACTCTCATTAGGAGGACTACCACCATTAACTGGATTTATGCCAAAATGACTAA…
	PBV_135_Texas	GACAAAAAATTGCCCCAACAGCATTACTTTACCAAATTTCACCATCCCTGAATATAGAAATCCTAATTTTACTAGCCATTTTATCAACAATACTAGGAGGCTGAGGTGGACTCAATCAAACCCAAATACGAAAAGTCTTAGCCTACTCATCAATCGCACACATAGGATGAACAGTGATTATCGCCCTTATTAACCCAAACTTAACTATTCTAAGCCTAATAATCTATATCATGACTACTCTAACCCTATTTATGACACTAAACTTATCTTCAACAACAAAAATCAAATCAATCAGCAATTTATGAAACAAATCAACTCCTATGACCATAATTGTTTTCCTAACTATACTCTCATTAGGAGGACTACCACCATTAACTGGATTTATGCCAAAATGACTAA…
	PBV_153_Texas	GACAAAAAATTGCCCCAACAGCATTACTTTACCAAATTTCACCATCCCTGAATATAGAAATCCTAATTTTACTAGCCATTTTATCAACAATACTAGGAGGCTGAGGTGGACTCAATCAAACCCAAATACGAAAAGTCTTAGCCTACTCATCAATCGCACACATAGGATGAACAGTGATTATCGCCCTTATTAACCCAAACTTAACTATTCTAAGCCTAATAATCTATATCATGACTACTCTAACCCTATTTATGACACTAAACTTATCTTCAACAACAAAAATCAAATCAATCAGCAATTTATGAAACAAATCAACTCCTATGACCATAATTGTTTTCCTAACTATACTCTCATTAGGAGGACTACCACCATTAACTGGATTTATGCCAAAATGACTAA…
	PBV_168_Texas	GACAAAAAATTGCCCCAACAGCATTACTATACCAAATTTCACCATCCCTGAATATAGAAATCCTAATTTTACTAGCCATTTTATCAACAATACTAGGAGGCTGAGGTGGACTCAATCAAACCCAAATACGAAAAGTCTTAGCCTACTCATCAATCGCACACATAGGATGAACAGTGATTATCGCCCTTATTAACCCAAACTTAACTATTCTAAGCCTAATAATCTATATCATGACTACTCTAACCCTATTTATGACACTAAACTTATCTTCAACAACAAAAATCAAATCAATCAGCAATTTATGAAACAAATCAACTCCTATGACCATAATTGTTTTCCTAACTATACTCTCATTAGGAGGACTACCACCATTAACTGGATTTATGCCAAAATGACTAA…
	PBV_177_Texas	GACAAAAAATTGCCCCAACAGCATTACTATACCAAATTTCACCATCCCTGAATATAGAAATCCTAATTTTACTAGCCATTTTATCAACAATACTAGGAGGCTGAGGTGGACTCAATCAAACCCAAATACGAAAAGTCTTAGCCTACTCATCAATCGCACACATAGGATGAACAGTGATTATCGCCCTTATTAACCCAAACTTAACTATTCTAAGCCTAATAATCTATATCATGACTACTCTAACCCTATTTATGACACTAAACTTATCTTCAACAACAAAAATCAAATCAATCAGCAATTTATGAAACAAATCAACTCCTATGACCATAATTGTTTTCCTAACTATACTCTCATTAGGAGGACTACCACCATTAACTGGATTTATGCCAAAATGACTAA…
	Pb137_Indo	---------------------------------------------------------------------------------------------------------------------------------GAAAAGTCTTAGCCTACTCATCAATCGCACACATAGGAGGGACAGTGATTATCGCCCTTATTAACCCAAACTTAACTATTCTAAGCCTAATAATCTATATCATGACTACTCTAACCCTATTTATGACACTAAACTTATCTTCAACAACAAAAATCAAATCAATCAGCAATTTATGAAACAAATCAACTCCTATGACCATAATTGTTTTCCTAACTATACTCTCATTAGGAGGACTACCACCATTAACTGGATTTATGCCAAAATGACTAA…
	PBV_104_Texas	GACAAAAAATTGCCCCAACAGCATTACTTTACCAAATTTCACCATCCCTGAATATAGAAATCCTAATTTTACTAGCCATTTTATCAACAATACTAGGAGGCTGAGGTGGACTCAATCAAACCCAAATACGAAAAATCTTAGCCTACTCATCAATCGCACACATAGGATGAACAGTGATTATCGCCCTTATTAACCCAAACTTAACTATTCTAAGCCTAATAATCTATATCATGACTACTCTAACCCTATTTATGACACTAAACTTATCTTCAACAACAAAAATCAAATCAATCAGCAATTTATGAAACAAATCAACTCCTATGACCATAATTGTTTTCCTAACTATACTCTCATTAGGAGGACTACCACCATTAACTGGATTTATGCCAAAATGACTAA…
	PBV_109_Texas	GACAAAAAATTGCCCCAACAGCATTACTATACCAAATTTCACCATCCCTGAATATAGAAATCCTAATTTTACTAGCTATTTTATCAACAATACTAGGAGGCTGAGGTGGACTCAATCAAACCCAAATACGAAAAGTCTTAGCCTACTCATCAATCGCACACATAGGATGAACAGTGATTATCGCCCTTATTAACCCAAACTTAACTATTCTAAGCCTAATAATCTATATCATGACTACTCTAACCCTATTTATGACACTAAACTTATCTTCAACAACAAAAATCAAATCAATCAGCAATTTATGAAACAAATCAACTCCTATGACCATAATTGTTTTCCTAACTATACTCTCATTAGGAGGACTACCACCATTAACTGGATTTATGCCTAAATGACTAA…
	PBV_116_Texas	GACAAAAAATTGCCCCAACAGCATTACTATACCAAATTTCACCATCCCTGAATATAGAAATCCTAATTTTACTAGCCATTTTATCAACAATACTAGGAGGCTGAGGTGGACTCAATCAAACCCAAATACGAAAAGTCTTAGCCTACTCATCAATCGCACACATAGGATGAACAGTGATTATCGCCCTTATTAACCCAAACTTAACTATTCTAAGCCTAATAATCTATATCATGACTACTCTAACCCTATTTATGACACTAAACTTATCTTCAACAACAAAAATCAAATCAATCAGCAATTTATGAAACAAATCAACTCCTATGACCATAATTGTTTTCCTAACTATACTATCATTAGGAGGACTACCACCATTAACTGGATTTATGCCAAAATGACTAA…
	PBV_285_Texas	GACAAAAAATTGCCCCAACAGCATTACTATACCAAATTTCACCATCCCTGAATATAGAAATCCTAATTTTACTAGCCATTTTATCAACAATACTAGGAGGCTGAGGTGGACTCAATCAAACCCAAATACGAAAAGTCTTAGCCTACTCATCAATCGCACACATAGGATGAACAGTGATTATCGCCCTTATTAACCCAAACTTAACTATTCTAAGCCTAATAATCTATATCATGACTACTCTAACCCTATTTATGACACTAAACTTATCTTCAACAACAAAAATCAAATCAATCAGCAATTTATGAAACAAATCAACTCCTATGACCATAATTGTTTTCCTAACTATACTCTCATTAGGAGGACTACCACCATTAACTGGATTTATGCCAAAATGACTAA…
	PBV_274_Texas	GACAAAAAATTGCCCCAACAGCATTACTATACCAAATTTCACCATCCCTGAATATAGAAATCCTAATTTTACTAGCCATTTTATCAACAATACTAGGAGGCTGAGGTGGACTCAATCAAACCCAAATACGAAAAGTCTTAGCCTACTCATCAATCGCACACATAGGATGAACAGTGATTATCGCCCTTATTAACCCAAACTTAACTATTCTAAGCCTAATAATCTATATCATGACTACTCTAACCCTATTTATGACACTAAACTTATCTTCAACAACAAAAATCAAATCAATCAGCAATTTATGAAACAAATCAACTCCTATGACCATAATTGTTTTCCTAACTATACTCTCATTAGGAGGACTACCACCATTAACTGGATTTATGCCAAAATGACTAA…
	PBV_145_Texas	GACAAAAAATTGCCCCAACAGCATTACTATACCAAATTTCACCATCCCTGAATATAGAAATCCTAATTTTACTAGCCATTTTATCAACAATACTAGGAGGCTGAGGTGGACTCAATCAAACCCAAATACGAAAAGTCTTAGCCTACTCATCAATCGCACACATAGGATGAACAGTGATTATCGCCCTTATTAACCCAAACTTAACTATTCTAAGCCTAATAATCTATATCATGACTACTCTAACCCTATTTATGACACTAAACTTATCTTCAACAACAAAAATCAAATCAATCAGCAATTTATGAAACAAATCAACTCCTATGACCATAATTGTTTTCCTAACTATACTCTCATTAGGAGGACTACCACCATTAACTGGATTTATGCCAAAATGACTAA…
	PBV_324_Texas	GACAAAAAATTGCCCCAACAGCATTACTATACCAAATTTCACCATCCCTGAATATAGAAATCCTAATTTTACTAGCCATTTTATCAACAATACTAGGAGGCTGAGGTGGACTCAATCAAACCCAAATACGAAAAGTCTTAGCCTACTCATCAATCGCACACATAGGATGAACAGTGATTATCGCCCTTATTAACCCAAACTTAACTATTCTAAGCCTAATAATCTATATCATGACTACTCTAACCCTATTTATGACACTAAACTTATCTTCAACAACAAAAATCAAATCAATCAGCAATTTATGAAACAAATCAACTCCTATGACCATAATTGTTTTCCTAACTATACTCTCATTAGGAGGACTACCACCATTAACTGGATTTATGCCAAAATGACTAA…
	PBV_128_Texas	GACAAAAAATTGCCCCAACAGCATTACTATATCAAATTTCACCATCCCTGAATATAGAAATCCTAATTTTACTAGCCATTTTATCAACAATACTAGGAGGCTGAGGTGGACTCAATCAAACCCAAATACGAAAAGTCTTAGCCTACTCATCAATCGCACACATAGGATGAACAGTGATTATCGCCCTTATTAACCCAAACTTAACTATTCTAAGCCTAATAATCTATATCATGACTACTCTAACCCTATTTATGACACTAAACTTATCTTCAACAACAAAAATCAAATCAATCAGCAATTTATGAAACAAATCAACTCCTATGACCATAATTGTTTTCCTAACTATACTCTCATTAGGAGGACTACCACCATTAACTGGATTTATGCCAAAATGACTAA…
	PBV_112_Texas	GACAAAAAATTGCCCCAACAGCATTACTATATCAAATTTCACCATCCCTGAATATAGAAATCCTAATTTTACTAGCCATTTTATCAACAATACTAGGAGGCTGAGGTGGACTCAATCAAACCCAAATACGAAAAGTCTTAGCCTACTCATCAATCGCACACATAGGATGAACAGTGATTATCGCCCTTATTAACCCAAACTTAACTATTCTAAGCCTAATAATCTATATCATGACTACTCTAACCCTATTTATGACACTAAACTTATCTTCAACAACAAAAATCAAATCAATCAGCAATTTATGAAACAAATCAACTCCTATGACCATAATTGTTTTCCTAACTATACTCTCATTAGGAGGACTACCACCATTAACTGGATTTATGCCAAAATGACTAA…
	PBV_152_Texas	GACAAAAAATTGCCCCAACAGCATTACTATATCAAATTTCACCATCCCTGAATATAGAAATCCTAATTTTACTAGCCATTTTATCAACAATACTAGGAGGCTGAGGTGGACTCAATCAAACCCAAATACGAAAAGTCTTAGCCTACTCATCAATCGCACACATAGGATGAACAGTGATTATCGCCCTTATTAACCCAAACTTAACTATTCTAAGCCTAATAATCTATATCATGACTACTCTAACCCTATTTATGACACTAAACTTATCTTCAACAACAAAAATCAAATCAATCAGCAATTTATGAAACAAATCAACTCCTATGACCATAATTGTTTTCCTAACTATACTCTCATTAGGAGGACTACCACCATTAACTGGATTTATGCCAAAATGACTAA…
	PBV_110_Texas	GACAAAAAATTGCCCCAACAGCATTACTATATCAAATTTCACCATCCCTGAATATAGAAATCCTAATTTTACTAGCCATTTTATCAACAATACTAGGAGGCTGAGGTGGACTCAATCAAACCCAAATACGAAAAGTCTTAGCCTACTCATCAATCGCACACATAGGATGAACAGTGATTATCGCCCTTATTAACCCAAACTTAACTATTCTAAGCCTAATAATCTATATCATGACTACTCTAACCCTATTTATGACACTAAACTTATCTTCAACAACAAAAATCAAATCAATCAGCAATTTATGAAACAAATCAACTCCTATGACCATAATTGTTTTCCTAACTATACTCTCATTAGGAGGACTACCACCATTAACTGGATTTATGCCAAAATGACTAA…
	PBV_141_Texas	GACAAAAAATTGCCCCAACAGCATTACTATACCAAATTTCACCATCCCTGAATATAGAAATCCTAATTTTACTAGCCATTTTATCAACAATACTAGGAGGCTGAGGTGGACTCAATCAAACCCAAATACGAAAAGTCTTAGCCTACTCATCAATCGCACACATAGGATGAACAGTGATTATCGCCCTTATTAACCCAAACTTAACTATTCTAAGCCTAATAATCTATATCATGACTACTCTAACCCTATTTATGACACTAAACTTATCTTCAACAACAAAAATCAAATCAATCAGCAATTTATGAAACAAATCAACTCCTATGACCATAATTGTTTTCCTAACTATACTCTCATTAGGAGGACTACCACCATTAACTGGATTTATGCCAAAATGACTAA…
	PBV_155_Texas	GACAAAAAATTGCCCCAACAGCATTACTATACCAAATTTCACCATCCCTGAATATAGAAATCCTAATTTTACTAGCCATTTTATCAACAATACTAGGAGGCTGAGGTGGACTCAATCAAACCCAAATACGAAAAGTCTTAGCCTACTCATCAATCGCACACATAGGATGAACAGTGATTATCGCCCTTATTAACCCAAACTTAACTATTCTAAGCCTAATAATCTATATCATGACTACTCTAACCCTATTTATGACACTAAACTTATCTTCAACAACAAAAATCAAATCAATCAGCAATTTATGAAACAAATCAACTCCTATGACCATAATTGTTTTCCTAACTATACTCTCATTAGGAGGACTACCACCATTAACTGGATTTATGCCAAAATGACTAA…
	PBV_325_Texas	GACAAAAAATTGCCCCAACAGCATTACTATACCAAATTTCACCATCCCTGAATATAGAAATCCTAATTTTACTAGCCATTTTATCAACAATACTAGGAGGCTGAGGTGGACTCAATCAAACCCAAATACGAAAAGTCTTAGCCTACTCATCAATCGCACACATAGGATGAACAGTGATTATCGCCCTTATTAACCCAAACTTAACTATTCTAAGCCTAATAATCTATATCATGACTACTCTAACCCTATTTATGACACTAAACTTATCTTCAACAACAAAAATCAAATCAATCAGCAATTTATGAAACAAATCAACTCCTATGACCATAATTGTTTTCCTAACTATACTCTCATTAGGAGGACTACCACCATTAACTGGATTTATGCCAAAATGACTAA…
	PBV_269_Texas	GACAAAAAATTGCCCCAACAGCATTACTATACCAAATTTCACCATCCCTGAATATAGAAATCCTAATTTTACTAGCCATTTTATCAACAATACTAGGAGGCTGAGGTGGACTCAATCAAACCCAAATACGAAAAGTCTTAGCCTACTCATCAATCGCACACATAGGATGAACAGTGATTATCGCCCTTATTAACCCAAACTTAACTATTCTAAGCCTAATAATCTATATCATGACTACTCTAACCCTATTTATGACACTAAACTTATCTTCAACAACAAAAATCAAATCAATCAGCAATTTATGAAACAAATCAACTCCTATGACCATAATTGTTTTCCTAACTATACTCTCATTAGGAGGACTACCACCATTAACTGGATTTATGCCAAAATGACTAA…
	PBV_276_Texas	GACAAAAAATTGCCCCAACAGCATTACTATACCAAATTTCACCATCCCTGAATATAGAAATCCTAATTTTACTAGCCATTTTATCAACAATACTAGGAGGCTGAGGTGGACTCAATCAAACCCAAATACGAAAAGTCTTAGCCTACTCATCAATCGCACACATAGGATGAACAGTGATTATCGCCCTTATTAACCCAAACTTAACTATTCTAAGCCTAATAATCTATATCATGACTACTCTAACCCTATTTATGACACTAAACTTATCTTCAACAACAAAAATCAAATCAATCAGCAATTTATGAAACAAATCAACTCCTATGACCATAATTGTTTTCCTAACTATACTCTCATTAGGAGGACTACCACCATTAACTGGATTTATGCCAAAATGACTAA…
	PBV_319_Texas	GACAAAAAATTGCCCCAACAGCATTACTATACCAAATTTCACCATCCCTGAATATAGAAATCCTAATTTTACTAGCCATTTTATCAACAATACTAGGAGGCTGAGGTGGACTCAATCAAACCCAAATACGAAAAGTCTTAGCCTACTCATCAATCGCACACATAGGATGAACAGTGATTATCGCCCTTATTAACCCAAACTTAACTATTCTAAGCCTAATAATCTATATCATGACTACTCTAACCCTATTTATGACACTAAACTTATCTTCAACAACAAAAATCAAATCAATCAGCAATTTATGAAACAAATCAACTCCTATGACCATAATTGTTTTCCTAACTATACTCTCATTAGGAGGACTACCACCATTAACTGGATTTATGCCAAAATGACTAA…
	PBV_327_Texas	GACAAAAAATTGCCCCAACAGCATTACTATACCAAATTTCACCATCCCTGAATATAGAAATCCTAATTTTACTAGCCATTTTATCAACAATACTAGGAGGCTGAGGTGGACTCAATCAAACCCAAATACGAAAAGTCTTAGCCTACTCATCAATCGCACACATAGGATGAACAGTGATTATCGCCCTTATTAACCCAAACTTAACTATTCTAAGCCTAATAATCTATATCATGACTACTCTAACCCTATTTATGACACTAAACTTATCTTCAACAACAAAAATCAAATCAATCAGCAATTTATGAAACAAATCAACTCCTATGACCATAATTGTTTTCCTAACTATACTCTCATTAGGAGGACTACCACCATTAACTGGATTTATGCCAAAATGACTAA…
	PBV_294_Texas	GACAAAAAATTGCCCCAACAGCATTACTATACCAAATTTCACCATCCCTGAATATAGAAATCCTAATTTTACTAGCCATTTTATCAACAATACTAGGAGGCTGAGGTGGACTCAATCAAACCCAAATACGAAAAGTCTTAGCCTACTCATCAATCGCACACATAGGATGAACAGTGATTATCGCCCTTATTAACCCAAACTTAACTATTCTAAGCCTAATAATCTATATCATGACTACTCTAACCCTATTTATGACACTAAACTTATCTTCAACAACAAAAATCAAATCAATCAGCAATTTATGAAACAAATCAACTCCTATGACCATAATTGTTTTCCTAACTATACTCTCATTAGGAGGACTACCACCATTAACTGGATTTATGCCAAAATGACTAA…
	PBV_329_Texas	GACAAAAAATTGCCCCAACAGCATTACTATACCAAATTTCACCATCCCTGAATATAGAAATCCTAATTTTACTAGCCATTTTATCAACAATACTAGGAGGCTGAGGTGGACTCAATCAAACCCAAATACGAAAAGTCTTAGCCTACTCATCAATCGCACACATAGGATGAACAGTGATTATCGCCCTTATTAACCCAAACTTAACTATTCTAAGCCTAATAATCTATATCATGACTACTCTAACCCTATTTATGACACTAAACTTATCTTCAACAACAAAAATCAAATCAATCAGCAATTTATGAAACAAATCAACTCCTATGACCATAATTGTTTTCCTAACTATACTCTCATTAGGAGGACTACCACCATTAACTGGATTTATGCCAAAATGACTAA…
	PBV_320_Texas	GACAAAAAATTGCCCCAACAGCATTACTATACCAAATTTCACCATCCCTGAATATAGAAATCCTAATTTTACTAGCCATTTTATCAACAATACTAGGAGGCTGAGGTGGACTCAATCAAACCCAAATACGAAAAGTCTTAGCCTACTCATCAATCGCACACATAGGATGAACAGTGATTATCGCCCTTATTAACCCAAACTTAACTATTCTAAGCCTAATAATCTATATCATGACTACTCTAACCCTATTTATGACACTAAACTTATCTTCAACAACAAAAATCAAATCAATCAGCAATTTATGAAACAAATCAACTCCTATGACCATAATTGTTTTCCTAACTATACTCTCATTAGGAGGACTACCACCATTAACTGGATTTATGCCAAAATGACTAA…
	PBV_357_Minnesota	GACAAAAAATTGCCCCAACAGCATTACTATACCAAATTTCACCATCCCTGAATATAGAAATCCTAATTTTACTAGCCATTTTATCAACAATACTAGGAGGCTGAGGTGGACTCAATCAAACCCAAATACGAAAAGTCTTAGCCTACTCATCAATCGCACACATAGGATGAACAGTGATTATCGCCCTTATTAACCCAAACTTAACTATTCTAAGCCTAATAATCTATATCATGACTACTCTAACCCTATTTATGACACTAAACTTATCTTCAACAACAAAAATCAAATCAATCAGCAATTTATGAAACAAATCAACTCCTATGACCATAATTGTTTTCCTAACTATACTCTCATTAGGAGGACTACCACCATTAACTGGATTTATGCCAAAATGACTAA…
	PBV_171_Texas	GACAAAAAATTGCCCCAACAGCATTACTATACCAAATTTCACCATCCCTGAATATAGAAATCCTAATTTTACTAGCCATTTTATCAACAATACTAGGAGGCTGAGGTGGACTCAATCAAACCCAAATACGAAAAGTCTTAGCCTACTCATCAATCGCACACATAGGATGAACAGTGATTATCGCCCTTATTAACCCAAACTTAACTATTCTAAGCCTAATAATCTATATCATGACTACTCTAACCCTATTTATGACACTAAACTTATCTTCAACAACAAAAATCAAATCAATCAGCAATTTATGAAACAAATCAACTCCTATGACCATAATTGTTTTCCTAACTATACTCTCATTAGGAGGACTACCACCATTAACTGGATTTATGCCAAAATGACTAA…
	PBV_318_Texas	GACAAAAAATTGCCCCAACAGCATTACTATACCAAATTTCACCATCCCTGAATATAGAAATCCTAATTTTACTAGCCATTTTATCAACAATACTAGGAGGCTGAGGTGGACTCAATCAAACCCAAATACGAAAAGTCTTAGCCTACTCATCAATCGCACACATAGGATGAACAGTGATTATCGCCCTTATTAACCCAAACTTAACTATTCTAAGCCTAATAATCTATATCATGACTACTCTAACCCTATTTATGACACTAAACTTATCTTCAACAACAAAAATCAAATCAATCAGCAATTTATGAAACAAATCAACTCCTATGACCATAATTGTTTTCCTAACTATACTCTCATTAGGAGGACTACCACCATTAACTGGATTTATGCCAAAATGACTAA…
	PBV_174_Texas	GACAAAAAATTGCCCCAACAGCATTACTATACCAAATTTCACCATCCCTGAATATAGAAATCCTAATTTTACTAGCCATTTTATCAACAATACTAGGAGGCTGAGGTGGACTCAATCAAACCCAAATACGAAAAGTCTTAGCCTACTCATCAATCGCACACATAGGATGAACAGTGATTATCGCCCTTATTAACCCAAACTTAACTATTCTAAGCCTAATAATCTATATCATGACTACTCTAACCCTATTTATGACACTAAACTTATCTTCAACAACAAAAATCAAATCAATCAGCAATTTATGAAACAAATCAACTCCTATGACCATAATTGTTTTCCTAACTATACTCTCATTAGGAGGACTACCACCATTAACTGGATTTATGCCAAAATGACTAA…
	PBV_130_Texas	GACAAAAAATTGCCCCAACAGCATTACTATACCAAATTTCACCATCCCTGAATATAGAAATCCTAATTTTACTAGCCATTTTATCAACAATACTAGGAGGCTGAGGTGGACTCAATCAAACCCAAATACGAAAAGTCTTAGCCTACTCATCAATCGCACACATAGGATGAACAGTGATTATCGCCCTTATTAACCCAAACTTAACTATTCTAAGCCTAATAATCTATATCATGACTACTCTAACCCTATTTATGACACTAAACTTATCTTCAACAACAAAAATCAAATCAATCAGCAATTTATGAAACAAATCAACTCCTATGACCATAATTGTTTTCCTAACTATACTCTCATTAGGAGGACTACCACCATTAACTGGATTTATGCCAAAATGACTAA…
	PBV_164_Texas	GACAAAAAATTGCCCCAACAGCATTACTATACCAAATTTCACCATCCCTGAATATAGAAATCCTAATTTTACTAGCCATTTTATCAACAATACTAGGAGGCTGAGGTGGACTCAATCAAACCCAAATACGAAAAGTCTTAGCCTACTCATCAATCGCACACATAGGATGAACAGTGATTATCGCCCTTATTAACCCAAACTTAACTATTCTAAGCCTAATAATCTATATCATGACTACTCTAACCCTATTTATGACACTAAACTTATCTTCAACAACAAAAATCAAATCAATCAGCAATTTATGAAACAAATCAACTCCTATGACCATAATTGTTTTCCTAACTATACTCTCATTAGGAGGACTACCACCATTAACTGGATTTATGCCAAAATGACTAA…
	PBV_159_Texas	GACAAAAAATTGCCCCAACAGCATTACTATACCAAATTTCACCATCCCTGAATATAGAAATCCTAATTTTACTAGCCATTTTATCAACAATACTAGGAGGCTGAGGTGGACTCAATCAAACCCAAATACGAAAAGTCTTAGCCTACTCATCAATCGCACACATAGGATGAACAGTGATTATCGCCCTTATTAACCCAAACTTAACTATTCTAAGCCTAATAATCTATATCATGACTACTCTAACCCTATTTATGACACTAAACTTATCTTCAACAACAAAAATCAAATCAATCAGCAATTTATGAAACAAATCAACTCCTATGACCATAATTGTTTTCCTAACTATACTCTCATTAGGAGGACTACCACCATTAACTGGATTTATGCCAAAATGACTAA…
	PBV_169_Texas	GACAAAAAATTGCCCCAACAGCATTACTATACCAAATTTCACCATCCCTGAATATAGAAATCCTAATTTTACTAGCCATTTTATCAACAATACTAGGAGGCTGAGGTGGACTCAATCAAACCCAAATACGAAAAGTCTTAGCCTACTCATCAATCGCACACATAGGATGAACAGTGATTATCGCCCTTATTAACCCAAACTTAACTATTCTAAGCCTAATAATCTATATCATGACTACTCTAACCCTATTTATGACACTAAACTTATCTTCAACAACAAAAATCAAATCAATCAGCAATTTATGAAACAAATCAACTCCTATGACCATAATTGTTTTCCTAACTATACTCTCATTAGGAGGACTACCACCATTAACTGGATTTATGCCAAAATGACTAA…
	PBV_273_Texas	GACAAAAAATTGCCCCAACAGCATTACTATACCAAATTTCACCATCCCTGAATATAGAAATCCTAATTTTACTAGCCATTTTATCAACAATACTAGGAGGCTGAGGTGGACTCAATCAAACCCAAATACGAAAAGTCTTAGCCTACTCATCAATCGCACACATAGGATGAACAGTGATTATCGCCCTTATTAACCCAAACTTAACTATTCTAAGCCTAATAATCTATATCATGACTACTCTAACCCTATTTATGACACTAAACTTATCTTCAACAACAAAAATCAAATCAATCAGCAATTTATGAAACAAATCAACTCCTATGACCATAATTGTTTTCCTAACTATACTCTCATTAGGAGGACTACCACCATTAACTGGATTTATGCCAAAATGACTAA…
	PBV_322_Texas	GACAAAAAATTGCCCCAACAGCATTACTATACCAAATTTCACCATCCCTGAATATAGAAATCCTAATTTTACTAGCCATTTTATCAACAATACTAGGAGGCTGAGGTGGACTCAATCAAACCCAAATACGAAAAGTCTTAGCCTACTCATCAATCGCACACATAGGATGAACAGTGATTATCGCCCTTATTAACCCAAACTTAACTATTCTAAGCCTAATAATCTATATCATGACTACTCTAACCCTATTTATGACACTAAACTTATCTTCAACAACAAAAATCAAATCAATCAGCAATTTATGAAACAAATCAACTCCTATGACCATAATTGTTTTCCTAACTATACTCTCATTAGGAGGACTACCACCATTAACTGGATTTATGCCAAAATGACTAA…
	PBV_265_Texas	GACAAAAAATTGCCCCAACAGCATTACTATACCAAATTTCACCATCCCTGAATATAGAAATCCTAATTTTACTAGCCATTTTATCAACAATACTAGGAGGCTGAGGTGGACTCAATCAAACCCAAATACGAAAAGTCTTAGCCTACTCATCAATCGCACACATAGGATGAACAGTGATTATCGCCCTTATTAACCCAAACTTAACTATTCTAAGCCTAATAATCTATATCATGACCACTCTAACCCTATTTATGACACTAAACTTATCTTCAACAACAAAAATCAAATCAATCAGCAATTTATGAAACAAATCAACTCCTATGACCATAATTGTTTTCCTAACTATACTCTCATTAGGAGGACTACCACCATTAACTGGATTTATACCAAAATGACTAA…
	PBV_280_Texas	GACAAAAAATTGCCCCAACAGCATTACTATACCAAATTTCACCATCCCTGAATATAGAAATCCTAATTTTACTAGCCATTTTATCAACAATACTAGGAGGCTGAGGTGGACTCAATCAAACCCAAATACGAAAAGTCTTAGCCTACTCATCAATCGCACACATAGGATGAACAGTGATTATCGCCCTTATTAACCCAAACTTAACTATTCTAAGCCTAATAATCTATATCATGACCACTCTAACCCTATTTATGACACTAAACCTATCTTCAACAACAAAAATCAAATCAATCAGCAATTTATGAAACAAATCAACTCCTATGACCATAATTGTTTTCCTAACTATACTCTCATTAGGAGGACTACCACCATTAACTGGATTTATACCAAAATGACTAA…
	PBV_263_Texas	GACAAAAAATTGCCCCAACAGCATTACTATACCAAATTTCACCATCCCTGAATATAGAAATCCTAATTTTACTAGCCATTTTATCAACAATACTAGGAGGCTGAGGTGGACTCAATCAAACCCAAATACGAAAAGTCTTAGCCTACTCATCAATCGCACACATAGGATGAACAGTGATTATCGCCCTTATTAACCCAAACTTAACTATTCTAAGCCTAATAATCTATATCATGACCACTCTAACCCTATTTATGACACTAAACTTATCTTCAACAACAAAAATCAAATCAATCAGCAATTTATGAAACAAATCAACTCCTATGACTATAATTGTTTTCCTAACTATACTCTCATTAGGAGGACTACCACCATTAACTGGATTTATACCAAAATGACTAA…
	PBV_328_Texas	GACAAAAAATTGCCCCAACAGCATTACTATACCAAATTTCACCATCCCTGAATATAGAAATCCTAATTTTACTAGCCATTTTATCAACAATACTAGGAGGCTGAGGTGGACTCAATCAAACCCAAATACGAAAAGTCTTAGCCTACTCATCAATCGCACACATAGGATGAACAGTGATTATCGCCCTTATTAACCCAAACTTAACTATTCTAAGCCTAATAATCTATATCATGACCACTCTAACCCTATTTATGACACTAAACTTATCTTCAACAACAAAAATCAAATCAATCAGCAATTTATGAAACAAATCAACTCCTATGACTATAATTGTTTTCCTAACTATACTCTCATTAGGAGGACTACCACCATTAACTGGATTTATACCAAAATGACTAA…
	PBV_295_Texas	GACAAAAAATTGCCCCAACAGCATTACTATACCAAATTTCACCATCCCTGAATATAGAAATCCTAATTTTACTAGCCATTTTATCAACAATACTAGGAGGCTGAGGTGGACTCAATCAAACCCAAATACGAAAAGTCTTAGCCTACTCATCAATCGCACACATAGGATGAACAGTGATTATCGCCCTTATTAACCCAAACTTAACTATTCTAAGCCTAATAATCTATATCATGACCACTCTAACCCTATTTATGACACTAAACTTATCTTCAATAACAAAAATCAAATCAATCAGCAATTTATGAAACAAATCAACTCCTATGACCATAATTGTTTTCCTAACTATACTCTCATTAGGAGGACTACCACCATTAACTGGATTTATACCAAAATGACTAA…
	PBV_286_Texas	GACAAAAAATTGCCCCAACAGCATTACTATACCAAATTTCACCATCCCTGAATATAGAAATCCTAATTTTACTAGCCATTTTATCAACAATACTAGGAGGCTGAGGTGGACTCAATCAAACCCAAATACGAAAAGTCTTAGCCTACTCATCAATCGCACACATAGGATGAACAGTGATTATCGCCCTTATTAACCCAAACTTAACTATTCTAAGCCTAATAATCTATATCATGACCACTCTAACCCTATTTATGACACTAAACTTATCTTCAATAACAAAAATCAAATCAATCAGCAATTTATGAAACAAATCAACTCCTATGACCATAATTGTTTTCCTAACTATACTCTCATTAGGAGGACTACCACCATTAACTGGATTTATACCAAAATGACTAA…
	PBV_350_Washington	GACAAAAAATTGCCCCAACAGCATTACTATACCAAATTTCACCATCCCTGAATATAGAAATCCTAATTTTACTAGCCATTTTATCAACAATACTAGGAGGCTGAGGTGGACTCAATCAAACCCAAATACGAAAAGTCTTAGCCTACTCATCAATCGCACACATAGGATGAACAGTGATTATCGCCCTTATTAACCCAAACTTAACTATTCTAAGCCTAATAATCTATATCATGACCACTCTAACCCTATTTATGACACTAAACTTATCTTCAATAACAAAAATCAAATCAATCAGCAATTTATGAAACAAATCAACTCCTATGACCATAATTGTTTTCCTAACTATACTCTCATTAGGAGGACTACCACCATTAACTGGATTTATACCAAAATGACTAA…
	PBV_267_Texas	GACAAAAAATTGCCCCAACAGCATTACTATACCAAATTTCACCATCCCTAAATATAGAAATCCTAATTTTACTAGCCATTTTATCAACAGTACTAGGAGGCTGAGGTGGACTCAATCAAACCCAAATACGAAAAGTCTTAGCCTACTCATCAATCGCACACATAGGATGAACAGTGATTATCGCCCTTATTAACCCAAACTTAACTATTCTAAGCCTAATAATCTATATCATGACCACTCTAACCCTATTTATGACACTAAACTTATCTTCGACAACAAAAATCAAATCAATCAGCAATTTATGAAACAAATCAACTCCTATGACCATAATTGTTTTCCTAACTATACTCTCATTAGGAGGACTACCACCATTAACTGGATTTATACCAAAATGACTAA…
	PBV_271_Texas	GACAAAAAATTGCCCCAACAGCATTACTATACCAAATTTCACCATCCCTAAATATAGAAATCCTAATTTTACTAGCCATTTTATCAACAATACTAGGAGGCTGAGGTGGACTCAACCAAACCCAAATACGAAAAGTCTTAGCCTACTCATCAATCGCACACATAGGATGAACAGTGATTATCGCCCTTATTAACCCAAACTTAACTATTCTAAGCCTAATAATCTATATCATGACCACTCTAACCCTATTTATGACACTAAACTTATCTTCGACAACAAAAATCAAATCAATCAGCAATTTATGAAACAAATCAACTCCTATGACCATAATTGTTTTCCTAACTATACTCTCATTAGGAGGACTACCACCATTAACTGGATTTATACCAAAATGACTAA…
	PBV_290_Texas	GACAAAAAATTGCCCCAACAGCATTACTATACCAAATTTCACCATCCCTAAATATAGAAATCCTAATTTTACTAGCCATTTTATCAACAATACTAGGAGGCTGAGGTGGACTCAACCAAACCCAAATACGAAAAGTCTTAGCCTACTCATCAATCGCACACATAGGATGAACAGTGATTATCGCCCTTATTAACCCAAACTTAACTATTCTAAGCCTAATAATCTATATCATGACCACTCTAACCCTATTTATGACACTAAACTTATCTTCGACAACAAAAATCAAATCAATCAGCAATTTATGAAACAAATCAACTCCTATGACCATAATTGTTTTCCTAACTATACTCTCATTAGGAGGACTACCACCATTAACTGGATTTATACCAAAATGACTAA…
	Pb138_Indo	----AAAAATTGCCCCAACAGCATTACTATACCAAATTTCACCATCCCTAAATATAGAAATCCTAATTTTACTAGCCATTTTATCAACAATACTAGGAGGCTGAGGTGGACTCAACCAAACCCAAATACGAAAAGTCTTAGCCTACTCATCAATCGCACACATAGGATGAACAGTGATTATCGCCCTTATTAACCCAAACTTAACTATTCTAAGCCTAATAATCTATATCATGACCACTCTAACCCTATTTATGACACTAAACTTATCTTCGACAACAAAAATCAAATCAATCAGCAATTTATGAAACAAATCAACTCCTATGACCATAATTGTTTTCCTAACTATACTCTCATTAGGAGGACTACCACCATTAACTGGATTTATACCAAAATGACTAA…
	PBV_270_Texas	GACAAAAAATTGCCCCAACAGCATTACTATACCAAATTTCACCATCCCTGAATATAGAAATCCTAATTTTACTAGCCATTTTATCAACAATACTAGGAGGCTGAGGTGGACTCAATCAAACCCAAATACGAAAAGTCTTAGCCTACTCATCAATCGCACACATAGGATGAACAGTGATTATCGCCCTTATTAACCCAAACTTAACTATTCTAAGCCTAATAATCTATATCATGACCACTCTAACCCTATTTATGACACTAAACTTATCTTCAACAACAAAAATCAAATCAATCAGCAATTTATGAAACAAATCAACTCCTATGACCATAATTGTTTTCCTAACTATACTCTCATTAGGAGGACTACCACCATTAACTGGATTTATACCAAAATGACTAA…
	PBV_167_Texas	GACAAAAAATTGCCCCAACAGCATTACTATACCAAATTTCACCATCCCTGAATATAGAAATCCTAATTTTACTAGCCATTTTATCAACAATACTAGGAGGCTGAGGTGGACTCAATCAAACCCAAATACGAAAAGTCTTAGCCTACTCATCAATCGCACACATAGGATGAACAGTGATTATCGCCCTTATTAACCCAAACTTAACTATTCTAAGCCTAATAATCTATATCATGACCACTCTAACCCTATTTATGACACTAAACTTATCTTCAACAACAAAAATCAAATCAATCAGCAATTTATGAAACAAATCAACTCCTATGACCATAATTGTTTTCCTAACTATACTCTCATTAGGAGGACTACCACCATTAACTGGATTTATACCAAAATGACTAA…
	PBV_170_Texas	GACAAAAAATTGCCCCAACAGCATTACTATACCAAATTTCACCATCCCTGAATATAGAAATCCTAATTTTACTAGCCATTTTATCAACAATACTAGGAGGCTGAGGTGGACTCAATCAAACCCAAATACGAAAAGTCTTAGCCTACTCATCAATCGCACACATAGGATGAACAGTGATTATCGCCCTTATTAACCCAAACTTAACTATTCTAAGCCTAATAATCTATATCATGACCACTCTAACCCTATTTATGACACTAAACTTATCTTCAACAACAAAAATCAAATCAATCAGCAATTTATGAAACAAATCAACTCCTATGACCATAATTGTTTTCCTAACTATACTCTCATTAGGAGGACTACCACCATTAACTGGATTTATACCAAAATGACTAA…
	PBV_124_Texas	GACAAAAAATTGCCCCAACAGCATTACTATACCAAATTTCACCATCCCTGAATATAGAAATCCTAATTTTACTAGCCATTTTATCAACAATACTAGGAGGCTGAGGTGGACTCAATCAAACCCAAATACGAAAAGTCTTAGCCTACTCATCAATCGCACACATAGGATGAACAGTGATTATCGCCCTTATTAACCCAAACTTAACTATTCTAAGCCTAATAATCTATATCATGACCACTCTAACCCTATTTATGACACTAAACTTATCTTCAACAACAAAAATCAAATCAATCAGCAATTTATGAAACAAATCAACTCCTATGACCATAATTGTTTTCCTAACTATACTCTCATTAGGAGGACTACCACCATTAACTGGATTTATACCAAAATGACTAA…
	PBV_176_Texas	GACAAAAAATTGCCCCAACAGCATTACTATACCAAATTTCACCATCCCTGAATATAGAAATCCTAATTTTACTAGCCATTTTATCAACAATACTAGGAGGCTGAGGTGGACTCAATCAAACCCAAATACGAAAAGTCTTAGCCTACTCATCAATCGCACACATAGGATGAACAGTGATTATCGCCCTTATTAACCCAAACTTAACTATTCTAAGCCTAATAATCTATATCATGACCACTCTAACCCTATTTATGACACTAAACTTATCTTCAACAACAAAAATCAAATCAATCAGCAATTTATGAAACAAATCAACTCCTATGACCATAATTGTTTTCCTAACTATACTCTCATTAGGAGGACTACCACCATTAACTGGATTTATACCAAAATGACTAA…
	PBV_288_Texas	GACAAAAAATTGCCCCAACAGCATTACTATACCAAATTTCACCATCCCTGAATATAGAAATCCTAATTTTACTAGCCATTTTATCAACAATACTAGGAGGCTGAGGTGGACTCAATCAAACCCAAATACGAAAAGTCTTAGCCTACTCATCAATCGCACACATAGGATGAACAGTGATTATAGCCCTTATTAACCCAAACTTAACTATTCTAAGCCTAATAATCTATATCATGACCACTCTAACCCTATTTATGACACTAAACTTATCTTCAACAACAAAAATCAAATCAATCAGCAATTTATGAAACAAATCAACTCCTATGACCATAATTGTTTTCCTAACTATACTCTCATTAGGAGGACTACCACCATTAACTGGATTTATACCAAAATGACTAA…
	PBV_321_Texas	GACAAAAAATTGCCCCAACAGCATTACTATACCAAATTTCACCATCCCTGAATATAGAAATCCTAATTTTACTAGCCATTTTATCAACAATACTAGGAGGCTGAGGTGGACTCAATCAAACCCAAATACGAAAAGTCTTAGCCTACTCATCAATCGCACACATAGGATGAACAGTGATTATAGCCCTTATTAACCCAAACTTAACTATTCTAAGCCTAATAATCTATATCATGACCACTCTAACCCTATTTATGACACTAAACTTATCTTCAACAACAAAAATCAAATCAATCAGCAATTTATGAAACAAATCAACTCCTATGACCATAATTGTTTTCCTAACTATACTCTCATTAGGAGGACTACCACCATTAACTGGATTTATACCAAAATGACTAA…
	PBV_323_Texas	GACAAAAAATTGCCCCAACAGCATTACTATACCAAATTTCACCATCCCTGAATATAGAAATCCTAATTTTACTAGCCATTTTATCAACAATACTAGGAGGCTGAGGTGGACTCAATCAAACCCAAATACGAAAAGTCTTAGCCTACTCATCAATCGCACACATAGGATGAACAGTGATTATAGCCCTTATTAACCCAAACTTAACTATTCTAAGCCTAATAATCTATATCATGACCACTCTAACCCTATTTATGACACTAAACTTATCTTCAACAACAAAAATCAAATCAATCAGCAATTTATGAAACAAATCAACTCCTATGACCATAATTGTTTTCCTAACTATACTCTCATTAGGAGGACTACCACCATTAACTGGATTTATACCAAAATGACTAA…
	PBV_111_Texas	GACAAAAAATTGCCCCAACAGCATTACTATACCAAATTTCACCATCCCTGAATATAGAAATCCTAATTTTACTAGCCATTTTATCAACAATACTAGGAGGCTGAGGTGGACTCAATCAAACCCAAATACGAAAAGTCTTAGCCTACTCATCAATCGCACACATAGGATGAACAGTGATTATCGCCCTTATTAACCCAAACTTAACTATTCTAAGCCTAATAATCTATATCATAACCACTCTAACCCTATTTATGACACTAAACCTATCTTCAACAACAAAAATCAAATCAATCAGCAATTTATGAAACAAATCAACTCCTATGACCATAATTGTTTTCCTAACTATACTCTCATTAGGAGGACTACCACCATTAACTGGATTTATACCAAAATGACTAA…
	PBV_147_Texas	GACAAAAAATTGCCCCAACAGCATTACTATACCAAATTTCACCATCCCTGAATATAGAAATCTTAATTTTACTAGCCATTTTATCAACAATACTAGGAGGCTGAGGTGGACTCAATCAAACCCAAATACGAAAAGTCTTAGCCTACTCATCAATCGCACACATAGGATGAACAGTGATTATCGCCCTTATTAACCCAAACTTAACTATTCTAAGCCTAATAATCTATATCATGACCACTCTAACCCTATTTATGACACTAGACTTATCTTCAACAACAAAAATCAAATCAATCAGCAATTTATGAAACAAATCAACTCCTATGACCATAATTGTTTTCCTAACTATACTCTCATTAGGAGGACTACCACCATTAACTGGATTTATACCAAAATGACTAA…
	PBV_158_Texas	GACAAAAAATTGCCCCAACAGCATTACTATACCAAATTTCACCATCCCTGAATATAGAAATCCTAATTTTACTAGCCATTTTATCAACAATACTAGGAGGCTGAGGTGGACTCAATCAAACCCAAATACGAAAAGTCTTAGCCTACTCATCAATCGCACACATAGGATGAACAGTGATTATCGCCCTTATTAACCCAAACTTAACTATTCTAAGCCTAATAATCTATATCATGACCACTCTAACCCTATTTATGACACTAAACTTATCTTCAACAACAAAAATCAAATCAATCAGCAATTTATGAAACAAATCAACTCCTATGACCATAATTGTTTTCCTAACTATACTCTCATTAGGAGGACTACCACCATTAACTGGATTTATACCAAAATGACTAA…
	PBV_181_Texas	GACAAAAAATTGCCCCAACAGCATTACTATACCAAATTTCACCATCCCTGAATATAGAAATCCTAATTTTACTAGCCATTTTATCAACAATACTAGGAGGCTGAGGTGGACTCAATCAAACCCAAATACGAAAAGTCTTAGCCTACTCATCAATCGCACACATAGGATGAACAGTGATTATCGCCCTTATTAACCCAAACTTAACTATTCTAAGCCTAATAATCTATATCATGACCACTCTAACCCTATTTATGACACTAAACTTATCTTCAACAACAAAAATCAAATCAATCAGCAATTTATGAAACAAATCAACTCCTATGACCATAATTGTTTTCCTAACTATACTCTCATTAGGAGGACTACCACCATTAACTGGATTTATACCAAAATGACTAA…
	PBV_106_Texas	GACAAAAAATTGCCCCAACAGCATTACTATACCAAATTTCACCATCCCTGAATATAGAAATCCTAATTTTACTAGCCATTTTATCAACAATACTAGGAGGCTGAGGTGGACTCAATCAAACCCAAATACGAAAAGTCTTAGCCTACTCATCAATCGCACACATAGGATGAACAGTGATTATCGCCCTTATTAACCCAAACTTAACTATTCTAAGCCTAATAATCTATATCATGACCACTCTAACCCTATTTATGACACTAAACTTATCTTCAACAACAAAAATCAAATCAATCAGCAATTTATGAAACAAATCAACTCCTATGACCATAATTGTTTTCCTAACTATACTCTCATTAGGAGGACTACCACCATTAACTGGATTTATACCAAAATGACTAA…
	PBV_129_Texas	GACAAAAAATTGCCCCAACAGCATTACTATACCAAATTTCACCATCCCTGAATATAGAAATCCTAATTTTACTAGCCATTTTATCAACAATACTAGGAGGCTGAGGTGGACTCAATCAAACCCAAATACGAAAAGTCTTAGCCTACTCATCAATCGCACACATAGGATGAACAGTGATTATCGCCCTTATTAACCCAAACTTAACTATTCTAAGCCTAATAATCTATATCATGACCACTCTAACCCTATTTATGACACTAAACTTATCTTCAACAACAAAAATCAAATCAATCAGCAATTTATGAAACAAATCAACTCCTATGACCATAATTGTTTTCCTAACTATACTCTCATTAGGAGGACTACCACCATTAACTGGATTTATACCAAAATGACTAA…
	PBV_373_Wyoming	GACAAAAAATTGCCCCAACAGCATTACTATACCAAATTTCACCATCCCTGAATATAGAAATCCTAATTTTACTAGCCATTTTATCAACAATACTAGGAGGCTGAGGTGGACTCAATCAAACCCAAATACGAAAAGTCTTAGCCTACTCATCAATCGCACACATAGGATGAACAGTGATTATCGCCCTTATTAACCCAAACTTAACTATTCTAAGCCTAATAATCTATATCACGACCACTCTAACCCTATTTATGACACTAAACTTATCTTCAACAACAAAAATCAAATCAATCAGCAATTTATGAAACAAATCAACTCCTATGACCATAATTGTTTTCCTAACTATACTCTCATTAGGAGGACTACCACCATTAACTGGATTTATACCAAAATGACTAA…
	PBV_160_Texas	GACAAAAAATTGCCCCAACAGCATTACTATACCAAATTTCACCATCCCTGAATATAGAAATCCTAATTTTACTAGCCATTTTATCAACAATACTAGGAGGCTGAGGTGGACTCAATCAAACCCAAATACGAAAAGTCTTAGCCTACTCATCAATCGCACACATAGGATGAACAGTGATTATCGCCCTTATTAACCCAAACTTAACTATTCTAAGCCTAATAATCTATATCATGACCACTCTAACCCTATTTATGACACTAAACTTATCTTCAACAACAAAAATCAAATCAATCAGCAATTTATGAAACAAATCAACTCCTATGACCATAATTGTTTTCCTAACTATACTCTCATTAGGAGGACTACCACCATTAACTGGATTTATACCAAAATGACTAA…
	PBV_283_Texas	GACAAAAAATTGCCCCAACAGCATTACTATACCAAATTTCACCATCCCTGAATATAGAAATCCTAATTTTACTAGCCATTTTATCAACAATACTAGGAGGCTGAGGTGGACTCAATCAAACCCAAATACGAAAAGTCTTAGCCTACTCATCAATCGCACACATAGGATGAACAGTGATTATCGCCCTTATTAACCCAAACTTAACTATTCTAAGCCTAATAATCTATATCATGACCACTCTAACCCTATTTATGACACTAAACTTATCTTCAACAACAAAAATCAAATCAATCAGCAATTTATGAAACAAATCAACTCCTATGACCATAATTGTTTTCCTAACTATACTCTCATTAGGAGGACTACCACCATTAACTGGATTTATACCAAAATGACTAA…
	PBV_293_Texas	GACAAAAAATTGCCCCAACAGCATTACTATACCAAATTTCACCATCCCTGAATATAGAAATCCTAATTTTACTAGCCATTTTATCAACAATACTAGGAGGCTGAGGTGGACTCAATCAAACCCAAATACGAAAAGTCTTAGCCTACTCATCAATCGCACACATAGGATGAACAGTGATTATCGCCCTTATTAACCCAAACTTAACTATTCTAAGCCTAATAATCTATATCATGACCACTCTAACCCTATTTATGACACTAAACTTATCTTCAACAACAAAAATCAAATCAATCAGCAATTTATGAAACAAATCAACTCCTATGACCATAATTGTTTTCCTAACTATACTCTCATTAGGAGGACTACCACCATTAACTGGATTTATACCAAAATGACTAA…
	PBV_370_Wyoming	GACAAAAAATTGCCCCAACAGCATTACTATACCAAATTTCACCATCCCTGAATATAGAAATCCTAATTTTACTAGCCATTTTATCAACAATACTAGGAGGCTGAGGTGGACTCAATCAAACCCAAATACGAAAAGTCTTAGCCTACTCATCAATCGCACACATAGGATGAACAGTGATTATCGCCCTTATTAACCCAAACTTAACTATTCTAAGCCTAATAATCTATATCATGACCACTCTAACCCTATTTATGACACTAAACTTATCTTCAACAACAAAAATCAAATCAATCAGCAATTTATGAAACAAATCAACTCCTATGACCATAATTGTTTTCCTAACTATACTCTCATTAGGAGGACTACCACCATTAACTGGATTTATACCAAAATGACTAA…
	PBV_144_Texas	GACAAAAAATTGCCCCAACAGCATTACTATACCAAATTTCACCATCCCTGAATATAGAAATCCTAATTTTACTAGCCATTTTATCAACAATACTAGGAGGCTGAGGTGGACTCAATCAAACCCAAATACGAAAAGTCTTAGCCTACTCATCAATCGCACACATAGGATGAACAGTGATTATCGCCCTTATTAACCCAAACTTAACTATTCTAAGCCTAATAATCTATATCATGACCACTCTAACCCTATTTATGACACTAAACTTATCTTCAACAACAAAAATCAAATCAATCAGCAATTTATGAAACAAATCAACTCCTATGACCATAATTGTTTTCCTAACTATACTCTCATTAGGAGGACTACCACCATTAACTGGATTTATACCAAAATGACTAA…
	PBV_178_Texas	GACAAAAAATTGCCCCAACAGCATTACTATACCAAATTTCACCATCCCTGAATATAGAAATCCTAATTTTACTAGCCATTTTATCAACAATACTAGGAGGCTGAGGTGGACTCAATCAAACCCAAATACGAAAAGTCTTAGCCTACTCATCAATCGCACACATAGGATGAACAGTGATTATCGCCCTTATTAACCCAAACTTAACTATTCTAAGCCTAATAATCTATATCATGACCACTCTAACCCTATTTATGACACTAAACTTATCTTCAACAACAAAAATCAAATCAATCAGCAATTTATGAAACAAATCAACTCCTATGACCATAATTGTTTTCCTAACTATACTCTCATTAGGAGGACTACCACCATTAACTGGATTTATACCAAAATGACTAA…
	PBV_117_Texas	GACAAAAAATTGCCCCAACAGCATTACTATACCAAATTTCACCATCCCTGAATATAGAAATCCTAATTTTACTAGCCATTTTATCAACAATACTAGGAGGCTGAGGTGGACTCAATCAAACCCAAATACGAAAAGTCTTAGCCTACTCATCAATCGCACACATAGGATGAACAGTGATTATCGCCCTTATTAACCCAAACTTAACTATTCTAAGCCTAATAATCTATATCATGACCACTCTAACCCTATTTATGACACTAAACTTATCTTCAACAACAAAAATCAAATCAATCAGCAATTTATGAAACAAATCAACTCCTATGACCATAATTGTTTTCCTAACTATACTCTCATTAGGAGGACTACCACCATTAACTGGATTTATACCAAAATGACTAA…
	PBV_139_Texas	GACAAAAAATTGCCCCAACAGCATTACTATACCAAATTTCACCATCCCTGAATATAGAAATCCTAATTTTACTAGCCATTTTATCAACAATACTAGGAGGCTGAGGTGGACTCAATCAAACCCAAATACGAAAAGTCTTAGCCTACTCATCAATCGCACACATAGGATGAACAGTGATTATCGCCCTTATTAACCCAAACTTAACTATTCTAAGCCTAATAATCTATATCATGACCACTCTAACCCTATTTATGACACTAAACTTATCTTCAACAACAAAAATCAAATCAATCAGCAATTTATGAAACAAATCAACTCCTATGACCATAATTGTTTTCCTAACTATACTCTCATTAGGAGGACTACCACCATTAACTGGATTTATACCAAAATGACTAA…
	PBV_292_Texas	GACAAAAAATTGCCCCAACAGCATTACTATACCAAATTTCACCATCCCTGAATATAGAAATCCTAATTTTACTAGCCATTTTATCAACAATACTAGGAGGCTGAGGTGGACTCAATCAAACCCAAATACGAAAAGTCTTAGCCTACTCATCAATCGCACACATAGGATGAACAGTGATTATCGCCCTTATTAACCCAAACTTAACTATTCTAAGCCTAATAATCTATATCATGACCACTCTAACCCTATTTATGACACTAAACTTATCTTCAACAACAAAAATCAAATCAATCAGCAATTTATGAAACAAATCAACTCCTATGACCATAATTGTTTTCCTAACTATACTCTCATTAGGAGGACTACCACCATTAACTGGATTTATACCAAAATGACTAA…
	PBV_134_Texas	GACAAAAAATTGCCCCAACAGCATTACTATACCAAATTTCACCATCCCTGAATATAGAAATCCTAATTTTACTAGCCATTTTATCAACAATACTAGGAGGCTGAGGTGGACTCAATCAAACCCAAATACGAAAAGTCTTAGCCTACTCATCAATCGCACACATAGGATGAACAGTGATTATCGCCCTTATTAACCCAAACTTAACTATTCTAAGCCTAATAATCTATATCATGACCACTCTAACCCTATTTATGACACTAAACTTATCTTCAACAACAAAAATCAAATCAATCAGCAATTTATGAAACAAATCAACTCCTATGACCATAATTGTTTTCCTAACTATACTCTCATTAGGAGGACTACCACCATTAACTGGATTTATACCAAAATGACTAA…
	PBV_163_Texas	GACAAAAAATTGCCCCAACAGCATTACTATACCAAATTTCACCATCCCTGAATATAGAAATCCTAATTTTACTAGCCATTTTATCAACAATACTAGGAGGCTGAGGTGGACTCAATCAAACCCAAATACGAAAAGTCTTAGCCTACTCATCAATCGCACACATAGGATGAACAGTGATTATCGCCCTTATTAACCCAAACTTAACTATTCTAAGCCTAATAATCTATATCATGACCACTCTAACCCTATTTATGACACTAAACTTATCTTCAACAACAAAAATCAAATCAATCAGCAATTTATGAAACAAATCAACTCCTATGACCATAATTGTTTTCCTAACTATACTCTCATTAGGAGGACTACCACCATTAACTGGATTTATACCAAAATGACTAA…
	PBV_179_Texas	GACAAAAAATTGCCCCAACAGCATTACTATACCAAATTTCACCATCCCTGAATATAGAAATCCTAATTTTACTAGCCATTTTATCAACAATACTAGGAGGCTGAGGTGGACTCAATCAAACCCAAATACGAAAAGTCTTAGCCTACTCATCAATCGCACACATAGGATGAACAGTGATTATCGCCCTTATTAACCCAAACTTAACTATTCTAAGCCTAATAATCTATATCATGACCACTCTAACCCTATTTATGACACTAAACTTATCTTCAACAACAAAAATCAAATCAATCAGCAATTTATGAAACAAATCAACTCCTATGACCATAATTGTTTTCCTAACTATACTCTCATTAGGAGGACTACCACCATTAACTGGATTTATACCAAAATGACTAA…
	PBV_275_Texas	GACAAAAAATTGCCCCAACAGCATTACTATACCAAATTTCACCATCCCTGAATATAGAAATCCTAATTTTACTAGCCATTTTATCAACAATACTAGGAGGCTGAGGTGGACTCAATCAAACCCAAATACGAAAAGTCTTAGCCTACTCATCAATCGCACACATAGGATGAACAGTGATTATCGCCCTTATTAACCCAAACTTAACTATTCTAAGCCTAATAATCTATATCATGACCACTCTAACCCTATTTATGACACTAAACTTATCTTCAACAACAAAAATCAAATCAATCAGCAATTTATGAAACAAATCAACTCCTATGACCATAATTGTTTTCCTAACTATACTCTCATTAGGAGGACTACCACCATTAACTGGATTTATACCAAAATGACTAA…
	PBV_284_Texas	GACAAAAAATTGCCCCAACAGCATTACTATACCAAATTTCACCATCCCTGAATATAGAAATCCTAATTTTACTAGCCATTTTATCAACAATACTAGGAGGCTGAGGTGGACTCAATCAAACCCAAATACGAAAAGTCTTAGCCTACTCATCAATCGCACACATAGGATGAACAGTGATTATCGCCCTTATTAACCCAAACTTAACTATTCTAAGCCTAATAATCTATATCATGACCACTCTAACCCTATTTATGACACTAAACTTATCTTCAACAACAAAAATCAAATCAATCAGCAATTTATGAAACAAATCAACTCCTATGACCATAATTGTTTTCCTAACTATACTCTCATTAGGAGGACTACCACCATTAACTGGATTTATACCAAAATGACTAA…
	PBV_289_Texas	GACAAAAAATTGCCCCAACAGCATTACTATACCAAATTTCACCATCCCTGAATATAGAAATCCTAATTTTACTAGCCATTTTATCAACAATACTAGGAGGCTGAGGTGGACTCAATCAAACCCAAATACGAAAAGTCTTAGCCTACTCATCAATCGCACACATAGGATGAACAGTGATTATCGCCCTTATTAACCCAAACTTAACTATTCTAAGCCTAATAATCTATATCATGACCACTCTAACCCTATTTATGACACTAAACTTATCTTCAACAACAAAAATCAAATCAATCAGCAATTTATGAAACAAATCAACTCCTATGACCATAATTGTTTTCCTAACTATACTCTCATTAGGAGGACTACCACCATTAACTGGATTTATACCAAAATGACTAA…
	PBV_326_Texas	GACAAAAAATTGCCCCAACAGCATTACTATACCAAATTTCACCATCCCTGAATATAGAAATCCTAATTTTACTAGCCATTTTATCAACAATACTAGGAGGCTGAGGTGGACTCAATCAAACCCAAATACGAAAAGTCTTAGCCTACTCATCAATCGCACACATAGGATGAACAGTGATTATCGCCCTTATTAACCCAAACTTAACTATTCTAAGCCTAATAATCTATATCATGACCACTCTAACCCTATTTATGACACTAAACTTATCTTCAACAACAAAAATCAAATCAATCAGCAATTTATGAAACAAATCAACTCCTATGACCATAATTGTTTTCCTAACTATACTCTCATTAGGAGGACTACCACCATTAACTGGATTTATACCAAAATGACTAA…
	PBV_101_Texas	GACAAAAAATTGCCCCAACAGCATTACTATACCAAATTTCACCATCCCTGAATATAGAAATCCTAATTTTACTAGCCATTTTATCAACAATACTAGGAGGCTGAGGTGGACTCAATCAAACCCAAATACGAAAAGTCTTAGCCTACTCATCAATCGCACACATAGGATGAACAGTGATTATCGCCCTTATTAACCCAAACTTAACTATTCTAAGCCTAATAATCTATATCATGACCACTCTAACCCTATTTATGACACTAAACTTATCTTCAACAACAAAAATCAAATCAATCAGCAATTTATGAAACAAATCAACTCCTATGACCATAATTGTTTTCCTAACTATACTCTCATTAGGAGGACTACCACCATTAACTGGATTTATACCAAAATGACTAA…
	PBV_154_Texas	GACAAAAAATTGCCCCAACAGCATTACTATACCAAATTTCACCATCCCTGAATATAGAAATCCTAATTTTACTAGCCATTTTATCAACAATACTAGGAGGCTGAGGTGGACTCAATCAAACCCAAATACGAAAAGTCTTAGCCTACTCATCAATCGCACACATAGGATGAACAGTGATTATCGCCCTTATTAACCCAAACTTAACTATTCTAAGCCTAATAATCTATATCATGACCACTCTAACCCTATTTATGACACTAAACTTATCTTCAACAACAAAAATCAAATCAATCAGCAATTTATGAAACAAATCAACTCCTATGACCATAATTGTTTTCCTAACTATACTCTCATTAGGAGGACTACCACCATTAACTGGATTTATACCAAAATGACTAA…
	PBV_175_Texas	GACAAAAAATTGCCCCAACAGCATTACTATACCAAATTTCACCATCCCTGAATATAGAAATCCTAATTTTACTAGCCATTTTATCAACAATACTAGGAGGCTGAGGTGGACTCAATCAAACCCAAATACGAAAAGTCTTAGCCTACTCATCAATCGCACACATAGGATGAACAGTGATTATCGCCCTTATTAACCCAAACTTAACTATTCTAAGCCTAATAATCTATATCATGACCACTCTAACCCTATTTATGACACTAAACTTATCTTCAACAACAAAAATCAAATCAATCAGCAATTTATGAAACAAATCAACTCCTATGACCATAATTGTTTTCCTAACTATACTCTCATTAGGAGGACTACCACCATTAACTGGATTTATACCAAAATGACTAA…
	PBV_131_Texas	GACAAAAAATTGCCCCAACAGCATTACTATACCAAATTTCACCATCCCTGAATATAGAAATCCTAATTTTACTAGCCATTTTATCAACAATACTAGGAGGCTGAGGTGGACTCAATCAAACCCAAATACGAAAAGTCTTAGCCTACTCATCAATCGCACACATAGGATGAACAGTGATTATCGCCCTTATTAACCCAAACTTAACTATTCTAAGCCTAATAATCTATATCATGACCACTCTAACCCTATTTATGACACTAAACTTATCTTCAACAACAAAAATCAAATCAATCAGCAATTTATGAAACAAATCAACTCCTATGACCATAATTGTTTTCCTAACTATACTCTCATTAGGAGGACTACCACCATTAACTGGATTTATACCAAAATGACTAA…
	PBV_146_Texas	GACAAAAAATTGCCCCAACAGCATTACTATACCAAATTTCACCATCCCTGAATATAGAAATCCTAATTTTACTAGCCATTTTATCAACAATACTAGGAGGCTGAGGTGGACTCAATCAAACCCAAATACGAAAAGTCTTAGCCTACTCATCAATCGCACACATAGGATGAACAGTGATTATCGCCCTTATTAACCCAAACTTAACTATTCTAAGCCTAATAATCTATATCATGACCACTCTAACCCTATTTATGACACTAAACTTATCTTCAACAACAAAAATCAAATCAATCAGCAATTTATGAAACAAATCAACTCCTATGACCATAATTGTTTTCCTAACTATACTCTCATTAGGAGGACTACCACCATTAACTGGATTTATACCAAAATGACTAA…
	PBV_281_Texas	GACAAAAAATTGCCCCAACAGCATTACTATACCAAATTTCACCATCCCTGAATATAGAAATCCTAATTTTACTAGCCATTTTATCAACAATACTAGGAGGCTGAGGTGGACTCAATCAAACCCAAATACGAAAAGTCTTAGCCTACTCATCAATCGCACACATAGGATGAACAGTGATTATCGCCCTTATTAACCCAAACTTAACTATTCTAAGCCTAATAATCTATATCATGACCACTCTAACCCTATTTATGACACTAAACTTATCTTCAACAACAAAAATCAAATCAATCAGCAATTTATGAAACAAATCAACTCCTATGACCATAATTGTTTTCCTAACTATACTCTCATTAGGAGGACTACCACCATTAACTGGATTTATACCAAAATGACTAA…
	PBV_132_Texas	GACAAAAAATTGCCCCAACAGCATTACTATACCAAATTTCACCATCCCTGAATATAGAAATCCTAATTTTACTAGCCATTTTATCAACAATACTAGGAGGCTGAGGTGGACTCAATCAAACCCAAATACGAAAAGTCTTAGCCTACTCATCAATCGCACACATAGGATGAACAGTGATTATCGCCCTTATTAACCCAAACTTAACTATTCTAAGCCTAATAATCTATATCATGACCACTCTAACCCTATTTATGACACTAAACTTATCTTCAACAACAAAAATCAAATCAATCAGCAATTTATGAAACAAATCAACTCCTATGACCATAATTGTTTTCCTAACTATACTCTCATTAGGAGGACTACCACCATTAACTGGATTTATACCAAAATGACTAA…
	PBV_148_Texas	GACAAAAAATTGCCCCAACAGCATTACTATACCAAATTTCACCATCCCTGAATATAGAAATCCTAATTTTACTAGCCATTTTATCAACAATACTAGGAGGCTGAGGTGGACTCAATCAAACCCAAATACGAAAAGTCTTAGCCTACTCATCAATCGCACACATAGGATGAACAGTGATTATCGCCCTTATTAACCCAAACTTAACTATTCTAAGCCTAATAATCTATATCATGACCACTCTAACCCTATTTATGACACTAAACTTATCTTCAACAACAAAAATCAAATCAATCAGCAATTTATGAAACAAATCAACTCCTATGACCATAATTGTTTTCCTAACTATACTCTCATTAGGAGGACTACCACCATTAACTGGATTTATACCAAAATGACTAA…
	PBV_268_Texas	GACAAAAAATTGCCCCAACAGCATTACTATACCAAATTTCACCATCCCTGAATATAGAAATCCTAATTTTACTAGCCATTTTATCAACAATACTAGGAGGCTGAGGTGGACTCAATCAAACCCAAATACGAAAAGTCTTAGCCTACTCATCAATCGCACACATAGGATGAACAGTGATTATCGCCCTTATTAACCCAAACTTAACTATTCTAAGCCTAATAATCTATATCATGACCACTCTAACCCTATTTATGACACTAAACTTATCTTCAACAACAAAAATCAAATCAATCAGCAATTTATGAAACAAATCAACTCCTATGACCATAATTGTTTTCCTAACTATACTCTCATTAGGAGGACTACCACCATTAACTGGATTTATACCAAAATGACTAA…
	PBV_279_Texas	GACAAAAAATTGCCCCAACAGCATTACTATACCAAATTTCACCATCCCTGAATATAGAAATCCTAATTTTACTAGCCATTTTATCAACAATACTAGGAGGCTGAGGTGGACTCAATCAAACCCAAATACGAAAAGTCTTAGCCTACTCATCAATCGCACACATAGGATGAACAGTGATTATCGCCCTTATTAACCCAAACTTAACTATTCTAAGCCTAATAATCTATATCATGACCACTCTAACCCTATTTATGACACTAAACTTATCTTCAACAACAAAAATCAAATCAATCAGCAATTTATGAAACAAATCAACTCCTATGACCATAATTGTTTTCCTAACTATACTCTCATTAGGAGGACTACCACCATTAACTGGATTTATACCAAAATGACTAA…
	PBV_354_Minnesota	GACAAAAAATTGCCCCAACAGCATTACTATACCAAATTTCACCATCCCTGAATATAGAAATCCTAATTTTACTAGCCATTTTATCAACAATACTAGGAGGCTGAGGTGGACTCAATCAAACCCAAATACGAAAAGTCTTAGCCTACTCATCAATCGCACACATAGGATGAACAGTGATTATCGCCCTTATTAACCCAAACTTAACTATTCTAAGCCTAATAATCTATATCATGACCACTCTAACCCTATTTATGACACTAAACTTATCTTCAACAACAAAAATCAAATCAATCAGCAATTTATGAAACAAATCAACTCCTATGACCATAATTGTTTTCCTAACTATACTCTCATTAGGAGGACTACCACCATTAACTGGATTTATACCAAAATGACTAA…
	PBV_119_Texas	GACAAAAAATTGCCCCAACAGCATTACTATACCAAATTTCACCATCCCTGAATATAGAAATCCTAATTTTACTAGCCATTTTATCAACAATACTAGGAGGCTGAGGTGGACTCAATCAAACCCAAATACGAAAAGTCTTAGCCTACTCATCAATCGCACACATAGGATGAACAGTGATTATCGCCCTTATTAACCCAAACTTAACTATTCTAAGCCTAATAATCTATATCATGACCACTCTAACCCTATTTATGACACTAAACTTATCTTCAACAACAAAAATCAAATCAATCAGCAATTTATGAAACAAATCAACTCCTATGACCATAATTGTTTTCCTAACTATACTCTCATTAGGAGGACTACCACCATTAACTGGATTTATACCAAAATGACTAA…
	PBV_115_Texas	GACAAAAAATTGCCCCAACAGCATTACTATACCAAATTTCACCATCCCTGAATATAGAAATCCTAATTTTACTAGCCATTTTATCAACAATACTAGGAGGCTGAGGTGGACTCAATCAAACCCAAATACGAAAAGTCTTAGCCTACTCATCAATCGCACACATAGGATGAACAGTGATTATCGCCCTTATTAACCCAAACTTAACTATTCTAAGCCTAATAATCTATATCATGACCACTCTAACCCTATTTATGACACTAAACTTATCTTCAACAACAAAAATCAAATCAATCAGCAATTTATGAAACAAATCAACTCCTATGACCATAATTGTTTTCCTAACTATACTCTCATTAGGAGGACTACCACCATTAACTGGATTTATACCAAAATGACTAA…
	PBV_156_Texas	GACAAAAAATTGCCCCAACAGCATTACTATACCAAATTTCACCATCCCTGAATATAGAAATCCTAATTTTACTAGCCATTTTATCAACAATACTAGGAGGCTGAGGTGGACTCAATCAAACCCAAATACGAAAAGTCTTAGCCTACTCATCAATCGCACACATAGGATGAACAGTGATTATCGCCCTTATTAACCCAAACTTAACTATTCTAAGCCTAATAATCTATATCATGACCACTCTAACCCTATTTATGACACTAAACTTATCTTCAACAACAAAAATCAAATCAATCAGCAATTTATGAAACAAATCAACTCCTATGACCATAATTGTTTTCCTAACTATACTCTCATTAGGAGGACTACCACCATTAACTGGATTTATACCAAAATGACTAA…
	PBV_149_Texas	GACAAAAAATTGCCCCAACAGCATTACTATACCAAATTTCACCATCCCTGAATATAGAAATCCTAATTTTACTAGCCATTTTATCAACAATACTAGGAGGCTGAGGTGGACTCAATCAAACCCAAATACGAAAAGTCTTAGCCTACTCATCAATCGCACACATAGGATGAACAGTGATTATCGCCCTTATTAACCCAAACTTAACTATTCTAAGCCTAATAATCTATATCATGACCACTCTAACCCTATTTATGACACTAAACTTATCTTCAACAACAAAAATCAAATCAATCAGCAATTTATGAAACAAATCAACTCCTATGACCATAATTGTTTTCCTAACTATACTCTCATTAGGAGGACTACCACCATTAACTGGATTTATACCAAAATGACTAA…
	PBV_102_Texas	GACAAAAAATTGCCCCAACAGCATTACTATACCAAATTTCACCATCCCTGAATATAGAAATCCTAATTTTACTAGCCATTTTATCAACAATACTAGGAGGCTGAGGTGGACTCAATCAAACCCAAATACGAAAAGTCTTAGCCTACTCATCAATCGCACACATAGGATGAACAGTGATTATCGCCCTTATTAACCCAAATTTAACTATTCTAAGCCTAATAATCTATATCATGACCACTCTAACCCTATTTATGACACTAAACTTATCTTCAACAACAAAAATCAAATCAATCAGCAATTTATGAAACAAATCAACTCCTATGACCATAATTGTTTTCCTAACTATACTCTCATTAGGAGGACTACCACCATTAACTGGATTTATACCAAAATGACTAA…
	PBV_180_Texas	GACAAAAAATTGCCCCAACAGCATTACTATACCAAATTTCACCATCCCTGAATATAGAAATCCTAATTTTACTAGCCATTTTATCAACAATACTAGGAGGCTGAGGTGGACTCAATCAAACCCAAATACGAAAAGTCTTAGCCTACTCATCAATCGCACACATAGGATGAACAGTGATTATCGCCCTTATTAACCCAAATTTAACTATTCTAAGCCTAATAATCTATATCATGACCACTCTAACCCTATTTATGACACTAAACTTATCTTCAACAACAAAAATCAAATCAATCAGCAATTTATGAAACAAATCAACTCCTATGACCATAATTGTTTTCCTAACTATACTCTCATTAGGAGGACTACCACCATTAACTGGATTTATACCAAAATGACTAA…
	PBV_272_Texas	GACAAAAAATTGCCCCAACAGCATTACTATACCAAATTTCACCATCCCTGAATATAGAAATCCTAATTTTACTAGCCATTTTATCAACAATACTAGGAGGCTGAGGTGGACTCAATCAAACCCAAATACGAAAAGTCTTAGCCTACTCATCAATCGCACACATAGGATGAACAGTGATTATCGCCCTTATTAACCCAAATTTAACTATTCTAAGCCTAATAATCTATATCATGACCACTCTAACCCTATTTATGACACTAAACTTATCTTCAACAACAAAAATCAAATCAATCAGCAATTTATGAAACAAATCAACTCCTATGACCATAATTGTTTTCCTAACTATACTCTCATTAGGAGGACTACCACCATTAACTGGATTTATACCAAAATGACTAA…
	PBV_282_Texas	GACAAAAAATTGCCCCAACAGCATTACTATACCAAATTTCACCATCCCTGAATATAGAAATCCTAATTTTACTAGCCATTTTATCAACAATACTAGGAGGCTGAGGTGGACTCAATCAAACCCAAATACGAAAAGTCTTAGCCTACTCATCAATCGCACACATAGGATGAACAGTGATTATCGCCCTTATTAACCCAAATTTAACTATTCTAAGCCTAATAATCTATATCATGACCACTCTAACCCTATTTATGACACTAAACTTATCTTCAACAACAAAAATCAAATCAATCAGCAATTTATGAAACAAATCAACTCCTATGACCATAATTGTTTTCCTAACTATACTCTCATTAGGAGGACTACCACCATTAACTGGATTTATACCAAAATGACTAA…
	PBV_346_Washington	GACAAAAAATTGCCCCAACAGCATTACTATACCAAATTTCACCATCCCTGAATATAGAAATCCTAATTTTACTAGCCATTTTATCAACAATACTAGGAGGCTGAGGTGGACTCAATCAAACCCAAATACGAAAAGTCTTAGCCTACTCATCAATCGCACACATAGGATGAACAGTGATTATCGCCCTTATTAACCCAAATTTAACTATTCTAAGCCTAATAATCTATATCATGACCACTCTAACCCTATTTATGACACTAAACTTATCTTCAACAACAAAAATCAAATCAATCAGCAATTTATGAAACAAATCAACTCCTATGACCATAATTGTTTTCCTAACTATACTCTCATTAGGAGGACTACCACCATTAACTGGATTTATACCAAAATGACTAA…
	PBV_121_Texas	GACAAAAAATTGCCCCAACAGCATTACTATACCAAATTTCACCATCCCTGAATATAGAAATCCTAATTTTACTAGCCATTTTATCAACAATACTAGGAGGCTGAGGTGGACTCAATCAAACCCAAATACGAAAAGTCTTAGCCTACTCATCAATCGCACACATAGGATGAACAGTGATTATCGCCCTTATTAACCCAAACTTAACTATTCTAAGCCTAATAATCTATATCATGACCACTCTAACCCTATTTATGACACTAAACTTATCTTCAACAACAAAAATCAAATCAATCAGCAATTTATGAAACAAATCAACTCCTATGACCATAATTGTTTTCCTAACTATACTCTCATTAGGAGGACTACCACCATTAACTGGATTTATACCAAAATGACTAA…
	PBV_143_Texas	GACAAAAAATTGCCCCAACAGCATTACTATACCAAATTTCACCATCCCTGAATATAGAAATCCTAATTTTACTAGCCATTTTATCAACAATACTAGGAGGCTGAGGTGGACTCAATCAAACCCAAATACGAAAAGTCTTAGCCTACTCATCAATCGCACACATAGGATGAACAGTGATTATCGCCCTTATTAACCCAAACTTAACTATTCTAAGCCTAATAATCTATATCATGACCACTCTAACCCTATTTATGACACTAAACTTATCTTCAACAACAAAAATCAAATCAATCAGCAATTTATGAAACAAATCAACTCCTATGACCATAATTGTTTTCCTAACTATACTCTCATTAGGAGGACTACCACCATTAACTGGATTTATACCAAAATGACTAA…
	Pb144_PNG	GACAAAAAATTGCCCCAACAGCATTACTATACCAAATTTCACCATCCCTAAACATAGAAATCCTGATTATACTAGCCATTTTGTCAACAGTACTAGGAGGCTGAGGTGGACTTAATCAAACCCAAATACGAAAAATCTTAGCCTATTCATCAATCGCCCATATAGGATGAACAGTAATTATTGCCCTTATTAACCCAAACTTAACTATCCTAAGCCTAATAATCTATATCATTACTACTCTAACCCTATTTATGACATTAAACTTATCTTCAACAACAAAAATCAAATCAATTAGTAATTTATGAAACAAATCAACTCCTATGACAATAATTGTCTTCCTTACTCTACTCTCACTAGGAGGTCTACCCCCATTAACTGGATTTATACCAAAATGACTAA…
	Pb088_PNG	GACAAAAAATTGCCCCAACAGCATTACTATACCAAATTTCACCATCCCTAAACATAGAAATTCTAATTATACTAGCCATTTTGTCAACAGTACTAGGAGGCTGAGGTGGGCTTAACCAAACCCAAATACGAAAAGTCCTAGCCTATTCATCAATTGCCCATATAGGATGAACAGTAATTATTGCCCTTATTAACCCAAACTTAACTATCCTAAGCCTAATAATCTACATCATTACTACTCTAACCCTATTTATAACACTAAACTTATCTTCAACAACTAAAATCAAATCAATTAGTAATTTATGAAACAAATCAACTCCCATGACAATAATTGTCTTCCTCACTCTACTCTCACTAGGAGGTTTACCCCCATTAACTGGATTCATGCCAAAATGACTAA…
	Pb089_PNG	GACAAAAAATTGCCCCAACAGCATTACTATACCAAATTTCACCATCCCTAAACATAGAAATTCTAATTATACTAGCCATTTTGTCAACAGTACTAGGAGGCTGAGGTGGGCTTAACCAAACCCAAATACGAAAAGTCCTAGCCTATTCATCAATTGCCCATATAGGATGAACAGTAATTATTGCCCTTATTAACCCAAACTTAACTATCCTAAGCCTAATAATCTACATCATTACTACTCTAACCCTATTTATAACACTAAACTTATCTTCAACAACTAAAATCAAATCAATTAGTAATTTATGAAACAAATCAACTCCCATGACAATAATTGTCTTCCTCACTCTACTCTCACTAGGAGGTTTACCCCCATTAACTGGATTCATGCCAAAATGACTAA…
	Pb087_PNG	GACAAAAAATTGCCCCAACAGCATTACTATACCAAATTTCACCATCCCTAAACATAGAAATCCTAATTATACTAGCCATTTTGTCAACAGTACTAGGAGGCTGAGGTGGGCTCAACCAAACCCAAATACGAAAAGTCCTAGCCTATTCATCAATTGCCCATATAGGATGAACAGTAATTATTGCCCTTATTAACCCAAACTTAACTATCCTTAGCCTAATAATCTACATCATTACTACTCTAACCCTATTTATGACACTAAACTTATCTTCAACAACTAAAATCAAATCAATTAGTAATTTATGAAACAAATCAACTCCCATGACAATAATTGTCTTCCTCACTCTACTCTCACTAGGAGGCTTACCTCCATTAACTGGATTCATGCCAAAATGACTAA…
	Pb045_PNG	GACAAAAAATTGCCCCAACAGCATTACTATACCAAATTTCACCATCCCTAAACATAGAAATCCTAATTATACTAGCCATTTTGTCAACAGTACTAGGAGGCTGAGGTGGGCTCAACCAAACCCAAATACGAAAAGTCCTAGCCTATTCATCAATTGCCCATATAGGATGAACAGTAATTATTGCCCTTATTAACCCAAACTTAACTATCCTTAGCCTAATAATCTACATCATTACTACTCTAACCCTATTTATGACACTAAACTTATCTTCAACAACTAAAATCAAATCAATTAGTAATTTATGAAACAAATCAACTCCCATGACAATAATTGTCTTCCTCACTCTACTCTCACTAGGAGGTTTACCTCCATTAACTGGATTCATGCCAAAATGACTAA…
	Pb047_PNG	GACAAAAAATTGCCCCAACAGCATTACTATACCAAATTTCACCATCCCTGAACATAGAAATCCTAATTATACTAGCCATTTTGTCAACAGTACTAGGAGGCTGAGGTGGGCTCAACCAAACCCAAATACGAAAAGTCCTAGCCTATTCATCAATTGCCCATATAGGATGAACAGTAATTATTGCCCTTATTAACCCAAACTTAACTATCCTTAGCCTAATAATCTACATCATTACTACTCTAACCCTATTTATGACACTAAACTTATCTTCAACAACTAAAATCAAATCAATTAGTAATTTATGAAACAAATCAACTCCCATGACAATAATTGTCTTCCTCACTCTACTCTCACTAGGAGGTTTACCTCCATTAACTGGATTCATGCCAAAATGACTAA…
	Pb046_PNG	GACAAAAAATTGCCCCAACAGCATTACTATACCAAATTTCACCATCCCTAAACATAGAAATCCTAATTATACTAGCCATTTTGTCAACAGTACTAGGAGGCTGAGGTGGACTCAACCAAACCCAAATACGAAAAGTCTTAGCCTATTCATCAATCGCCCATATAGGATGAACAGTAATTATTGCCCTTGTTAACCCAAACTTAACTATCCTAAGCCTAATAATCTACATCATTACTACTCTAACCCTATTTATGACACTAAACTTATCTTCAACAACGAAAATCAAATCAATTAGTAATTTATGAAACAAATCAACTCCCATGACAATAATTGTCTTCCTCACTCTACTCTCACTAGGAGGCCTACCTCCATTAACTGGATTTATGCCAAAATGACTAA…
	Pb090_PNG	GACAAAAAATTGCCCCAACAGCATTACTATACCAAATTTCACCATCCCTAAACATAGAAATCCTAATTATACTAGCCATTTTGTCAACAGTACTAGGAGGCTGAGGTGGACTCAACCAAACCCAAATACGAAAAGTCTTAGCCTATTCATCAATCGCCCATATAGGATGAACAGTAATTATTGCCCTTGTTAACCCAAACTTAACTATCCTAAGCCTAATAATCTACATCATTACTACTCTAACCCTATTTATGACACTAAACTTATCTTCAACAACGAAAATCAAATCAATTAGTAATTTATGAAACAAATCAACTCCCATGACAATAATTGTCTTCCTCACTCTACTCTCACTAGGAGGCCTACCTCCATTAACTGGATTTATGCCAAAATGACTAA…
	Pb048_PNG	GACAAAAAATTGCCCCAACAGCATTACTATACCAAATTTCACCATCCCTAAACATAGAAATCCTAATTATACTAGCCATTTTGTCAACAGTACTAGGAGGCTGAGGTGGGCTCAACCAAACCCAAATACGAAAAATCTTAGCCTATTCATCAATCGCCCATATAGGATGAACAGTAATTATTGCCCTTATTAACCCAAACCTAACTATCCTAAGCCTAATAATCTACATCATTACTACTCTAACCCTATTTATGACACTAAACTTATCTTCAACAACGAAAATCAAATCAATTAGTAATTTATGAAACAAATCAACTCCCATAACAATAATTGTCTTCCTCACTCTACTCTCACTAGGAGGCCTACCTCCATTAACTGGATTCATGCCAAAATGACTAA…
	Pb091_PNG	GACAAAAAATTGCCCCAACAGCATTACTATACCAAATTTCACCATCCCTAAACATAGAAATCCTAATTATACTAGCCATTTTGTCAACAGTACTAGGAGGCTGAGGTGGGCTCAACCAAACCCAAATACGAAAAATCTTAGCCTATTCATCAATCGCCCATATAGGATGAACAGTAATTATTGCCCTTATTAACCCAAACCTAACTATCCTAAGCCTAATAATCTACATCATTACTACTCTAACCCTATTTATGACACTAAACTTATCTTCAACAACGAAAATCAAATCAATTAGTAATTTATGAAACAAATCAACTCCCATAACAATAATTGTCTTCCTCACTCTACTCTCACTAGGAGGCCTACCTCCATTAACTGGATTCATGCCAAAATGACTAA…
	Pb093_PNG	GACAAAAAATTGCCCCAACAGCATTACTATACCAAATTTCACCATCCCTAAACATAGAAATCCTAATTATACTAGCCATTCTGTCAACAGTACTAGGAGGCTGAGGTGGGCTTAACCAAACCCAAATACGAAAAGTCTTAGCCTATTCATCAATTGCCCATATAGGATGAACAGTAATTATTGCCCTTATTAACCCAAACTTAACTATCCTAAGCCTAATAATCTACATCATTACTACTCTAACCCTATTTATGACACTAAACTTATCTTCAACAACGAAAATCAAATCAATTAGTAATTTATGAAACAAATCAACTCCCATGACAATAATTGTCTTCCTCACTCTACTCTCACTAGGAGGTCTACCTCCATTAACTGGATTTATGCCAAAATGACTAA…
	Pb094_PNG	GACAAAAAATTGCCCCAACAGCATTACTATACCAAATTTCACCATCCCTAAACATAGAAATCCTAATTATACTAGCCATTCTGTCAACAGTACTAGGAGGCTGAGGTGGGCTTAACCAAACCCAAATACGAAAAGTCTTAGCCTATTCATCAATTGCCCATATAGGATGAACAGTAATTATTGCCCTTATTAACCCAAACTTAACTATCCTAAGCCTAATAATCTACATCATTACTACTCTAACCCTATTTATGACACTAAACTTATCTTCAACAACGAAAATCAAATCAATTAGTAATTTATGAAACAAATCAACTCCCATGACAATAATTGTCTTCCTCACTCTACTCTCACTAGGAGGCCTACCTCCATTAACTGGATTTATGCCAAAATGACTAA…
	Pb095_PNG	GACAAAAAATTGCCCCAACAGCATTACTATACCAAATTTCACCATCCCTAAACATAGAAATCCTAATTATACTAGCCATTCTGTCAACAGTACTAGGAGGCTGAGGTGGGCTTAACCAAACCCAAATACGAAAAGTCTTAGCCTATTCATCAATTGCCCATATAGGATGAACAGTAATTATTGCCCTTATTAACCCAAACTTAACTATCCTAAGCCTAATAATCTACATCATTACTACTCTAACCCTATTTATGACACTAAACTTATCTTCAACAACGAAAATCAAATCAATTAGTAATTTATGAAACAAATCAACTCCCATGACAATAATTGTCTTCCTCACTCTACTCTCACTAGGAGGCCTACCTCCATTAACTGGATTTATGCCAAAATGACTAA…
	Pb049_PNG	GACAAAAAATTGCCCCAACAGCATTACTATACCAAATTTCACCATCCCTAAACATAGAAATCCTAATTATACTAGCCATTTTGTCAACAGTACTAGGAGGCTGAGGGGGGCTTAACCAAACCCAAATACGAAAAGTCTTAGCCTATTCATCAATCGCCCATATAGGATGAACAGTAATTATTGCCCTTATTAACCCAAACTTAACCATCCTAAGCCTAATAATCTACATCATTACTACTCTAACCCTATTTATGACACTAAACTTATCTTCAACAACGAAAATCAAATCAATTAGTAATTTATGAAACAAATCAACTCCCATAACAATAATTGTTTTCCTCACTCTACTCTCACTAGGAGGTCTACCTCCATTAACTGGATTTATGCCAAAATGACTAA…
	Pb050_PNG	GACAAAAAATTGCCCCAACAGCATTACTATACCAAATTTCACCATCCCTAAACATAGAAATCCTAATTATACTAGCCATTTTGTCAACAGTACTAGGAGGCTGAGGGGGGCTTAACCAAACCCAAATACGAAAAGTCTTAGCCTATTCATCAATCGCCCATATAGGATGAACAGTAATTATTGCCCTTATTAACCCAAACTTAACCATCCTAAGCCTAATAATCTACATCATTACTACTCTAACCCTATTTATGACATTAAACTTATCTTCAACGACGAAAATCAAATCAATTAGTAATTTATGAAACAAATCAACTCCCATAACAATAATTGTCTTCCTCACTCTACTCTCACTAGGAGGTCTACCTCCATTAACTGGATTTATGCCAAAATGACTAA…
	Pb092_PNG	GACAAAAAATTGCCCCAACAGCATTACTATACCAAATTTCACCATCCCTAAACATAGAAATCCTAATTATACTAGCCATTTTGTCAACAGTACTAGGAGGCTGAGGGGGGCTTAACCAAACCCAAATACGAAAAGTCTTAGCCTATTCATCAATCGCCCATATAGGATGAACAGTAATTATTGCCCTTATTAACCCAAACTTAACCATCCTAAGCCTAATAATCTACATCATTACTACTCTAACCCTATTTATGACACTAAACTTATCTTCAACGACGAAAATCAAATCAATTAGTAATTTATGAAACAAATCAACTCCCATAACAATAATTGTCTTCCTCACTCTACTCTCACTAGGAGGTCTACCTCCATTAACTGGATTTATGCCAAAATGACTAA…
;
end;
