# Supplementary material for: The origin of exotic pet sugar gliders (Petaurus breviceps) kept in the United States of America
Source: PeerJ. 2019 Jan 8;7:e6180. doi: 10.7717/peerj.6180 (PMC6329365; doi:10.7717/peerj.6180)
Supplement: Supplemental Information 2 [file peerj-07-6180-s006.nex]

#NEXUS
Begin data;
Dimensions ntax=70 nchar=2212;
Format datatype=nucleotide gap=- missing=n;
Matrix
	'P._abidi'	GGCCACCTTTGACAAGCTGAGTCAGCTACACTCAGACAAGCTGCATGTGGACCCCCAGAACTTCAGAGTGAGTACCCCTCTGTCATTTCTCTGGGGCCTAGGGGGACAAGGCTTGCAGATTCTAAAAACTCGAAGATTCTTCAGTGGGCATATAGTCCAACCTCCTACTTGAAAACCTCCAAGGACAGGGAGCTCATTCTTTTACAGGCTCCTTGTATTCCTTTTCCCTCCTTCAACCTCAACTTGTCTCTGGGCTAACAATCTCTCCCTCTTTCAGGATTTTTTAACAGAGACCCCCTTTTACTCCCTGGGAATGTTGTTTTAAACTCCTAAGAGTGCCAGTCAGGAGGGGCCTTAGAAATCATCTACCAAAGAGGGCACATGTTCCATCTCACTAAA…
	Pb116_NSW	-----------------------------------------------------------------------------------------------------------------------------------------------------------------------------------------------------------------------------------------------------------GGGCTAACAATCTCTCCCTCTTTCAGGATTTTTTAACAGAGACCCCCTTTTACTCCCTGGGAATGTTGTTTTAAACTCCTAAGAGTGCCAGTCAGGAGGAGCCTTAGAAATCATCTACCAAAGAGGGCACATGTTCCATCTCACTAAA…
	Pb003_NSW	-----------------------------------------------------------------------------------------------------------------------------------------------------------------------------------------------------------------------------------------------------------GGGCTAACAATCTCTCCCTCTTTCAGGATTTTTTAACAGAGACCCCCTTTTACTCCCTGGGAATGTTGTTTTAAACTCCTAAGAGTGCCAGTCAGGAGGAGCCTTAGAAATCATCTACCAAAGAGGGCACATGTTCCATCTCACTAAA…
	Pb008_NSW	-----------------------------------------------------------------------------------------------------------------------------------------------------------------------------------------------------------------------------------------------------------GGGCTAACAATCTCTCCCTCTTTCAGGATTTTTTAACAGAGACCCCCTTTTACTCCCTGGGAATGTTGTTTTAAACTCCTAAGAGTGCCAGTCAGGAGGAGCCTTAGAAATCATCTACCAAAGAGGGCACATGTTCCATCTCACTAAA…
	Pb015_QLD	-----------------------------------------------------------------------------------------------------------------------------------------------------------------------------------------------------------------------------------------------------------GGGCTAACAATCTCTCCCTCTTTCAGGATTTTTTAACAGAGACCCCCTTTTACTCCCTGGGAATGTTGTTTTAAACTCCTAAGAGTGCCAGTCAGGAGGAGCCTTAGAAATCATCTACCAAAGAGGGCACATGTTCCATCTCACTAAA…
	Pb005_NSW	-----------------------------------------------------------------------------------------------------------------------------------------------------------------------------------------------------------------------------------------------------------GGGCTAACAATCTCTCCCTCTTTCAGGATTTTTTAACAGAGACCCCCTTTTACTCCCTGGGAATGTTGTTTTAAACTCCTAAGAGTGCCAGTCAGGAGGGGCCTTAGAAATCATCTACCAAAGAGGGCACATGTTCCATCTCACTAAA…
	Pb017_QLD	-----------------------------------------------------------------------------------------------------------------------------------------------------------------------------------------------------------------------------------------------------------GGGCTAACAATCTCTCCCTCTTTCAGGATTTTTTAACAGAGACCCCCTTTTACTCCCTGGGAATGTTGTTTTAAACTCCTAAGAGTGCCAGTCAGGAGGGGCCTTAGAAATCATCTACCAAAGAGGGCACATGTTCCATCTCACTAAA…
	Pb065_QLD	-----------------------------------------------------------------------------------------------------------------------------------------------------------------------------------------------------------------------------------------------------------GGGCTAACAATCTCTCCCTCTTTCAGGATTTTTTAACAGAGACCCCCTTTTACTCCCTGGGAATGTTGTTTTAAACTCCTAAGAGTGCCAGTCAGGAGGGGCCTTAGAAATCATCTACCAAAGAGGGCACATGTTCCATCTCACTAAA…
	Pb066_QLD	-----------------------------------------------------------------------------------------------------------------------------------------------------------------------------------------------------------------------------------------------------------GGGCTAACAATCTCTCCCTCTTTCAGGATTTTTTAACAGAGACCCCCTTTTACTCCCTGGGAATGTTGTTTTAAACTCCTAAGAGTGCCAGTCAGGAGGGGCCTTAGAAATCATCTACCAAAGAGGGCACATGTTCCATCTCACTAAA…
	Pb067_QLD	-----------------------------------------------------------------------------------------------------------------------------------------------------------------------------------------------------------------------------------------------------------GGGCTAACAATCTCTCCCTCTTTCAGGATTTTTTAACAGAGACCCCCTTTTACTCCCTGGGAATGTTGTTTTAAACTCCTAAGAGTGCCAGTCAGGAGGGGCCTTAGAAATCATCTACCAAAGAGGGCACATGTTCCATCTCACTAAA…
	Pb068_QLD	-----------------------------------------------------------------------------------------------------------------------------------------------------------------------------------------------------------------------------------------------------------GGGCTAACAATCTCTCCCTCTTTCAGGATTTTTTAACAGAGACCCCCTTTTACTCCCTGGGAATGTTGTTTTAAACTCCTAAGAGTGCCAGTCAGGAGGGGCCTTAGAAATCATCTACCAAAGAGGGCACATGTTCCATCTCACTAAA…
	Pb057_PNG	-----------------------------------------------------------------------------------------------------------------------------------------------------------------------------------------------------------------------------------------------------------GGGCTAACAATCTCTCCCTCTTTCAGGATTTATTAACAGAGACCCCCTTTTACTCCCTGGGAATGTTGTTTTAAACTCCTAAGAGTGCCAGTCAGGAGGGGCCTTAGAAATCATCTACCAAAGAGGGCACATGTTCCATCTCACTAAA…
	Pb097_PNG	-----------------------------------------------------------------------------------------------------------------------------------------------------------------------------------------------------------------------------------------------------------GGGCTAACAATCTCTCCCTCTTTCAGGATTTATTAACAGAGACCCCCTTTTACTCCCTGGGAATGTTGTTTTAAACTCCTAAGAGTGCCAGTCAGGAGGGGCCTTAGAAATCATCTACCAAAGAGGGCACATGTTCCATCTCACTAAA…
	Pb122_NT	-----------------------------------------------------------------------------------------------------------------------------------------------------------------------------------------------------------------------------------------------------------GGGCTAACAATCTCTCCCTCTTTCAGGATTTTTTAACAGAGACCCCCTTTTACTCCCTGGGAATGTTGTTTTAAACTCCTAAGAGTGCCAGTCAGGAGGGACCTTAGAAATCATCTACCAAAGAGGGCACATGTTCCATCTCACTAAA…
	Pb024_SA	-----------------------------------------------------------------------------------------------------------------------------------------------------------------------------------------------------------------------------------------------------------GGGTTAACAATCTCTCCCTCTTTCAGGATTTTTTAACAGAGACCCCCTTTTACTCCCTGGGAATGTTGTTTTAAACTCCTAAGAGTGCCAGTCAGGAGGGGCCTTAGAAATCATCTACCAAAGAGGGCACATGTTCCATCTCACTAAA…
	Pb016_QLD	-----------------------------------------------------------------------------------------------------------------------------------------------------------------------------------------------------------------------------------------------------------GGGCTAACAATCTCTCCCTCTTTCAGGATTTTTTAACAGAGACCCCCTTTTACTCCCTGGGAATGTTGTTTTAAACTCCTAAGAGTGCCAGTCAGGAGGGGCCTTAGAAATCATCTACCAAAGAGGGCACATGTTCCATCTCACTAAA…
	Pb007_NSW	-----------------------------------------------------------------------------------------------------------------------------------------------------------------------------------------------------------------------------------------------------------GGGCTAACAATCTCTCCCTCTTTCAGGATTTTTTAACAGAGACCCCCTTTTACTCCCTGGGAATGTTGTTTTAAACTCCTAAGAGTGCCAGTCAGGAGGGGCCTTAGAAATCATCTACCAAAGAGGGCACATGTTCCATCTCACTAAA…
	PBV_157_Texas	-----------------------------------------------------------------------------------------------------------------------------------------------------------------------------------------------------------------------------------------------------------GGGTTAACAATCTCTCCCTCTTTCAGGATTTTTTAACAGAGACCCCCTTTTACTCCCTGGGAATGTTGTTTTAAACTCCTAAGAGTGCCAGTCAGGAGGGGCCTTAGAAATCATCTACCAAAGAGGGCACATGTTCCATCTCACTAAA…
	Pb124_Tas	-----------------------------------------------------------------------------------------------------------------------------------------------------------------------------------------------------------------------------------------------------------GGGCTAACAATCTCTCCCTCTTTCAGGATTTTTTAACAGAGACCCCCTTTTACTCCCTGGGAATGTTGTTTTAAACTCCTAAGAGTGCCAGTCAGGAGGGGCCTTAGAAATCATCTACCAAAGAGGGCACATGTTCCATCTCACTAAA…
	Pb010_NSW	-----------------------------------------------------------------------------------------------------------------------------------------------------------------------------------------------------------------------------------------------------------GGGCTAACAATCTCTCCCTCTTTCAGGATTTTTTAACAGAGACCCCCTTTTACTCCCTGGGAATGTTGTTTTAAACTCCTAAGAGTGCCAGTCAGGAGGGGCCTTAGAAATCATCTACCAAAGAGGGCACATGTTCCATCTCACTAAA…
	Pb142_NT	-----------------------------------------------------------------------------------------------------------------------------------------------------------------------------------------------------------------------------------------------------------GGGCTAACAATCTCTCCCTCTTTCAGGATTTTTTAACAGAGACCCCCTTTTACTCCCTGGGAATGTTGTTTTAAACTCCTAAGAGTGCCAGTCAGGAGGGGCCTTAGAAATCATCTACCAAAGAGGGCACATGTTCCATCTCACTAAA…
	PBV_131_Texas	-----------------------------------------------------------------------------------------------------------------------------------------------------------------------------------------------------------------------------------------------------------GGGCTAACAATCTCTCCCTCTTTCAGGATTTTTTAACAGAGACCCCCTTTTACTCCCTGGGAATGTTGTTTTAAACTCCTAAGAGTGCCAGTCAGGAGGGGCCTTAGAAATCATCTACCAAAGAGGGCACATGTTCCATCTCACTAAA…
	PBV_141_Texas	-----------------------------------------------------------------------------------------------------------------------------------------------------------------------------------------------------------------------------------------------------------GGGCTAACAATCTCTCCCTCTTTCAGGATTTTTTAACAGAGACCCCCTTTTACTCCCTGGGAATGTTGTTTTAAACTCCTAAGAGTGCCAGTCAGGAGGGGCCTTAGAAATCATCTACCAAAGAGGGCACATGTTCCATCTCACTAAA…
	PBV_265_Texas	-----------------------------------------------------------------------------------------------------------------------------------------------------------------------------------------------------------------------------------------------------------GGGCTAACAATCTCTCCCTCTTTCAGGATTTTTTAACAGAGACCCCCTTTTACTCCCTGGGAATGTTGTTTTAAACTCCTAAGAGTGCCAGTCAGGAGGGGCCTTAGAAATCATCTACCAAAGAGGGCACATGTTCCATCTCACTAAA…
	PBV_167_Texas	-----------------------------------------------------------------------------------------------------------------------------------------------------------------------------------------------------------------------------------------------------------GGGCTAACAATCTCTCCCTCTTTCAGGATTTTTTAACAGAGACCCCCTTTTACTCCCTGGGAATGTTGTTTTAAACTCCTAAGAGTGCCAGTCAGGAGGGGCCTTAGAAATCATCTACCAAAGAGGGCACATGTTCCATCTCACTAAA…
	Pb053_PNG	-----------------------------------------------------------------------------------------------------------------------------------------------------------------------------------------------------------------------------------------------------------GGGCTAACAATCTCTCCCTCTTTCAGGATTTTTTAACAGAGACCCCCTTTTACTCCCTGGGAATGTTGTTTTAAACTCCTAAGAGTGCCAGTCAGGAGGGGCCTTAGAAATCATCTACCAAAGAGGGCACATGTTCCATCTCACTAAA…
	PBV_133_Texas	-----------------------------------------------------------------------------------------------------------------------------------------------------------------------------------------------------------------------------------------------------------GGGCTAACAATCTCTCCCTCTTTCAGGATTTTTTAACAGAGACCCCCTTTTACTCCCTGGGAATGTTGTTTTAAACTCCTAAGAGTGCCAGTCAGGAGGGGCCTTAGAAATCATCTACCAAAGAGGGCACATGTTCCATCTCACTAAA…
	Pb045_PNG	-----------------------------------------------------------------------------------------------------------------------------------------------------------------------------------------------------------------------------------------------------------GGGCTAACAATCTCTCCCTCTTTCAGGATTTTTTAACAGAGACCCCCTTTTACTCCCTGGGAATGTTGTTTTAAACTCCTAAGAGTGCCAGTCAGGAGGGGCCTTAGAAATCATCTACCAAAGAGGGCACATGTTCCATCTCACTAAA…
	Pb047_PNG	-----------------------------------------------------------------------------------------------------------------------------------------------------------------------------------------------------------------------------------------------------------GGGCTAACAATCTCTCCCTCTTTCAGGATTTTTTAACAGAGACCCCCTTTTACTCCCTGGGAATGTTGTTTTAAACTCCTAAGAGTGCCAGTCAGGAGGGGCCTTAGAAATCATCTACCAAAGAGGGCACATGTTCCATCTCACTAAA…
	Pb049_PNG	-----------------------------------------------------------------------------------------------------------------------------------------------------------------------------------------------------------------------------------------------------------GGGCTAACAATCTCTCCCTCTTTCAGGATTTTTTAACAGAGACCCCCTTTTACTCCCTGGGAATGTTGTTTTAAACTCCTAAGAGTGCCAGTCAGGAGGGGCCTTAGAAATCATCTACCAAAGAGGGCACATGTTCCATCTCACTAAA…
	Pb093_PNG	-----------------------------------------------------------------------------------------------------------------------------------------------------------------------------------------------------------------------------------------------------------GGGCTAACAATCTCTCCCTCTTTCAGGATTTTTTAACAGAGACCCCCTTTTACTCCCTGGGAATGTTGTTTTAAACTCCTAAGAGTGCCAGTCAGGAGGGGCCTTAGAAATCATCTACCAAAGAGGGCACATGTTCCATCTCACTAAA…
	Pb059_Indo	-----------------------------------------------------------------------------------------------------------------------------------------------------------------------------------------------------------------------------------------------------------GGGCTAACAATCTCTCCCTCTTTCAGGATTTTTTAACAGAGACCCCCTTTTACTCCCTGGGAATGTTGTTTTAAACTCCTAAGAGTGCCAGTCAGGAGGGGCCTTAGAAATCATCTACCAAAGAGGGCACATGTTCCATCTCACTAAA…
	Pb046_PNG	-----------------------------------------------------------------------------------------------------------------------------------------------------------------------------------------------------------------------------------------------------------GGGCTAACAATCTCTCCCTCTTTCAGGATTTTTTAACAGAGACCCCCTTTTACTCCCTGGGAATGTTGTTTTAAACTCCTAAGAGTGCCAGTCAGGAGGGGCCTTAGAAATCATCTACCAAAGAGGGCACATGTTCCATCTCACTAAA…
	Pb048_PNG	-----------------------------------------------------------------------------------------------------------------------------------------------------------------------------------------------------------------------------------------------------------GGGCTAACAATCTCTCCCTCTTTCAGGATTTTTTAACAGAGACCCCCTTTTACTCCCTGGGAATGTTGTTTTAAACTCCTAAGAGTGCCAGTCAGGAGGGGCCTTAGAAATCATCTACCAAAGAGGGCACATGTTCCATCTCACTAAA…
	Pb050_PNG	-----------------------------------------------------------------------------------------------------------------------------------------------------------------------------------------------------------------------------------------------------------GGGCTAACAATCTCTCCCTCTTTCAGGATTTTTTAACAGAGACCCCCTTTTACTCCCTGGGAATGTTGTTTTAAACTCCTAAGAGTGCCAGTCAGGAGGGGCCTTAGAAATCATCTACCAAAGAGGGCACATGTTCCATCTCACTAAA…
	Pb051_PNG	-----------------------------------------------------------------------------------------------------------------------------------------------------------------------------------------------------------------------------------------------------------GGGCTAACAATCTCTCCCTCTTTCAGGATTTTTTAACAGAGACCCCCTTTTACTCCCTGGGAATGTTGTTTTAAACTCCTAAGAGTGCCAGTCAGGAGGGGCCTTAGAAATCATCTACCAAAGAGGGCACATGTTCCATCTCACTAAA…
	Pb052_PNG	-----------------------------------------------------------------------------------------------------------------------------------------------------------------------------------------------------------------------------------------------------------GGGCTAACAATCTCTCCCTCTTTCAGGATTTTTTAACAGAGACCCCCTTTTACTCCCTGGGAATGTTGTTTTAAACTCCTAAGAGTGCCAGTCAGGAGGGGCCTTAGAAATCATCTACCAAAGAGGGCACATGTTCCATCTCACTAAA…
	Pb054_PNG	-----------------------------------------------------------------------------------------------------------------------------------------------------------------------------------------------------------------------------------------------------------GGGCTAACAATCTCTCCCTCTTTCAGGATTTTTTAACAGAGACCCCCTTTTACTCCCTGGGAATGTTGTTTTAAACTCCTAAGAGTGCCAGTCAGGAGGGGCCTTAGAAATCATCTACCAAAGAGGGCACATGTTCCATCTCACTAAA…
	Pb055_PNG	-----------------------------------------------------------------------------------------------------------------------------------------------------------------------------------------------------------------------------------------------------------GGGCTAACAATCTCTCCCTCTTTCAGGATTTTTTAACAGAGACCCCCTTTTACTCCCTGGGAATGTTGTTTTAAACTCCTAAGAGTGCCAGTCAGGAGGGGCCTTAGAAATCATCTACCAAAGAGGGCACATGTTCCATCTCACTAAA…
	Pb056_PNG	-----------------------------------------------------------------------------------------------------------------------------------------------------------------------------------------------------------------------------------------------------------GGGCTAACAATCTCTCCCTCTTTCAGGATTTTTTAACAGAGACCCCCTTTTACTCCCTGGGAATGTTGTTTTAAACTCCTAAGAGTGCCAGTCAGGAGGGGCCTTAGAAATCATCTACCAAAGAGGGCACATGTTCCATCTCACTAAA…
	Pb058_PNG	-----------------------------------------------------------------------------------------------------------------------------------------------------------------------------------------------------------------------------------------------------------GGGCTAACAATCTCTCCCTCTTTCAGGATTTTTTAACAGAGACCCCCTTTTACTCCCTGGGAATGTTGTTTTAAACTCCTAAGAGTGCCAGTCAGGAGGGGCCTTAGAAATCATCTACCAAAGAGGGCACATGTTCCATCTCACTAAA…
	Pb060_Indo	-----------------------------------------------------------------------------------------------------------------------------------------------------------------------------------------------------------------------------------------------------------GGGCTAACAATCTCTCCCTCTTTCAGGATTTTTTAACAGAGACCCCCTTTTACTCCCTGGGAATGTTGTTTTAAACTCCTAAGAGTGCCAGTCAGGAGGGGCCTTAGAAATCATCTACCAAAGAGGGCACATGTTCCATCTCACTAAA…
	Pb061_NT	-----------------------------------------------------------------------------------------------------------------------------------------------------------------------------------------------------------------------------------------------------------GGGCTAACAATCTCTCCCTCTTTCAGGATTTTTTAACAGAGACCCCCTTTTACTCCCTGGGAATGTTGTTTTAAACTCCTAAGAGTGCCAGTCAGGAGGGGCCTTAGAAATCATCTACCAAAGAGGGCACATGTTCCATCTCACTAAA…
	Pb144_PNG	-----------------------------------------------------------------------------------------------------------------------------------------------------------------------------------------------------------------------------------------------------------GGGCTAACAATCTCTCCCTCTTTCAGGATTTTTTAACAGAGACCCCCTTTTACTCCCTGGGAATGTTGTTTTAAACTCCTAAGAGTGCCAGTCAGGAGGGGCCTTAGAAATCATCTACCAAAGAGGGCACATGTTCCATCTCACTAAA…
	PBV_6_Washington	-----------------------------------------------------------------------------------------------------------------------------------------------------------------------------------------------------------------------------------------------------------GGGCTAACAATCTCTCCCTCTTTCAGGATTTTTTAACAGAGACCCCCTTTTACTCCCTGGGAATGTTGTTTTAAACTCCTAAGAGTGCCAGTCAGGAGGGGCCTTAGAAATCATCTACCAAAGAGGGCACATGTTCCATCTCACTAAA…
	PBV_19_Maryland	-----------------------------------------------------------------------------------------------------------------------------------------------------------------------------------------------------------------------------------------------------------GGGCTAACAATCTCTCCCTCTTTCAGGATTTTTTAACAGAGACCCCCTTTTACTCCCTGGGAATGTTGTTTTAAACTCCTAAGAGTGCCAGTCAGGAGGGGCCTTAGAAATCATCTACCAAAGAGGGCACATGTTCCATCTCACTAAA…
	PBV_106_Texas	-----------------------------------------------------------------------------------------------------------------------------------------------------------------------------------------------------------------------------------------------------------GGGCTAACAATCTCTCCCTCTTTCAGGATTTTTTAACAGAGACCCCCTTTTACTCCCTGGGAATGTTGTTTTAAACTCCTAAGAGTGCCAGTCAGGAGGGGCCTTAGAAATCATCTACCAAAGAGGGCACATGTTCCATCTCACTAAA…
	PBV_109_Texas	-----------------------------------------------------------------------------------------------------------------------------------------------------------------------------------------------------------------------------------------------------------GGGCTAACAATCTCTCCCTCTTTCAGGATTTTTTAACAGAGACCCCCTTTTACTCCCTGGGAATGTTGTTTTAAACTCCTAAGAGTGCCAGTCAGGAGGGGCCTTAGAAATCATCTACCAAAGAGGGCACATGTTCCATCTCACTAAA…
	PBV_115_Texas	-----------------------------------------------------------------------------------------------------------------------------------------------------------------------------------------------------------------------------------------------------------GGGCTAACAATCTCTCCCTCTTTCAGGATTTTTTAACAGAGACCCCCTTTTACTCCCTGGGAATGTTGTTTTAAACTCCTAAGAGTGCCAGTCAGGAGGGGCCTTAGAAATCATCTACCAAAGAGGGCACATGTTCCATCTCACTAAA…
	PBV_119_Texas	-----------------------------------------------------------------------------------------------------------------------------------------------------------------------------------------------------------------------------------------------------------GGGCTAACAATCTCTCCCTCTTTCAGGATTTTTTAACAGAGACCCCCTTTTACTCCCTGGGAATGTTGTTTTAAACTCCTAAGAGTGCCAGTCAGGAGGGGCCTTAGAAATCATCTACCAAAGAGGGCACATGTTCCATCTCACTAAA…
	PBV_135_Texas	-----------------------------------------------------------------------------------------------------------------------------------------------------------------------------------------------------------------------------------------------------------GGGCTAACAATCTCTCCCTCTTTCAGGATTTTTTAACAGAGACCCCCTTTTACTCCCTGGGAATGTTGTTTTAAACTCCTAAGAGTGCCAGTCAGGAGGGGCCTTAGAAATCATCTACCAAAGAGGGCACATGTTCCATCTCACTAAA…
	PBV_149_Texas	-----------------------------------------------------------------------------------------------------------------------------------------------------------------------------------------------------------------------------------------------------------GGGCTAACAATCTCTCCCTCTTTCAGGATTTTTTAACAGAGACCCCCTTTTACTCCCTGGGAATGTTGTTTTAAACTCCTAAGAGTGCCAGTCAGGAGGGGCCTTAGAAATCATCTACCAAAGAGGGCACATGTTCCATCTCACTAAA…
	PBV_160_Texas	-----------------------------------------------------------------------------------------------------------------------------------------------------------------------------------------------------------------------------------------------------------GGGCTAACAATCTCTCCCTCTTTCAGGATTTTTTAACAGAGACCCCCTTTTACTCCCTGGGAATGTTGTTTTAAACTCCTAAGAGTGCCAGTCAGGAGGGGCCTTAGAAATCATCTACCAAAGAGGGCACATGTTCCATCTCACTAAA…
	PBV_168_Texas	-----------------------------------------------------------------------------------------------------------------------------------------------------------------------------------------------------------------------------------------------------------GGGCTAACAATCTCTCCCTCTTTCAGGATTTTTTAACAGAGACCCCCTTTTACTCCCTGGGAATGTTGTTTTAAACTCCTAAGAGTGCCAGTCAGGAGGGGCCTTAGAAATCATCTACCAAAGAGGGCACATGTTCCATCTCACTAAA…
	PBV_171_Texas	-----------------------------------------------------------------------------------------------------------------------------------------------------------------------------------------------------------------------------------------------------------GGGCTAACAATCTCTCCCTCTTTCAGGATTTTTTAACAGAGACCCCCTTTTACTCCCTGGGAATGTTGTTTTAAACTCCTAAGAGTGCCAGTCAGGAGGGGCCTTAGAAATCATCTACCAAAGAGGGCACATGTTCCATCTCACTAAA…
	PBV_263_Texas	-----------------------------------------------------------------------------------------------------------------------------------------------------------------------------------------------------------------------------------------------------------GGGCTAACAATCTCTCCCTCTTTCAGGATTTTTTAACAGAGACCCCCTTTTACTCCCTGGGAATGTTGTTTTAAACTCCTAAGAGTGCCAGTCAGGAGGGGCCTTAGAAATCATCTACCAAAGAGGGCACATGTTCCATCTCACTAAA…
	PBV_274_Texas	-----------------------------------------------------------------------------------------------------------------------------------------------------------------------------------------------------------------------------------------------------------GGGCTAACAATCTCTCCCTCTTTCAGGATTTTTTAACAGAGACCCCCTTTTACTCCCTGGGAATGTTGTTTTAAACTCCTAAGAGTGCCAGTCAGGAGGGGCCTTAGAAATCATCTACCAAAGAGGGCACATGTTCCATCTCACTAAA…
	PBV_280_Texas	-----------------------------------------------------------------------------------------------------------------------------------------------------------------------------------------------------------------------------------------------------------GGGCTAACAATCTCTCCCTCTTTCAGGATTTTTTAACAGAGACCCCCTTTTACTCCCTGGGAATGTTGTTTTAAACTCCTAAGAGTGCCAGTCAGGAGGGGCCTTAGAAATCATCTACCAAAGAGGGCACATGTTCCATCTCACTAAA…
	PBV_285_Texas	-----------------------------------------------------------------------------------------------------------------------------------------------------------------------------------------------------------------------------------------------------------GGGCTAACAATCTCTCCCTCTTTCAGGATTTTTTAACAGAGACCCCCTTTTACTCCCTGGGAATGTTGTTTTAAACTCCTAAGAGTGCCAGTCAGGAGGGGCCTTAGAAATCATCTACCAAAGAGGGCACATGTTCCATCTCACTAAA…
	PBV_286_Texas	-----------------------------------------------------------------------------------------------------------------------------------------------------------------------------------------------------------------------------------------------------------GGGCTAACAATCTCTCCCTCTTTCAGGATTTTTTAACAGAGACCCCCTTTTACTCCCTGGGAATGTTGTTTTAAACTCCTAAGAGTGCCAGTCAGGAGGGGCCTTAGAAATCATCTACCAAAGAGGGCACATGTTCCATCTCACTAAA…
	PBV_330_Texas	-----------------------------------------------------------------------------------------------------------------------------------------------------------------------------------------------------------------------------------------------------------GGGCTAACAATCTCTCCCTCTTTCAGGATTTTTTAACAGAGACCCCCTTTTACTCCCTGGGAATGTTGTTTTAAACTCCTAAGAGTGCCAGTCAGGAGGGGCCTTAGAAATCATCTACCAAAGAGGGCACATGTTCCATCTCACTAAA…
	Pb123_NT	-----------------------------------------------------------------------------------------------------------------------------------------------------------------------------------------------------------------------------------------------------------GGGCTAACAATCTCTCCCTCTTTCAGGATTTTTTAACAGAGACCCCCTTTTACTCCCTGGGAATGTTGTTTTAAACTCCTAAGAGTGCCAGTCAGGAGGGGCCTTAGAAATCATCTACCAAAGAGGGCACATGTTCCATCTCACTAAA…
	Pb037_VIC	-----------------------------------------------------------------------------------------------------------------------------------------------------------------------------------------------------------------------------------------------------------GGGCTAACAATCTCTCCCTCTTTCAGGATTTTTTAACAGAGACCCCCTTTTACTCCCTGGGAATGTTGTTTTAAACTCCTAAGAGTGCCAGTCAGGAGGGGCCTTAGAAATCATCTACCAAAGAGGGCACATGTTCCATCTCACTAAA…
	Pb121_NSW	-----------------------------------------------------------------------------------------------------------------------------------------------------------------------------------------------------------------------------------------------------------GGGCTAACAATCTCTCCCTCTTTCAGGATTTTTTAACAGAGACCCCCTTTTACTCCCTGGGAATGTTGTTTTAAACTCCTAAGAGTGCCAGTCAGGAGGGGCCTTAGAAATCATCTACCAAAGAGGGCACATGTTCCATCTCACTAAA…
	Pb120_ACT	-----------------------------------------------------------------------------------------------------------------------------------------------------------------------------------------------------------------------------------------------------------GGGCTAACAATCTCTCCCTCTTTCAGGATTTTTTAACAGAGACCCCCTTTTACTCCCTGGGAATGTTGTTTTAAACTCCTAAGAGTGCCAGTCAGGAGGGGCCTTAGAAATCATCTACCAAAGAGGGCACATGTTCCATCTCACTAAA…
	Pb119_QLD	-----------------------------------------------------------------------------------------------------------------------------------------------------------------------------------------------------------------------------------------------------------GGGCTAACAATCTCTCCCTCTTTCAGGATTTTTTAACAGAGACCCCCTTTTACTCCCTGGGAATGTTGTTTTAAACTCCTAAGAGTGCCAGTCAGGAGGGGCCTTAGAAATCATCTACCAAAGAGGGCACATGTTCCATCTCACTAAA…
	Pb013_NSW	-----------------------------------------------------------------------------------------------------------------------------------------------------------------------------------------------------------------------------------------------------------GGGCTAACAATCTCTCCCTCTTTCAGGATTTTTTAACAGAGACCCCCTTTTACTCCCTGGGAATGTTGTTTTAAACTCCTAAGAGTGCCAGTCAGGAGGGGCCTTAGAAATCATCTACCAAAGAGGGCACATGTTCCATCTCACTAAA…
	Pb014_NSW	-----------------------------------------------------------------------------------------------------------------------------------------------------------------------------------------------------------------------------------------------------------GGGCTAACAATCTCTCCCTCTTTCAGGATTTTTTAACAGAGACCCCCTTTTACTCCCTGGGAATGTTGTTTTAAACTCCTAAGAGTGCCAGTCAGGAGGGGCCTTAGAAATCATCTACCAAAGAGGGCACATGTTCCATCTCACTAAA…
	Pb036_VIC	-----------------------------------------------------------------------------------------------------------------------------------------------------------------------------------------------------------------------------------------------------------GGGCTAACAATCTCTCCCTCTTTCAGGATTTTTTAACAGAGACCCCCTTTTACTCCCTGGGAATGTTGTTTTAAACTCCTAAGAGTGCCAGTCAGGAGGGGCCTTAGAAATCATCTACCAAAGAGGGCACATGTTCCATCTCACTAAA…
	Pb063_NSW	-----------------------------------------------------------------------------------------------------------------------------------------------------------------------------------------------------------------------------------------------------------GGGCTAACAATCTCTCCCTCTTTCAGGATTTTTTAACAGAGACCCCCTTTTACTCCCTGGGAATGTTGTTTTAAACTCCTAAGAGTGCCAGTCAGGAGGGGCCTTAGAAATCATCTACCAAAGAGGGCACATGTTCCATCTCACTAAA…
;
End;
begin sets;
charset globin=1-699;
charset ND2=700-2212;
charpartition 2genes=globin:1-699,ND2:700-2212;
end;
