# Supplementary material for: The origin of exotic pet sugar gliders (Petaurus breviceps) kept in the United States of America
Source: PeerJ. 2019 Jan 8;7:e6180. doi: 10.7717/peerj.6180 (PMC6329365; doi:10.7717/peerj.6180)
Supplement: Supplemental Information 3 — DNA sequences for the nuclear globin gene of sugar gliders collected in the USA. [file peerj-07-6180-s007.fasta]

>PBV-373
GGCCACCTTTGACAAGCTGAGTCAGCTACACTCAGACAAGCTGCATGTGGACCCCCAGAACTTCAGAGTGAGTACCCCTCTGCCATTTCTCTGGAGCCTAGGGGGACAAGGCTTGCAGATTCTAAAAACTCGAAGATTCTTCAGTGGGCATATAGTCCAACCTCCTACTTGAAAACCTCCAAGGACAGGGAGCTCATTCTTTTACAGGCTCCTTGTATTCCTTTTCCCTCCTTCAACCTCAACTTGTCTCTGGGCTAACAATCTCTCCCTCTTTCAGGATTTTTTAACAGAGACCCCCTTTTACTCCCTGGGAATGTTGTTTTAAACTCCTAAGAGTGCCAGTCAGGAGGGGCCTTAGAAATCATCTACCAAAGAGGGCACATGTTCCATCTCACTAAAATGAAGCATTCACTTAGCACAAGCCAGACCCCAACTTTGGTCCAGGCATATCTTTCTTTTTCCAGAGCTCACTATTAGTCCAGCCCTCAGCTTCCCCCAGGGGTGCACTGCACCCTGCTTCCCTCAGGCATAGAATCCTTCTCCCACTTGTATGGGAGCTTGGGGCTGACCCTCTTCTCTCTCTTCCTTCTAGCTCCTTGGAGACAACCTGATCATAGCCCTGGCAGCTGCCTTGGGCAAGGACTTTACTATCGAGGCACAAGCAGCCTGGCAGAAGCTGGTGGGAGTAGTGGCCGCTG
>PBV-370
GGCCACCTTTGACAAGCTGAGTCAGCTACACTCAGACAAGCTGCATGTGGACCCCCAGAACTTCAGAGTGAGTACCCCTCTGCCATTTCTCTGGAGCCTAGGGGGACAAGGCTTGCAGATTCTAAAAACTCGAAGATTCTTCAGTGGGCATATAGTCCAACCTCCTACTTGAAAACCTCCAAGGACAGGGAGCTCATTCTTTTACAGGCTCCTTGTATTCCTTTTCCCTCCTTCAACCTCAACTTGTCTCTGGGCTAACAATCTCTCCCTCTTTCAGGATTTTTTAACAGAGACCCCCTTTTACTCCCTGGGAATGTTGTTTTAAACTCCTAAGAGTGCCAGTCAGGAGGGGCCTTAGAAATCATCTACCAAAGAGGGCACATGTTCCATCTCACTAAAATGAAGCATTCACTTAGCACAAGCCAGACCCCAACTTTGGTCCAGGCATATCTTTCTTTTTCCAGAGCTCACTATTAGTCCAGCCCTCAGCTTCCCCCAGGGGTGCACTGCACCCTGCTTCCCTCAGGCATAGAATCCTTCTCCCACTTGTATGGGAGCTTGGGGCTGACCCTCTTCTCTCTCTTCCTTCTAGCTCCTTGGAGACAACCTGATCATAGCCCTGGCAGCTGCCTTGGGCAAGGACTTTACTATCGAGGCACAAGCAGCCTGGCAGAAGCTGGTGGGAGTAGTGGCCGCTG
>PBV-357
GGCCACCTTTGACAAGCTGAGTCAGCTACACTCAGACAAGCTGCATGTGGACCCCCAGAACTTCAGAGTGAGTACCCCTCTGCCATTTCTCTGGAGCCTAGGGGGACAAGGCTTGCAGATTCTAAAAACTCGAAGATTCTTCAGTGGGCATATAGTCCAACCTCCTACTTGAAAACCTCCAAGGACAGGGAGCTCATTCTTTTACAGGCTCCTTGTATTCCTTTTCCCTCCTTCAACCTCAACTTGTCTCTGGGCTAACAATCTCTCCCTCTTTCAGGATTTTTTAACAGAGACCCCCTTTTACTCCCTGGGAATGTTGTTTTAAACTCCTAAGAGTGCCAGTCAGGAGGGGCCTTAGAAATCATCTACCAAAGAGGGCACATGTTCCATCTCACTAAAATGAAGCATTCACTTAGCACAAGCCAGACCCCAACTTTGGTCCAGGCATATCTTTCTTTTTCCAGAGCTCACTATTAGTCCAGCCCTCAGCTTCCCCCAGGGGTGCACTGCACCCTGCTTCCCTCAGGCATAGAATCCTTCTCCCACTTGTATGGGAGCTTGGGGCTGACCCTCTTCTCTCTCTTCCTTCTAGCTCCTTGGAGACAACCTGATCATAGCCCTGGCAGCTGCCTTGGGCAAGGACTTTACTATCGAGGCACAAGCAGCCTGGCAGAAGCTGGTGGGAGTAGTGGCCGCTG
>PBV-356
GGCCACCTTTGACAAGCTGAGTCAGCTACACTCAGACAAGCTGCATGTGGACCCCCAGAACTTCAGAGTGAGTACCCCTCTGCCATTTCTCTGGAGCCTAGGGGGACAAGGCTTGCAGATTCTAAAAACTCGAAGATTCTTCAGTGGGCATATAGTCCAACCTCCTACTTGAAAACCTCCAAGGACAGGGAGCTCATTCTTTTACAGGCTCCTTGTATTCCTTTTCCCTCCTTCAACCTCAACTTGTCTCTGGGCTAACAATCTCTCCCTCTTTCAGGATTTTTTAACAGAGACCCCCTTTTACTCCCTGGGAATGTTGTTTTAAACTCCTAAGAGTGCCAGTCAGGAGGGGCCTTAGAAATCATCTACCAAAGAGGGCACATGTTCCATCTCACTAAAATGAAGCATTCACTTAGCACAAGCCAGACCCCAACTTTGGTCCAGGCATATCTTTCTTTTTCCAGAGCTCACTATTAGTCCAGCCCTCAGCTTCCCCCAGGGGTGCACTGCACCCTGCTTCCCTCAGGCATAGAATCCTTCTCCCACTTGTATGGGAGCTTGGGGCTGACCCTCTTCTCTCTCTTCCTTCTAGCTCCTTGGAGACAACCTGATCATAGCCCTGGCAGCTGCCTTGGGCAAGGACTTTACTATCGAGGCACAAGCAGCCTGGCAGAAGCTGGTGGGAGTAGTGGCCGCTG
>PBV-355
GGCCACCTTTGACAAGCTGAGTCAGCTACACTCAGACAAGCTGCATGTGGACCCCCAGAACTTCAGAGTGAGTACCCCTCTGCCATTTCTCTGGAGCCTAGGGGGACAAGGCTTGCAGATTCTAAAAACTCGAAGATTCTTCAGTGGGCATATAGTCCAACCTCCTACTTGAAAACCTCCAAGGACAGGGAGCTCATTCTTTTACAGGCTCCTTGTATTCCTTTTCCCTCCTTCAACCTCAACTTGTCTCTGGGCTAACAATCTCTCCCTCTTTCAGGATTTTTTAACAGAGACCCCCTTTTACTCCCTGGGAATGTTGTTTTAAACTCCTAAGAGTGCCAGTCAGGAGGGGCCTTAGAAATCATCTACCAAAGAGGGCACATGTTCCATCTCACTAAAATGAAGCATTCACTTAGCACAAGCCAGACCCCAACTTTGGTCCAGGCATATCTTTCTTTTTCCAGAGCTCACTATTAGTCCAGCCCTCAGCTTCCCCCAGGGGTGCACTGCACCCTGCTTCCCTCAGGCATAGAATCCTTCTCCCACTTGTATGGGAGCTTGGGGCTGACCCTCTTCTCTCTCTTCCTTCTAGCTCCTTGGAGACAACCTGATCATAGCCCTGGCAGCTGCCTTGGGCAAGGACTTTACTATCGAGGCACAAGCAGCCTGGCAGAAGCTGGTGGGAGTAGTGGCCGCTG
>PBV-354
GGCCACCTTTGACAAGCTGAGTCAGCTACACTCAGACAAGCTGCATGTGGACCCCCAGAACTTCAGAGTGAGTACCCCTCTGCCATTTCTCTGGAGCCTAGGGGGACAAGGCTTGCAGATTCTAAAAACTCGAAGATTCTTCAGTGGGCATATAGTCCAACCTCCTACTTGAAAACCTCCAAGGACAGGGAGCTCATTCTTTTACAGGCTCCTTGTATTCCTTTTCCCTCCTTCAACCTCAACTTGTCTCTGGGCTAACAATCTCTCCCTCTTTCAGGATTTTTTAACAGAGACCCCCTTTTACTCCCTGGGAATGTTGTTTTAAACTCCTAAGAGTGCCAGTCAGGAGGGGCCTTAGAAATCATCTACCAAAGAGGGCACATGTTCCATCTCACTAAAATGAAGCATTCACTTAGCACAAGCCAGACCCCAACTTTGGTCCAGGCATATCTTTCTTTTTCCAGAGCTCACTATTAGTCCAGCCCTCAGCTTCCCCCAGGGGTGCACTGCACCCTGCTTCCCTCAGGCATAGAATCCTTCTCCCACTTGTATGGGAGCTTGGGGCTGACCCTCTTCTCTCTCTTCCTTCTAGCTCCTTGGAGACAACCTGATCATAGCCCTGGCAGCTGCCTTGGGCAAGGACTTTACTATCGAGGCACAAGCAGCCTGGCAGAAGCTGGTGGGAGTAGTGGCCGCTG
>PBV-350
GGCCACCTTTGACAAGCTGAGTCAGCTACACTCAGACAAGCTGCATGTGGACCCCCAGAACTTCAGAGTGAGTACCCCTCTGCCATTTCTCTGGAGCCTAGGGGGACAAGGCTTGCAGATTCTAAAAACTCGAAGATTCTTCAGTGGGCATATAGTCCAACCTCCTACTTGAAAACCTCCAAGGACAGGGAGCTCATTCTTTTACAGGCTCCTTGTATTCCTTTTCCCTCCTTCAACCTCAACTTGTCTCTGGGCTAACAATCTCTCCCTCTTTCAGGATTTTTTAACAGAGACCCCCTTTTACTCCCTGGGAATGTTGTTTTAAACTCCTAAGAGTGCCAGTCAGGAGGGGCCTTAGAAATCATCTACCAAAGAGGGCACATGTTCCATCTCACTAAAATGAAGCATTCACTTAGCACAAGCCAGACCCCAACTTTGGTCCAGGCATATCTTTCTTTTTCCAGAGCTCACTATTAGTCCAGCCCTCAGCTTCCCCCAGGGGTGCACTGCACCCTGCTTCCCTCAGGCATAGAATCCTTCTCCCACTTGTATGGGAGCTTGGGGCTGACCCTCTTCTCTCTCTTCCTTCTAGCTCCTTGGAGACAACCTGATCATAGCCCTGGCAGCTGCCTTGGGCAAGGACTTTACTATCGAGGCACAAGCAGCCTGGCAGAAGCTGGTGGGAGTAGTGGCCGCTG
>PBV-346
GGCCACCTTTGACAAGCTGAGTCAGCTACACTCAGACAAGCTGCATGTGGACCCCCAGAACTTCAGAGTGAGTACCCCTCTGCCATTTCTCTGGAGCCTAGGGGGACAAGGCTTGCAGATTCTAAAAACTCGAAGATTCTTCAGTGGGCATATAGTCCAACCTCCTACTTGAAAACCTCCAAGGACAGGGAGCTCATTCTTTTACAGGCTCCTTGTATTCCTTTTCCCTCCTTCAACCTCAACTTGTCTCTGGGCTAACAATCTCTCCCTCTTTCAGGATTTTTTAACAGAGACCCCCTTTTACTCCCTGGGAATGTTGTTTTAAACTCCTAAGAGTGCCAGTCAGGAGGGGCCTTAGAAATCATCTACCAAAGAGGGCACATGTTCCATCTCACTAAAATGAAGCATTCACTTAGCACAAGCCAGACCCCAACTTTGGTCCAGGCATATCTTTCTTTTTCCAGAGCTCACTATTAGTCCAGCCCTCAGCTTCCCCCAGGGGTGCACTGCACCCTGCTTCCCTCAGGCATAGAATCCTTCTCCCACTTGTATGGGAGCTTGGGGCTGACCCTCTTCTCTCTCTTCCTTCTAGCTCCTTGGAGACAACCTGATCATAGCCCTGGCAGCTGCCTTGGGCAAGGACTTTACTATCGAGGCACAAGCAGCCTGGCAGAAGCTGGTGGGAGTAGTGGCCGCTG
>PBV-330
GGCCACCTTTGACAAGCTGAGTCAGCTACACTCAGACAAGCTGCATGTGGACCCCCAGAACTTCAGAGTGAGTACCCCTCTGCCATTTCTCTGGAGCCTAGGGGGACAAGGCTTGCAGATTCTAAAAACTCGAAGATTCTTCAGTGGGCATATAGTCCAACCTCCTACTTGAAAACCTCCAAGGACAGGGAGCTCATTCTTTTACAGGCTCCTTGTATTCCTTTTCCCTCCTTCAACCTCAACTTGTCTCTGGGCTAACAATCTCTCCCTCTTTCAGGATTTTTTAACAGAGACCCCCTTTTACTCCCTGGGAATGTTGTTTTAAACTCCTAAGAGTGCCAGTCAGGAGGGGCCTTAGAAATCATCTACCAAAGAGGGCACATGTTCCATCTCACTAAAATGAAGCATTCACTTAGCACAAGCCAGACCCCAACTTTGGTCCAGGCATATCTTTCTTTTTCCAGAGCTCACTATTAGTCCAGCCCTCAGCTTCCCCCAGGGGTGCACTGCACCCTGCTTCCCTCAGGCATAGAATCCTTCTCCCACTTGTATGGGAGCTTGGGGCTGACCCTCTTCTCTCTCTTCCTTCTAGCTCCTTGGAGACAACCTGATCATAGCCCTGGCAGCTGCCTTGGGCAAGGACTTTACTATCGAGGCACAAGCAGCCTGGCAGAAGCTGGTGGGAGTAGTGGCCGCTG
>PBV-329
GGCCACCTTTGACAAGCTGAGTCAGCTACACTCAGACAAGCTGCATGTGGACCCCCAGAACTTCAGAGTGAGTACCCCTCTGCCATTTCTCTGGAGCCTAGGGGGACAAGGCTTGCAGATTCTAAAAACTCGAAGATTCTTCAGTGGGCATATAGTCCAACCTCCTACTTGAAAACCTCCAAGGACAGGGAGCTCATTCTTTTACAGGCTCCTTGTATTCCTTTTCCCTCCTTCAACCTCAACTTGTCTCTGGGCTAACAATCTCTCCCTCTTTCAGGATTTTTTAACAGAGACCCCCTTTTACTCCCTGGGAATGTTGTTTTAAACTCCTAAGAGTGCCAGTCAGGAGGGGCCTTAGAAATCATCTACCAAAGAGGGCACATGTTCCATCTCACTAAAATGAAGCATTCACTTAGCACAAGCCAGACCCCAACTTTGGTCCAGGCATATCTTTCTTTTTCCAGAGCTCACTATTAGTCCAGCCCTCAGCTTCCCCCAGGGGTGCACTGCACCCTGCTTCCCTCAGGCATAGAATCCTTCTCCCACTTGTATGGGAGCTTGGGGCTGACCCTCTTCTCTCTCTTCCTTCTAGCTCCTTGGAGACAACCTGATCATAGCCCTGGCAGCTGCCTTGGGCAAGGACTTTACTATCGAGGCACAAGCAGCCTGGCAGAAGCTGGTGGGAGTAGTGGCCGCTG
>PBV-328
GGCCACCTTTGACAAGCTGAGTCAGCTACACTCAGACAAGCTGCATGTGGACCCCCAGAACTTCAGAGTGAGTACCCCTCTGCCATTTCTCTGGAGCCTAGGGGGACAAGGCTTGCAGATTCTAAAAACTCGAAGATTCTTCAGTGGGCATATAGTCCAACCTCCTACTTGAAAACCTCCAAGGACAGGGAGCTCATTCTTTTACAGGCTCCTTGTATTCCTTTTCCCTCCTTCAACCTCAACTTGTCTCTGGGCTAACAATCTCTCCCTCTTTCAGGATTTTTTAACAGAGACCCCCTTTTACTCCCTGGGAATGTTGTTTTAAACTCCTAAGAGTGCCAGTCAGGAGGGGCCTTAGAAATCATCTACCAAAGAGGGCACATGTTCCATCTCACTAAAATGAAGCATTCACTTAGCACAAGCCAGACCCCAACTTTGGTCCAGGCATATCTTTCTTTTTCCAGAGCTCACTATTAGTCCAGCCCTCAGCTTCCCCCAGGGGTGCACTGCACCCTGCTTCCCTCAGGCATAGAATCCTTCTCCCACTTGTATGGGAGCTTGGGGCTGACCCTCTTCTCTCTCTTCCTTCTAGCTCCTTGGAGACAACCTGATCATAGCCCTGGCAGCTGCCTTGGGCAAGGACTTTACTATCGAGGCACAAGCAGCCTGGCAGAAGCTGGTGGGAGTAGTGGCCGCTG
>PBV-327
GGCCACCTTTGACAAGCTGAGTCAGCTACACTCAGACAAGCTGCATGTGGACCCCCAGAACTTCAGAGTGAGTACCCCTCTGCCATTTCTCTGGAGCCTAGGGGGACAAGGCTTGCAGATTCTAAAAACTCGAAGATTCTTCAGTGGGCATATAGTCCAACCTCCTACTTGAAAACCTCCAAGGACAGGGAGCTCATTCTTTTACAGGCTCCTTGTATTCCTTTTCCCTCCTTCAACCTCAACTTGTCTCTGGGCTAACAATCTCTCCCTCTTTCAGGATTTTTTAACAGAGACCCCCTTTTACTCCCTGGGAATGTTGTTTTAAACTCCTAAGAGTGCCAGTCAGGAGGGGCCTTAGAAATCATCTACCAAAGAGGGCACATGTTCCATCTCACTAAAATGAAGCATTCACTTAGCACAAGCCAGACCCCAACTTTGGTCCAGGCATATCTTTCTTTTTCCAGAGCTCACTATTAGTCCAGCCCTCAGCTTCCCCCAGGGGTGCACTGCACCCTGCTTCCCTCAGGCATAGAATCCTTCTCCCACTTGTATGGGAGCTTGGGGCTGACCCTCTTCTCTCTCTTCCTTCTAGCTCCTTGGAGACAACCTGATCATAGCCCTGGCAGCTGCCTTGGGCAAGGACTTTACTATCGAGGCACAAGCAGCCTGGCAGAAGCTGGTGGGAGTAGTGGCCGCTG
>PBV-326
GGCCACCTTTGACAAGCTGAGTCAGCTACACTCAGACAAGCTGCATGTGGACCCCCAGAACTTCAGAGTGAGTACCCCTCTGCCATTTCTCTGGAGCCTAGGGGGACAAGGCTTGCAGATTCTAAAAACTCGAAGATTCTTCAGTGGGCATATAGTCCAACCTCCTACTTGAAAACCTCCAAGGACAGGGAGCTCATTCTTTTACAGGCTCCTTGTATTCCTTTTCCCTCCTTCAACCTCAACTTGTCTCTGGGCTAACAATCTCTCCCTCTTTCAGGATTTTTTAACAGAGACCCCCTTTTACTCCCTGGGAATGTTGTTTTAAACTCCTAAGAGTGCCAGTCAGGAGGGGCCTTAGAAATCATCTACCAAAGAGGGCACATGTTCCATCTCACTAAAATGAAGCATTCACTTAGCACAAGCCAGACCCCAACTTTGGTCCAGGCATATCTTTCTTTTTCCAGAGCTCACTATTAGTCCAGCCCTCAGCTTCCCCCAGGGGTGCACTGCACCCTGCTTCCCTCAGGCATAGAATCCTTCTCCCACTTGTATGGGAGCTTGGGGCTGACCCTCTTCTCTCTCTTCCTTCTAGCTCCTTGGAGACAACCTGATCATAGCCCTGGCAGCTGCCTTGGGCAAGGACTTTACTATCGAGGCACAAGCAGCCTGGCAGAAGCTGGTGGGAGTAGTGGCCGCTG
>PBV-325
GGCCACCTTTGACAAGCTGAGTCAGCTACACTCAGACAAGCTGCATGTGGACCCCCAGAACTTCAGAGTGAGTACCCCTCTGCCATTTCTCTGGAGCCTAGGGGGACAAGGCTTGCAGATTCTAAAAACTCGAAGATTCTTCAGTGGGCATATAGTCCAACCTCCTACTTGAAAACCTCCAAGGACAGGGAGCTCATTCTTTTACAGGCTCCTTGTATTCCTTTTCCCTCCTTCAACCTCAACTTGTCTCTGGGCTAACAATCTCTCCCTCTTTCAGGATTTTTTAACAGAGACCCCCTTTTACTCCCTGGGAATGTTGTTTTAAACTCCTAAGAGTGCCAGTCAGGAGGGGCCTTAGAAATCATCTACCAAAGAGGGCACATGTTCCATCTCACTAAAATGAAGCATTCACTTAGCACAAGCCAGACCCCAACTTTGGTCCAGGCATATCTTTCTTTTTCCAGAGCTCACTATTAGTCCAGCCCTCAGCTTCCCCCAGGGGTGCACTGCACCCTGCTTCCCTCAGGCATAGAATCCTTCTCCCACTTGTATGGGAGCTTGGGGCTGACCCTCTTCTCTCTCTTCCTTCTAGCTCCTTGGAGACAACCTGATCATAGCCCTGGCAGCTGCCTTGGGCAAGGACTTTACTATCGAGGCACAAGCAGCCTGGCAGAAGCTGGTGGGAGTAGTGGCCGCTG
>PBV-324
GGCCACCTTTGACAAGCTGAGTCAGCTACACTCAGACAAGCTGCATGTGGACCCCCAGAACTTCAGAGTGAGTACCCCTCTGCCATTTCTCTGGAGCCTAGGGGGACAAGGCTTGCAGATTCTAAAAACTCGAAGATTCTTCAGTGGGCATATAGTCCAACCTCCTACTTGAAAACCTCCAAGGACAGGGAGCTCATTCTTTTACAGGCTCCTTGTATTCCTTTTCCCTCCTTCAACCTCAACTTGTCTCTGGGCTAACAATCTCTCCCTCTTTCAGGATTTTTTAACAGAGACCCCCTTTTACTCCCTGGGAATGTTGTTTTAAACTCCTAAGAGTGCCAGTCAGGAGGGGCCTTAGAAATCATCTACCAAAGAGGGCACATGTTCCATCTCACTAAAATGAAGCATTCACTTAGCACAAGCCAGACCCCAACTTTGGTCCAGGCATATCTTTCTTTTTCCAGAGCTCACTATTAGTCCAGCCCTCAGCTTCCCCCAGGGGTGCACTGCACCCTGCTTCCCTCAGGCATAGAATCCTTCTCCCACTTGTATGGGAGCTTGGGGCTGACCCTCTTCTCTCTCTTCCTTCTAGCTCCTTGGAGACAACCTGATCATAGCCCTGGCAGCTGCCTTGGGCAAGGACTTTACTATCGAGGCACAAGCAGCCTGGCAGAAGCTGGTGGGAGTAGTGGCCGCTG
>PBV-323
GGCCACCTTTGACAAGCTGAGTCAGCTACACTCAGACAAGCTGCATGTGGACCCCCAGAACTTCAGAGTGAGTACCCCTCTGCCATTTCTCTGGAGCCTAGGGGGACAAGGCTTGCAGATTCTAAAAACTCGAAGATTCTTCAGTGGGCATATAGTCCAACCTCCTACTTGAAAACCTCCAAGGACAGGGAGCTCATTCTTTTACAGGCTCCTTGTATTCCTTTTCCCTCCTTCAACCTCAACTTGTCTCTGGGCTAACAATCTCTCCCTCTTTCAGGATTTTTTAACAGAGACCCCCTTTTACTCCCTGGGAATGTTGTTTTAAACTCCTAAGAGTGCCAGTCAGGAGGGGCCTTAGAAATCATCTACCAAAGAGGGCACATGTTCCATCTCACTAAAATGAAGCATTCACTTAGCACAAGCCAGACCCCAACTTTGGTCCAGGCATATCTTTCTTTTTCCAGAGCTCACTATTAGTCCAGCCCTCAGCTTCCCCCAGGGGTGCACTGCACCCTGCTTCCCTCAGGCATAGAATCCTTCTCCCACTTGTATGGGAGCTTGGGGCTGACCCTCTTCTCTCTCTTCCTTCTAGCTCCTTGGAGACAACCTGATCATAGCCCTGGCAGCTGCCTTGGGCAAGGACTTTACTATCGAGGCACAAGCAGCCTGGCAGAAGCTGGTGGGAGTAGTGGCCGCTG
>PBV-322
GGCCACCTTTGACAAGCTGAGTCAGCTACACTCAGACAAGCTGCATGTGGACCCCCAGAACTTCAGAGTGAGTACCCCTCTGCCATTTCTCTGGAGCCTAGGGGGACAAGGCTTGCAGATTCTAAAAACTCGAAGATTCTTCAGTGGGCATATAGTCCAACCTCCTACTTGAAAACCTCCAAGGACAGGGAGCTCATTCTTTTACAGGCTCCTTGTATTCCTTTTCCCTCCTTCAACCTCAACTTGTCTCTGGGCTAACAATCTCTCCCTCTTTCAGGATTTTTTAACAGAGACCCCCTTTTACTCCCTGGGAATGTTGTTTTAAACTCCTAAGAGTGCCAGTCAGGAGGGGCCTTAGAAATCATCTACCAAAGAGGGCACATGTTCCATCTCACTAAAATGAAGCATTCACTTAGCACAAGCCAGACCCCAACTTTGGTCCAGGCATATCTTTCTTTTTCCAGAGCTCACTATTAGTCCAGCCCTCAGCTTCCCCCAGGGGTGCACTGCACCCTGCTTCCCTCAGGCATAGAATCCTTCTCCCACTTGTATGGGAGCTTGGGGCTGACCCTCTTCTCTCTCTTCCTTCTAGCTCCTTGGAGACAACCTGATCATAGCCCTGGCAGCTGCCTTGGGCAAGGACTTTACTATCGAGGCACAAGCAGCCTGGCAGAAGCTGGTGGGAGTAGTGGCCGCTG
>PBV-321
GGCCACCTTTGACAAGCTGAGTCAGCTACACTCAGACAAGCTGCATGTGGACCCCCAGAACTTCAGAGTGAGTACCCCTCTGCCATTTCTCTGGAGCCTAGGGGGACAAGGCTTGCAGATTCTAAAAACTCGAAGATTCTTCAGTGGGCATATAGTCCAACCTCCTACTTGAAAACCTCCAAGGACAGGGAGCTCATTCTTTTACAGGCTCCTTGTATTCCTTTTCCCTCCTTCAACCTCAACTTGTCTCTGGGCTAACAATCTCTCCCTCTTTCAGGATTTTTTAACAGAGACCCCCTTTTACTCCCTGGGAATGTTGTTTTAAACTCCTAAGAGTGCCAGTCAGGAGGGGCCTTAGAAATCATCTACCAAAGAGGGCACATGTTCCATCTCACTAAAATGAAGCATTCACTTAGCACAAGCCAGACCCCAACTTTGGTCCAGGCATATCTTTCTTTTTCCAGAGCTCACTATTAGTCCAGCCCTCAGCTTCCCCCAGGGGTGCACTGCACCCTGCTTCCCTCAGGCATAGAATCCTTCTCCCACTTGTATGGGAGCTTGGGGCTGACCCTCTTCTCTCTCTTCCTTCTAGCTCCTTGGAGACAACCTGATCATAGCCCTGGCAGCTGCCTTGGGCAAGGACTTTACTATCGAGGCACAAGCAGCCTGGCAGAAGCTGGTGGGAGTAGTGGCCGCTG
>PBV-320
GGCCACCTTTGACAAGCTGAGTCAGCTACACTCAGACAAGCTGCATGTGGACCCCCAGAACTTCAGAGTGAGTACCCCTCTGCCATTTCTCTGGAGCCTAGGGGGACAAGGCTTGCAGATTCTAAAAACTCGAAGATTCTTCAGTGGGCATATAGTCCAACCTCCTACTTGAAAACCTCCAAGGACAGGGAGCTCATTCTTTTACAGGCTCCTTGTATTCCTTTTCCCTCCTTCAACCTCAACTTGTCTCTGGGCTAACAATCTCTCCCTCTTTCAGGATTTTTTAACAGAGACCCCCTTTTACTCCCTGGGAATGTTGTTTTAAACTCCTAAGAGTGCCAGTCAGGAGGGGCCTTAGAAATCATCTACCAAAGAGGGCACATGTTCCATCTCACTAAAATGAAGCATTCACTTAGCACAAGCCAGACCCCAACTTTGGTCCAGGCATATCTTTCTTTTTCCAGAGCTCACTATTAGTCCAGCCCTCAGCTTCCCCCAGGGGTGCACTGCACCCTGCTTCCCTCAGGCATAGAATCCTTCTCCCACTTGTATGGGAGCTTGGGGCTGACCCTCTTCTCTCTCTTCCTTCTAGCTCCTTGGAGACAACCTGATCATAGCCCTGGCAGCTGCCTTGGGCAAGGACTTTACTATCGAGGCACAAGCAGCCTGGCAGAAGCTGGTGGGAGTAGTGGCCGCTG
>PBV-319
GGCCACCTTTGACAAGCTGAGTCAGCTACACTCAGACAAGCTGCATGTGGACCCCCAGAACTTCAGAGTGAGTACCCCTCTGCCATTTCTCTGGAGCCTAGGGGGACAAGGCTTGCAGATTCTAAAAACTCGAAGATTCTTCAGTGGGCATATAGTCCAACCTCCTACTTGAAAACCTCCAAGGACAGGGAGCTCATTCTTTTACAGGCTCCTTGTATTCCTTTTCCCTCCTTCAACCTCAACTTGTCTCTGGGCTAACAATCTCTCCCTCTTTCAGGATTTTTTAACAGAGACCCCCTTTTACTCCCTGGGAATGTTGTTTTAAACTCCTAAGAGTGCCAGTCAGGAGGGGCCTTAGAAATCATCTACCAAAGAGGGCACATGTTCCATCTCACTAAAATGAAGCATTCACTTAGCACAAGCCAGACCCCAACTTTGGTCCAGGCATATCTTTCTTTTTCCAGAGCTCACTATTAGTCCAGCCCTCAGCTTCCCCCAGGGGTGCACTGCACCCTGCTTCCCTCAGGCATAGAATCCTTCTCCCACTTGTATGGGAGCTTGGGGCTGACCCTCTTCTCTCTCTTCCTTCTAGCTCCTTGGAGACAACCTGATCATAGCCCTGGCAGCTGCCTTGGGCAAGGACTTTACTATCGAGGCACAAGCAGCCTGGCAGAAGCTGGTGGGAGTAGTGGCCGCTG
>PBV-318
GGCCACCTTTGACAAGCTGAGTCAGCTACACTCAGACAAGCTGCATGTGGACCCCCAGAACTTCAGAGTGAGTACCCCTCTGCCATTTCTCTGGAGCCTAGGGGGACAAGGCTTGCAGATTCTAAAAACTCGAAGATTCTTCAGTGGGCATATAGTCCAACCTCCTACTTGAAAACCTCCAAGGACAGGGAGCTCATTCTTTTACAGGCTCCTTGTATTCCTTTTCCCTCCTTCAACCTCAACTTGTCTCTGGGCTAACAATCTCTCCCTCTTTCAGGATTTTTTAACAGAGACCCCCTTTTACTCCCTGGGAATGTTGTTTTAAACTCCTAAGAGTGCCAGTCAGGAGGGGCCTTAGAAATCATCTACCAAAGAGGGCACATGTTCCATCTCACTAAAATGAAGCATTCACTTAGCACAAGCCAGACCCCAACTTTGGTCCAGGCATATCTTTCTTTTTCCAGAGCTCACTATTAGTCCAGCCCTCAGCTTCCCCCAGGGGTGCACTGCACCCTGCTTCCCTCAGGCATAGAATCCTTCTCCCACTTGTATGGGAGCTTGGGGCTGACCCTCTTCTCTCTCTTCCTTCTAGCTCCTTGGAGACAACCTGATCATAGCCCTGGCAGCTGCCTTGGGCAAGGACTTTACTATCGAGGCACAAGCAGCCTGGCAGAAGCTGGTGGGAGTAGTGGCCGCTG
>PBV-295
GGCCACCTTTGACAAGCTGAGTCAGCTACACTCAGACAAGCTGCATGTGGACCCCCAGAACTTCAGAGTGAGTACCCCTCTGCCATTTCTCTGGAGCCTAGGGGGACAAGGCTTGCAGATTCTAAAAACTCGAAGATTCTTCAGTGGGCATATAGTCCAACCTCCTACTTGAAAACCTCCAAGGACAGGGAGCTCATTCTTTTACAGGCTCCTTGTATTCCTTTTCCCTCCTTCAACCTCAACTTGTCTCTGGGCTAACAATCTCTCCCTCTTTCAGGATTTTTTAACAGAGACCCCCTTTTACTCCCTGGGAATGTTGTTTTAAACTCCTAAGAGTGCCAGTCAGGAGGGGCCTTAGAAATCATCTACCAAAGAGGGCACATGTTCCATCTCACTAAAATGAAGCATTCACTTAGCACAAGCCAGACCCCAACTTTGGTCCAGGCATATCTTTCTTTTTCCAGAGCTCACTATTAGTCCAGCCCTCAGCTTCCCCCAGGGGTGCACTGCACCCTGCTTCCCTCAGGCATAGAATCCTTCTCCCACTTGTATGGGAGCTTGGGGCTGACCCTCTTCTCTCTCTTCCTTCTAGCTCCTTGGAGACAACCTGATCATAGCCCTGGCAGCTGCCTTGGGCAAGGACTTTACTATCGAGGCACAAGCAGCCTGGCAGAAGCTGGTGGGAGTAGTGGCCGCTG
>PBV-294
GGCCACCTTTGACAAGCTGAGTCAGCTACACTCAGACAAGCTGCATGTGGACCCCCAGAACTTCAGAGTGAGTACCCCTCTGCCATTTCTCTGGAGCCTAGGGGGACAAGGCTTGCAGATTCTAAAAACTCGAAGATTCTTCAGTGGGCATATAGTCCAACCTCCTACTTGAAAACCTCCAAGGACAGGGAGCTCATTCTTTTACAGGCTCCTTGTATTCCTTTTCCCTCCTTCAACCTCAACTTGTCTCTGGGCTAACAATCTCTCCCTCTTTCAGGATTTTTTAACAGAGACCCCCTTTTACTCCCTGGGAATGTTGTTTTAAACTCCTAAGAGTGCCAGTCAGGAGGGGCCTTAGAAATCATCTACCAAAGAGGGCACATGTTCCATCTCACTAAAATGAAGCATTCACTTAGCACAAGCCAGACCCCAACTTTGGTCCAGGCATATCTTTCTTTTTCCAGAGCTCACTATTAGTCCAGCCCTCAGCTTCCCCCAGGGGTGCACTGCACCCTGCTTCCCTCAGGCATAGAATCCTTCTCCCACTTGTATGGGAGCTTGGGGCTGACCCTCTTCTCTCTCTTCCTTCTAGCTCCTTGGAGACAACCTGATCATAGCCCTGGCAGCTGCCTTGGGCAAGGACTTTACTATCGAGGCACAAGCAGCCTGGCAGAAGCTGGTGGGAGTAGTGGCCGCTG
>PBV-293
GGCCACCTTTGACAAGCTGAGTCAGCTACACTCAGACAAGCTGCATGTGGACCCCCAGAACTTCAGAGTGAGTACCCCTCTGCCATTTCTCTGGAGCCTAGGGGGACAAGGCTTGCAGATTCTAAAAACTCGAAGATTCTTCAGTGGGCATATAGTCCAACCTCCTACTTGAAAACCTCCAAGGACAGGGAGCTCATTCTTTTACAGGCTCCTTGTATTCCTTTTCCCTCCTTCAACCTCAACTTGTCTCTGGGCTAACAATCTCTCCCTCTTTCAGGATTTTTTAACAGAGACCCCCTTTTACTCCCTGGGAATGTTGTTTTAAACTCCTAAGAGTGCCAGTCAGGAGGGGCCTTAGAAATCATCTACCAAAGAGGGCACATGTTCCATCTCACTAAAATGAAGCATTCACTTAGCACAAGCCAGACCCCAACTTTGGTCCAGGCATATCTTTCTTTTTCCAGAGCTCACTATTAGTCCAGCCCTCAGCTTCCCCCAGGGGTGCACTGCACCCTGCTTCCCTCAGGCATAGAATCCTTCTCCCACTTGTATGGGAGCTTGGGGCTGACCCTCTTCTCTCTCTTCCTTCTAGCTCCTTGGAGACAACCTGATCATAGCCCTGGCAGCTGCCTTGGGCAAGGACTTTACTATCGAGGCACAAGCAGCCTGGCAGAAGCTGGTGGGAGTAGTGGCCGCTG
>PBV-292
GGCCACCTTTGACAAGCTGAGTCAGCTACACTCAGACAAGCTGCATGTGGACCCCCAGAACTTCAGAGTGAGTACCCCTCTGCCATTTCTCTGGAGCCTAGGGGGACAAGGCTTGCAGATTCTAAAAACTCGAAGATTCTTCAGTGGGCATATAGTCCAACCTCCTACTTGAAAACCTCCAAGGACAGGGAGCTCATTCTTTTACAGGCTCCTTGTATTCCTTTTCCCTCCTTCAACCTCAACTTGTCTCTGGGCTAACAATCTCTCCCTCTTTCAGGATTTTTTAACAGAGACCCCCTTTTACTCCCTGGGAATGTTGTTTTAAACTCCTAAGAGTGCCAGTCAGGAGGGGCCTTAGAAATCATCTACCAAAGAGGGCACATGTTCCATCTCACTAAAATGAAGCATTCACTTAGCACAAGCCAGACCCCAACTTTGGTCCAGGCATATCTTTCTTTTTCCAGAGCTCACTATTAGTCCAGCCCTCAGCTTCCCCCAGGGGTGCACTGCACCCTGCTTCCCTCAGGCATAGAATCCTTCTCCCACTTGTATGGGAGCTTGGGGCTGACCCTCTTCTCTCTCTTCCTTCTAGCTCCTTGGAGACAACCTGATCATAGCCCTGGCAGCTGCCTTGGGCAAGGACTTTACTATCGAGGCACAAGCAGCCTGGCAGAAGCTGGTGGGAGTAGTGGCCGCTG
>PBV-291
GGCCACCTTTGACAAGCTGAGTCAGCTACACTCAGACAAGCTGCATGTGGACCCCCAGAACTTCAGAGTGAGTACCCCTCTGCCATTTCTCTGGAGCCTAGGGGGACAAGGCTTGCAGATTCTAAAAACTCGAAGATTCTTCAGTGGGCATATAGTCCAACCTCCTACTTGAAAACCTCCAAGGACAGGGAGCTCATTCTTTTACAGGCTCCTTGTATTCCTTTTCCCTCCTTCAACCTCAACTTGTCTCTGGGCTAACAATCTCTCCCTCTTTCAGGATTTTTTAACAGAGACCCCCTTTTACTCCCTGGGAATGTTGTTTTAAACTCCTAAGAGTGCCAGTCAGGAGGGGCCTTAGAAATCATCTACCAAAGAGGGCACATGTTCCATCTCACTAAAATGAAGCATTCACTTAGCACAAGCCAGACCCCAACTTTGGTCCAGGCATATCTTTCTTTTTCCAGAGCTCACTATTAGTCCAGCCCTCAGCTTCCCCCAGGGGTGCACTGCACCCTGCTTCCCTCAGGCATAGAATCCTTCTCCCACTTGTATGGGAGCTTGGGGCTGACCCTCTTCTCTCTCTTCCTTCTAGCTCCTTGGAGACAACCTGATCATAGCCCTGGCAGCTGCCTTGGGCAAGGACTTTACTATCGAGGCACAAGCAGCCTGGCAGAAGCTGGTGGGAGTAGTGGCCGCTG
>PBV-290
GGCCACCTTTGACAAGCTGAGTCAGCTACACTCAGACAAGCTGCATGTGGACCCCCAGAACTTCAGAGTGAGTACCCCTCTGCCATTTCTCTGGAGCCTAGGGGGACAAGGCTTGCAGATTCTAAAAACTCGAAGATTCTTCAGTGGGCATATAGTCCAACCTCCTACTTGAAAACCTCCAAGGACAGGGAGCTCATTCTTTTACAGGCTCCTTGTATTCCTTTTCCCTCCTTCAACCTCAACTTGTCTCTGGGCTAACAATCTCTCCCTCTTTCAGGATTTTTTAACAGAGACCCCCTTTTACTCCCTGGGAATGTTGTTTTAAACTCCTAAGAGTGCCAGTCAGGAGGGGCCTTAGAAATCATCTACCAAAGAGGGCACATGTTCCATCTCACTAAAATGAAGCATTCACTTAGCACAAGCCAGACCCCAACTTTGGTCCAGGCATATCTTTCTTTTTCCAGAGCTCACTATTAGTCCAGCCCTCAGCTTCCCCCAGGGGTGCACTGCACCCTGCTTCCCTCAGGCATAGAATCCTTCTCCCACTTGTATGGGAGCTTGGGGCTGACCCTCTTCTCTCTCTTCCTTCTAGCTCCTTGGAGACAACCTGATCATAGCCCTGGCAGCTGCCTTGGGCAAGGACTTTACTATCGAGGCACAAGCAGCCTGGCAGAAGCTGGTGGGAGTAGTGGCCGCTG
>PBV-289
GGCCACCTTTGACAAGCTGAGTCAGCTACACTCAGACAAGCTGCATGTGGACCCCCAGAACTTCAGAGTGAGTACCCCTCTGCCATTTCTCTGGAGCCTAGGGGGACAAGGCTTGCAGATTCTAAAAACTCGAAGATTCTTCAGTGGGCATATAGTCCAACCTCCTACTTGAAAACCTCCAAGGACAGGGAGCTCATTCTTTTACAGGCTCCTTGTATTCCTTTTCCCTCCTTCAACCTCAACTTGTCTCTGGGCTAACAATCTCTCCCTCTTTCAGGATTTTTTAACAGAGACCCCCTTTTACTCCCTGGGAATGTTGTTTTAAACTCCTAAGAGTGCCAGTCAGGAGGGGCCTTAGAAATCATCTACCAAAGAGGGCACATGTTCCATCTCACTAAAATGAAGCATTCACTTAGCACAAGCCAGACCCCAACTTTGGTCCAGGCATATCTTTCTTTTTCCAGAGCTCACTATTAGTCCAGCCCTCAGCTTCCCCCAGGGGTGCACTGCACCCTGCTTCCCTCAGGCATAGAATCCTTCTCCCACTTGTATGGGAGCTTGGGGCTGACCCTCTTCTCTCTCTTCCTTCTAGCTCCTTGGAGACAACCTGATCATAGCCCTGGCAGCTGCCTTGGGCAAGGACTTTACTATCGAGGCACAAGCAGCCTGGCAGAAGCTGGTGGGAGTAGTGGCCGCTG
>PBV-288
GGCCACCTTTGACAAGCTGAGTCAGCTACACTCAGACAAGCTGCATGTGGACCCCCAGAACTTCAGAGTGAGTACCCNTCTGCCATTTCTCTGGAGCCTAGGGGGACAAGGCTTGCAGATTCTAAAAACTCGAAGATTCTTCAGTGGGCATATAGTCCAACCTCCTACTTGAAAACCTCCAAGGACAGGGAGCTCATTCTTTTACAGGCTCCTTGTATTCCTTTTCCCTCCTTCAACCTCAACTTGTCTCTGGGCTAACAATCTCTCCCTCTTTCAGGATTTTTTAACAGAGACCCCCTTTTACTCCCTGGGAATGTTGTTTTAAACTCCTAAGAGTGCCAGTCAGGAGGGGCCTTAGAAATCATCTACCAAAGAGGGCACATGTTCCATCTCACTAAAATGAAGCATTCACTTAGCACAAGCCAGACCCCAACTTTGGTCCAGGCATATCTTTCTTTTTCCAGAGCTCACTATTAGTCCAGCCCTCAGCTTCCCCCAGGGGTGCACTGCACCCTGCTTCCCTCAGGCATAGAATCCTTCTCCCACTTGTATGGGAGCTTGGGGCTGACCCTCTTCTCTCTCTTCCTTCTAGCTCCTTGGAGACAACCTGATCATAGCCCTGGCAGCTGCCTTGGGCAAGGACTTTACTATCGAGGCACAAGCAGCCTGGCAGAAGCTGGTGGGAGTAGTGGCCGCTG
>PBV-286
GGCCACCTTTGACAAGCTGAGTCAGCTACACTCAGACAAGCTGCATGTGGACCCCCAGAACTTCAGAGTGAGTACCCCTCTGCCATTTCTCTGGAGCCTAGGGGGACAAGGCTTGCAGATTCTAAAAACTCGAAGATTCTTCAGTGGGCATATAGTCCAACCTCCTACTTGAAAACCTCCAAGGACAGGGAGCTCATTCTTTTACAGGCTCCTTGTATTCCTTTTCCCTCCTTCAACCTCAACTTGTCTCTGGGCTAACAATCTCTCCCTCTTTCAGGATTTTTTAACAGAGACCCCCTTTTACTCCCTGGGAATGTTGTTTTAAACTCCTAAGAGTGCCAGTCAGGAGGGGCCTTAGAAATCATCTACCAAAGAGGGCACATGTTCCATCTCACTAAAATGAAGCATTCACTTAGCACAAGCCAGACCCCAACTTTGGTCCAGGCATATCTTTCTTTTTCCAGAGCTCACTATTAGTCCAGCCCTCAGCTTCCCCCAGGGGTGCACTGCACCCTGCTTCCCTCAGGCATAGAATCCTTCTCCCACTTGTATGGGAGCTTGGGGCTGACCCTCTTCTCTCTCTTCCTTCTAGCTCCTTGGAGACAACCTGATCATAGCCCTGGCAGCTGCCTTGGGCAAGGACTTTACTATCGAGGCACAAGCAGCCTGGCAGAAGCTGGTGGGAGTAGTGGCCGCTG
>PBV-285
GGCCACCTTTGACAAGCTGAGTCAGCTACACTCAGACAAGCTGCATGTGGACCCCCAGAACTTCAGAGTGAGTACCCCTCTGCCATTTCTCTGGAGCCTAGGGGGACAAGGCTTGCAGATTCTAAAAACTCGAAGATTCTTCAGTGGGCATATAGTCCAACCTCCTACTTGAAAACCTCCAAGGACAGGGAGCTCATTCTTTTACAGGCTCCTTGTATTCCTTTTCCCTCCTTCAACCTCAACTTGTCTCTGGGCTAACAATCTCTCCCTCTTTCAGGATTTTTTAACAGAGACCCCCTTTTACTCCCTGGGAATGTTGTTTTAAACTCCTAAGAGTGCCAGTCAGGAGGGGCCTTAGAAATCATCTACCAAAGAGGGCACATGTTCCATCTCACTAAAATGAAGCATTCACTTAGCACAAGCCAGACCCCAACTTTGGTCCAGGCATATCTTTCTTTTTCCAGAGCTCACTATTAGTCCAGCCCTCAGCTTCCCCCAGGGGTGCACTGCACCCTGCTTCCCTCAGGCATAGAATCCTTCTCCCACTTGTATGGGAGCTTGGGGCTGACCCTCTTCTCTCTCTTCCTTCTAGCTCCTTGGAGACAACCTGATCATAGCCCTGGCAGCTGCCTTGGGCAAGGACTTTACTATCGAGGCACAAGCAGCCTGGCAGAAGCTGGTGGGAGTAGTGGCCGCTG
>PBV-284
GGCCACCTTTGACAAGCTGAGTCAGCTACACTCAGACAAGCTGCATGTGGACCCCCAGAACTTCAGAGTGAGTACCCCTCTGCCATTTCTCTGGAGCCTAGGGGGACAAGGCTTGCAGATTCTAAAAACTCGAAGATTCTTCAGTGGGCATATAGTCCAACCTCCTACTTGAAAACCTCCAAGGACAGGGAGCTCATTCTTTTACAGGCTCCTTGTATTCCTTTTCCCTCCTTCAACCTCAACTTGTCTCTGGGCTAACAATCTCTCCCTCTTTCAGGATTTTTTAACAGAGACCCCCTTTTACTCCCTGGGAATGTTGTTTTAAACTCCTAAGAGTGCCAGTCAGGAGGGGCCTTAGAAATCATCTACCAAAGAGGGCACATGTTCCATCTCACTAAAATGAAGCATTCACTTAGCACAAGCCAGACCCCAACTTTGGTCCAGGCATATCTTTCTTTTTCCAGAGCTCACTATTAGTCCAGCCCTCAGCTTCCCCCAGGGGTGCACTGCACCCTGCTTCCCTCAGGCATAGAATCCTTCTCCCACTTGTATGGGAGCTTGGGGCTGACCCTCTTCTCTCTCTTCCTTCTAGCTCCTTGGAGACAACCTGATCATAGCCCTGGCAGCTGCCTTGGGCAAGGACTTTACTATCGAGGCACAAGCAGCCTGGCAGAAGCTGGTGGGAGTAGTGGCCGCTG
>PBV-283
GGCCACCTTTGACAAGCTGAGTCAGCTACACTCAGACAAGCTGCATGTGGACCCCCAGAACTTCAGAGTGAGTACCCCTCTGCCATTTCTCTGGAGCCTAGGGGGACAAGGCTTGCAGATTCTAAAAACTCGAAGATTCTTCAGTGGGCATATAGTCCAACCTCCTACTTGAAAACCTCCAAGGACAGGGAGCTCATTCTTTTACAGGCTCCTTGTATTCCTTTTCCCTCCTTCAACCTCAACTTGTCTCTGGGCTAACAATCTCTCCCTCTTTCAGGATTTTTTAACAGAGACCCCCTTTTACTCCCTGGGAATGTTGTTTTAAACTCCTAAGAGTGCCAGTCAGGAGGGGCCTTAGAAATCATCTACCAAAGAGGGCACATGTTCCATCTCACTAAAATGAAGCATTCACTTAGCACAAGCCAGACCCCAACTTTGGTCCAGGCATATCTTTCTTTTTCCAGAGCTCACTATTAGTCCAGCCCTCAGCTTCCCCCAGGGGTGCACTGCACCCTGCTTCCCTCAGGCATAGAATCCTTCTCCCACTTGTATGGGAGCTTGGGGCTGACCCTCTTCTCTCTCTTCCTTCTAGCTCCTTGGAGACAACCTGATCATAGCCCTGGCAGCTGCCTTGGGCAAGGACTTTACTATCGAGGCACAAGCAGCCTGGCAGAAGCTGGTGGGAGTAGTGGCCGCTG
>PBV-282
GGCCACCTTTGACAAGCTGAGTCAGCTACACTCAGACAAGCTGCATGTGGACCCCCAGAACTTCAGAGTGAGTACCCCTCTGCCATTTCTCTGGAGCCTAGGGGGACAAGGCTTGCAGATTCTAAAAACTCGAAGATTCTTCAGTGGGCATATAGTCCAACCTCCTACTTGAAAACCTCCAAGGACAGGGAGCTCATTCTTTTACAGGCTCCTTGTATTCCTTTTCCCTCCTTCAACCTCAACTTGTCTCTGGGCTAACAATCTCTCCCTCTTTCAGGATTTTTTAACAGAGACCCCCTTTTACTCCCTGGGAATGTTGTTTTAAACTCCTAAGAGTGCCAGTCAGGAGGGGCCTTAGAAATCATCTACCAAAGAGGGCACATGTTCCATCTCACTAAAATGAAGCATTCACTTAGCACAAGCCAGACCCCAACTTTGGTCCAGGCATATCTTTCTTTTTCCAGAGCTCACTATTAGTCCAGCCCTCAGCTTCCCCCAGGGGTGCACTGCACCCTGCTTCCCTCAGGCATAGAATCCTTCTCCCACTTGTATGGGAGCTTGGGGCTGACCCTCTTCTCTCTCTTCCTTCTAGCTCCTTGGAGACAACCTGATCATAGCCCTGGCAGCTGCCTTGGGCAAGGACTTTACTATCGAGGCACAAGCAGCCTGGCAGAAGCTGGTGGGAGTAGTGGCCGCTG
>PBV-281
GGCCACCTTTGACAAGCTGAGTCAGCTACACTCAGACAAGCTGCATGTGGACCCCCAGAACTTCAGAGTGAGTACCCCTCTGCCATTTCTCTGGAGCCTAGGGGGACAAGGCTTGCAGATTCTAAAAACTCGAAGATTCTTCAGTGGGCATATAGTCCAACCTCCTACTTGAAAACCTCCAAGGACAGGGAGCTCATTCTTTTACAGGCTCCTTGTATTCCTTTTCCCTCCTTCAACCTCAACTTGTCTCTGGGCTAACAATCTCTCCCTCTTTCAGGATTTTTTAACAGAGACCCCCTTTTACTCCCTGGGAATGTTGTTTTAAACTCCTAAGAGTGCCAGTCAGGAGGGGCCTTAGAAATCATCTACCAAAGAGGGCACATGTTCCATCTCACTAAAATGAAGCATTCACTTAGCACAAGCCAGACCCCAACTTTGGTCCAGGCATATCTTTCTTTTTCCAGAGCTCACTATTAGTCCAGCCCTCAGCTTCCCCCAGGGGTGCACTGCACCCTGCTTCCCTCAGGCATAGAATCCTTCTCCCACTTGTATGGGAGCTTGGGGCTGACCCTCTTCTCTCTCTTCCTTCTAGCTCCTTGGAGACAACCTGATCATAGCCCTGGCAGCTGCCTTGGGCAAGGACTTTACTATCGAGGCACAAGCAGCCTGGCAGAAGCTGGTGGGAGTAGTGGCCGCTG
>PBV-280
GGCCACCTTTGACAAGCTGAGTCAGCTACACTCAGACAAGCTGCATGTGGACCCCCAGAACTTCAGAGTGAGTACCCCTCTGCCATTTCTCTGGAGCCTAGGGGGACAAGGCTTGCAGATTCTAAAAACTCGAAGATTCTTCAGTGGGCATATAGTCCAACCTCCTACTTGAAAACCTCCAAGGACAGGGAGCTCATTCTTTTACAGGCTCCTTGTATTCCTTTTCCCTCCTTCAACCTCAACTTGTCTCTGGGCTAACAATCTCTCCCTCTTTCAGGATTTTTTAACAGAGACCCCCTTTTACTCCCTGGGAATGTTGTTTTAAACTCCTAAGAGTGCCAGTCAGGAGGGGCCTTAGAAATCATCTACCAAAGAGGGCACATGTTCCATCTCACTAAAATGAAGCATTCACTTAGCACAAGCCAGACCCCAACTTTGGTCCAGGCATATCTTTCTTTTTCCAGAGCTCACTATTAGTCCAGCCCTCAGCTTCCCCCAGGGGTGCACTGCACCCTGCTTCCCTCAGGCATAGAATCCTTCTCCCACTTGTATGGGAGCTTGGGGCTGACCCTCTTCTCTCTCTTCCTTCTAGCTCCTTGGAGACAACCTGATCATAGCCCTGGCAGCTGCCTTGGGCAAGGACTTTACTATCGAGGCACAAGCAGCCTGGCAGAAGCTGGTGGGAGTAGTGGCCGCTG
>PBV-279
GGCCACCTTTGACAAGCTGAGTCAGCTACACTCAGACAAGCTGCATGTGGACCCCCAGAACTTCAGAGTGAGTACCCCTCTGCCATTTCTCTGGAGCCTAGGGGGACAAGGCTTGCAGATTCTAAAAACTCGAAGATTCTTCAGTGGGCATATAGTCCAACCTCCTACTTGAAAACCTCCAAGGACAGGGAGCTCATTCTTTTACAGGCTCCTTGTATTCCTTTTCCCTCCTTCAACCTCAACTTGTCTCTGGGCTAACAATCTCTCCCTCTTTCAGGATTTTTTAACAGAGACCCCCTTTTACTCCCTGGGAATGTTGTTTTAAACTCCTAAGAGTGCCAGTCAGGAGGGGCCTTAGAAATCATCTACCAAAGAGGGCACATGTTCCATCTCACTAAAATGAAGCATTCACTTAGCACAAGCCAGACCCCAACTTTGGTCCAGGCATATCTTTCTTTTTCCAGAGCTCACTATTAGTCCAGCCCTCAGCTTCCCCCAGGGGTGCACTGCACCCTGCTTCCCTCAGGCATAGAATCCTTCTCCCACTTGTATGGGAGCTTGGGGCTGACCCTCTTCTCTCTCTTCCTTCTAGCTCCTTGGAGACAACCTGATCATAGCCCTGGCAGCTGCCTTGGGCAAGGACTTTACTATCGAGGCACAAGCAGCCTGGCAGAAGCTGGTGGGAGTAGTGGCCGCTG
>PBV-278
GGCCACCTTTGACAAGCTGAGTCAGCTACACTCAGACAAGCTGCATGTGGACCCCCAGAACTTCAGAGTGAGTACCCCTCTGCCATTTCTCTGGAGCCTAGGGGGACAAGGCTTGCAGATTCTAAAAACTCGAAGATTCTTCAGTGGGCATATAGTCCAACCTCCTACTTGAAAACCTCCAAGGACAGGGAGCTCATTCTTTTACAGGCTCCTTGTATTCCTTTTCCCTCCTTCAACCTCAACTTGTCTCTGGGCTAACAATCTCTCCCTCTTTCAGGATTTTTTAACAGAGACCCCCTTTTACTCCCTGGGAATGTTGTTTTAAACTCCTAAGAGTGCCAGTCAGGAGGGGCCTTAGAAATCATCTACCAAAGAGGGCACATGTTCCATCTCACTAAAATGAAGCATTCACTTAGCACAAGCCAGACCCCAACTTTGGTCCAGGCATATCTTTCTTTTTCCAGAGCTCACTATTAGTCCAGCCCTCAGCTTCCCCCAGGGGTGCACTGCACCCTGCTTCCCTCAGGCATAGAATCCTTCTCCCACTTGTATGGGAGCTTGGGGCTGACCCTCTTCTCTCTCTTCCTTCTAGCTCCTTGGAGACAACCTGATCATAGCCCTGGCAGCTGCCTTGGGCAAGGACTTTACTATCGAGGCACAAGCAGCCTGGCAGAAGCTGGTGGGAGTAGTGGCCGCTG
>PBV-277
TTTTACAGGCTCCTTGTATTCCTTTTCCCTCCTTCAACCTCAACTTGTCTCTGGGCTAACAATCTCTCCCTCTTTCAGGATTTTTTAACAGAGACCCCCTTTTACTCCCTGGGAATGTTGTTTTAAACTCCTAAGAGTGCCAGTCAGGAGGGGCCTTAGAAATCATCTACCAAAGAGGGCACATGTTCCATCTCACTAAAATGAAGCATTCACTTAGCACAAGCCAGACCCCAACTTTGGTCCAGGCATATCTTTCTTTTTCCAGAGCTCACTATTAGTCCAGCCCTCAGCTTCCCCCAGGGGTGCACTGCACCCTGCTTCCCTCAGGCATAGAATCCTTCTCCCACTTGTATGGGAGCTTGGGGCTGACCCTCTTCTCTCTCTTCCTTCTAGCTCCTTGGAGACAACCTGATCATAGCCCTGGCAGCTGCCTTGGGCAAGGACTTTACTATCGAGGCACAAGCAGCCTGGCAGAAGCTGG
>PBV-276
GGCCACCTTTGACAAGCTGAGTCAGCTACACTCAGACAAGCTGCATGTGGACCCCCAGAACTTCAGAGTGAGTACCCCTCTGCCATTTCTCTGGAGCCTAGGGGGACAAGGCTTGCAGATTCTAAAAACTCGAAGATTCTTCAGTGGGCATATAGTCCAACCTCCTACTTGAAAACCTCCAAGGACAGGGAGCTCATTCTTTTACAGGCTCCTTGTATTCCTTTTCCCTCCTTCAACCTCAACTTGTCTCTGGGCTAACAATCTCTCCCTCTTTCAGGATTTTTTAACAGAGACCCCCTTTTACTCCCTGGGAATGTTGTTTTAAACTCCTAAGAGTGCCAGTCAGGAGGGGCCTTAGAAATCATCTACCAAAGAGGGCACATGTTCCATCTCACTAAAATGAAGCATTCACTTAGCACAAGCCAGACCCCAACTTTGGTCCAGGCATATCTTTCTTTTTCCAGAGCTCACTATTAGTCCAGCCCTCAGCTTCCCCCAGGGGTGCACTGCACCCTGCTTCCCTCAGGCATAGAATCCTTCTCCCACTTGTATGGGAGCTTGGGGCTGACCCTCTTCTCTCTCTTCCTTCTAGCTCCTTGGAGACAACCTGATCATAGCCCTGGCAGCTGCCTTGGGCAAGGACTTTACTATCGAGGCACAAGCAGCCTGGCAGAAGCTGGTGGGAGTAGTGGCCGCTG
>PBV-275
GGCCACCTTTGACAAGCTGAGTCAGCTACACTCAGACAAGCTGCATGTGGACCCCCAGAACTTCAGAGTGAGTACCCCTCTGCCATTTCTCTGGAGCCTAGGGGGACAAGGCTTGCAGATTCTAAAAACTCGAAGATTCTTCAGTGGGCATATAGTCCAACCTCCTACTTGAAAACCTCCAAGGACAGGGAGCTCATTCTTTTACAGGCTCCTTGTATTCCTTTTCCCTCCTTCAACCTCAACTTGTCTCTGGGCTAACAATCTCTCCCTCTTTCAGGATTTTTTAACAGAGACCCCCTTTTACTCCCTGGGAATGTTGTTTTAAACTCCTAAGAGTGCCAGTCAGGAGGGGCCTTAGAAATCATCTACCAAAGAGGGCACATGTTCCATCTCACTAAAATGAAGCATTCACTTAGCACAAGCCAGACCCCAACTTTGGTCCAGGCATATCTTTCTTTTTCCAGAGCTCACTATTAGTCCAGCCCTCAGCTTCCCCCAGGGGTGCACTGCACCCTGCTTCCCTCAGGCATAGAATCCTTCTCCCACTTGTATGGGAGCTTGGGGCTGACCCTCTTCTCTCTCTTCCTTCTAGCTCCTTGGAGACAACCTGATCATAGCCCTGGCAGCTGCCTTGGGCAAGGACTTTACTATCGAGGCACAAGCAGCCTGGCAGAAGCTGGTGGGAGTAGTGGCCGCTG
>PBV-274
GGCCACCTTTGACAAGCTGAGTCAGCTACACTCAGACAAGCTGCATGTGGACCCCCAGAACTTCAGAGTGAGTACCCCTCTGCCATTTCTCTGGAGCCTAGGGGGACAAGGCTTGCAGATTCTAAAAACTCGAAGATTCTTCAGTGGGCATATAGTCCAACCTCCTACTTGAAAACCTCCAAGGACAGGGAGCTCATTCTTTTACAGGCTCCTTGTATTCCTTTTCCCTCCTTCAACCTCAACTTGTCTCTGGGCTAACAATCTCTCCCTCTTTCAGGATTTTTTAACAGAGACCCCCTTTTACTCCCTGGGAATGTTGTTTTAAACTCCTAAGAGTGCCAGTCAGGAGGGGCCTTAGAAATCATCTACCAAAGAGGGCACATGTTCCATCTCACTAAAATGAAGCATTCACTTAGCACAAGCCAGACCCCAACTTTGGTCCAGGCATATCTTTCTTTTTCCAGAGCTCACTATTAGTCCAGCCCTCAGCTTCCCCCAGGGGTGCACTGCACCCTGCTTCCCTCAGGCATAGAATCCTTCTCCCACTTGTATGGGAGCTTGGGGCTGACCCTCTTCTCTCTCTTCCTTCTAGCTCCTTGGAGACAACCTGATCATAGCCCTGGCAGCTGCCTTGGGCAAGGACTTTACTATCGAGGCACAAGCAGCCTGGCAGAAGCTGGTGGGAGTAGTGGCCGCTG
>PBV-273
GGCCACCTTTGACAAGCTGAGTCAGCTACACTCAGACAAGCTGCATGTGGACCCCCAGAACTTCAGAGTGAGTACCCCTCTGCCATTTCTCTGGAGCCTAGGGGGACAAGGCTTGCAGATTCTAAAAACTCGAAGATTCTTCAGTGGGCATATAGTCCAACCTCCTACTTGAAAACCTCCAAGGACAGGGAGCTCATTCTTTTACAGGCTCCTTGTATTCCTTTTCCCTCCTTCAACCTCAACTTGTCTCTGGGCTAACAATCTCTCCCTCTTTCAGGATTTTTTAACAGAGACCCCCTTTTACTCCCTGGGAATGTTGTTTTAAACTCCTAAGAGTGCCAGTCAGGAGGGGCCTTAGAAATCATCTACCAAAGAGGGCACATGTTCCATCTCACTAAAATGAAGCATTCACTTAGCACAAGCCAGACCCCAACTTTGGTCCAGGCATATCTTTCTTTTTCCAGAGCTCACTATTAGTCCAGCCCTCAGCTTCCCCCAGGGGTGCACTGCACCCTGCTTCCCTCAGGCATAGAATCCTTCTCCCACTTGTATGGGAGCTTGGGGCTGACCCTCTTCTCTCTCTTCCTTCTAGCTCCTTGGAGACAACCTGATCATAGCCCTGGCAGCTGCCTTGGGCAAGGACTTTACTATCGAGGCACAAGCAGCCTGGCAGAAGCTGGTGGGAGTAGTGGCCGCTG
>PBV-272
GGCCACCTTTGACAAGCTGAGTCAGCTACACTCAGACAAGCTGCATGTGGACCCCCAGAACTTCAGAGTGAGTACCCCTCTGCCATTTCTCTGGAGCCTAGGGGGACAAGGCTTGCAGATTCTAAAAACTCGAAGATTCTTCAGTGGGCATATAGTCCAACCTCCTACTTGAAAACCTCCAAGGACAGGGAGCTCATTCTTTTACAGGCTCCTTGTATTCCTTTTCCCTCCTTCAACCTCAACTTGTCTCTGGGCTAACAATCTCTCCCTCTTTCAGGATTTTTTAACAGAGACCCCCTTTTACTCCCTGGGAATGTTGTTTTAAACTCCTAAGAGTGCCAGTCAGGAGGGGCCTTAGAAATCATCTACCAAAGAGGGCACATGTTCCATCTCACTAAAATGAAGCATTCACTTAGCACAAGCCAGACCCCAACTTTGGTCCAGGCATATCTTTCTTTTTCCAGAGCTCACTATTAGTCCAGCCCTCAGCTTCCCCCAGGGGTGCACTGCACCCTGCTTCCCTCAGGCATAGAATCCTTCTCCCACTTGTATGGGAGCTTGGGGCTGACCCTCTTCTCTCTCTTCCTTCTAGCTCCTTGGAGACAACCTGATCATAGCCCTGGCAGCTGCCTTGGGCAAGGACTTTACTATCGAGGCACAAGCAGCCTGGCAGAAGCTGGTGGGAGTAGTGGCCGCTG
>PBV-271
GGCCACCTTTGACAAGCTGAGTCAGCTACACTCAGACAAGCTGCATGTGGACCCCCAGAACTTCAGAGTGAGTACCCCTCTGCCATTTCTCTGGAGCCTAGGGGGACAAGGCTTGCAGATTCTAAAAACTCGAAGATTCTTCAGTGGGCATATAGTCCAACCTCCTACTTGAAAACCTCCAAGGACAGGGAGCTCATTCTTTTACAGGCTCCTTGTATTCCTTTTCCCTCCTTCAACCTCAACTTGTCTCTGGGCTAACAATCTCTCCCTCTTTCAGGATTTTTTAACAGAGACCCCCTTTTACTCCCTGGGAATGTTGTTTTAAACTCCTAAGAGTGCCAGTCAGGAGGGGCCTTAGAAATCATCTACCAAAGAGGGCACATGTTCCATCTCACTAAAATGAAGCATTCACTTAGCACAAGCCAGACCCCAACTTTGGTCCAGGCATATCTTTCTTTTTCCAGAGCTCACTATTAGTCCAGCCCTCAGCTTCCCCCAGGGGTGCACTGCACCCTGCTTCCCTCAGGCATAGAATCCTTCTCCCACTTGTATGGGAGCTTGGGGCTGACCCTCTTCTCTCTCTTCCTTCTAGCTCCTTGGAGACAACCTGATCATAGCCCTGGCAGCTGCCTTGGGCAAGGACTTTACTATCGAGGCACAAGCAGCCTGGCAGAAGCTGGTGGGAGTAGTGGCCGCTG
>PBV-270
GGCCACCTTTGACAAGCTGAGTCAGCTACACTCAGACAAGCTGCATGTGGACCCCCAGAACTTCAGAGTGAGTACCCCTCTGCCATTTCTCTGGAGCCTAGGGGGACAAGGCTTGCAGATTCTAAAAACTCGAAGATTCTTCAGTGGGCATATAGTCCAACCTCCTACTTGAAAACCTCCAAGGACAGGGAGCTCATTCTTTTACAGGCTCCTTGTATTCCTTTTCCCTCCTTCAACCTCAACTTGTCTCTGGGCTAACAATCTCTCCCTCTTTCAGGATTTTTTAACAGAGACCCCCTTTTACTCCCTGGGAATGTTGTTTTAAACTCCTAAGAGTGCCAGTCAGGAGGGGCCTTAGAAATCATCTACCAAAGAGGGCACATGTTCCATCTCACTAAAATGAAGCATTCACTTAGCACAAGCCAGACCCCAACTTTGGTCCAGGCATATCTTTCTTTTTCCAGAGCTCACTATTAGTCCAGCCCTCAGCTTCCCCCAGGGGTGCACTGCACCCTGCTTCCCTCAGGCATAGAATCCTTCTCCCACTTGTATGGGAGCTTGGGGCTGACCCTCTTCTCTCTCTTCCTTCTAGCTCCTTGGAGACAACCTGATCATAGCCCTGGCAGCTGCCTTGGGCAAGGACTTTACTATCGAGGCACAAGCAGCCTGGCAGAAGCTGGTGGGAGTAGTGGCCGCTG
>PBV-269
GGCCACCTTTGACAAGCTGAGTCAGCTACACTCAGACAAGCTGCATGTGGACCCCCAGAACTTCAGAGTGAGTACCCCTCTGCCATTTCTCTGGAGCCTAGGGGGACAAGGCTTGCAGATTCTAAAAACTCGAAGATTCTTCAGTGGGCATATAGTCCAACCTCCTACTTGAAAACCTCCAAGGACAGGGAGCTCATTCTTTTACAGGCTCCTTGTATTCCTTTTCCCTCCTTCAACCTCAACTTGTCTCTGGGCTAACAATCTCTCCCTCTTTCAGGATTTTTTAACAGAGACCCCCTTTTACTCCCTGGGAATGTTGTTTTAAACTCCTAAGAGTGCCAGTCAGGAGGGGCCTTAGAAATCATCTACCAAAGAGGGCACATGTTCCATCTCACTAAAATGAAGCATTCACTTAGCACAAGCCAGACCCCAACTTTGGTCCAGGCATATCTTTCTTTTTCCAGAGCTCACTATTAGTCCAGCCCTCAGCTTCCCCCAGGGGTGCACTGCACCCTGCTTCCCTCAGGCATAGAATCCTTCTCCCACTTGTATGGGAGCTTGGGGCTGACCCTCTTCTCTCTCTTCCTTCTAGCTCCTTGGAGACAACCTGATCATAGCCCTGGCAGCTGCCTTGGGCAAGGACTTTACTATCGAGGCACAAGCAGCCTGGCAGAAGCTGGTGGGAGTAGTGGCCGCTG
>PBV-268
GGCCACCTTTGACAAGCTGAGTCAGCTACACTCAGACAAGCTGCATGTGGACCCCCAGAACTTCAGAGTGAGTACCCCTCTGCCATTTCTCTGGAGCCTAGGGGGACAAGGCTTGCAGATTCTAAAAACTCGAAGATTCTTCAGTGGGCATATAGTCCAACCTCCTACTTGAAAACCTCCAAGGACAGGGAGCTCATTCTTTTACAGGCTCCTTGTATTCCTTTTCCCTCCTTCAACCTCAACTTGTCTCTGGGCTAACAATCTCTCCCTCTTTCAGGATTTTTTAACAGAGACCCCCTTTTACTCCCTGGGAATGTTGTTTTAAACTCCTAAGAGTGCCAGTCAGGAGGGGCCTTAGAAATCATCTACCAAAGAGGGCACATGTTCCATCTCACTAAAATGAAGCATTCACTTAGCACAAGCCAGACCCCAACTTTGGTCCAGGCATATCTTTCTTTTTCCAGAGCTCACTATTAGTCCAGCCCTCAGCTTCCCCCAGGGGTGCACTGCACCCTGCTTCCCTCAGGCATAGAATCCTTCTCCCACTTGTATGGGAGCTTGGGGCTGACCCTCTTCTCTCTCTTCCTTCTAGCTCCTTGGAGACAACCTGATCATAGCCCTGGCAGCTGCCTTGGGCAAGGACTTTACTATCGAGGCACAAGCAGCCTGGCAGAAGCTGGTGGGAGTAGTGGCCGCTG
>PBV-267
GGCCACCTTTGACAAGCTGAGTCAGCTACACTCAGACAAGCTGCATGTGGACCCCCAGAACTTCAGAGTGAGTACCCCTCTGCCATTTCTCTGGAGCCTAGGGGGACAAGGCTTGCAGATTCTAAAAACTCGAAGATTCTTCAGTGGGCATATAGTCCAACCTCCTACTTGAAAACCTCCAAGGACAGGGAGCTCATTCTTTTACAGGCTCCTTGTATTCCTTTTCCCTCCTTCAACCTCAACTTGTCTCTGGGCTAACAATCTCTCCCTCTTTCAGGATTTTTTAACAGAGACCCCCTTTTACTCCCTGGGAATGTTGTTTTAAACTCCTAAGAGTGCCAGTCAGGAGGGGCCTTAGAAATCATCTACCAAAGAGGGCACATGTTCCATCTCACTAAAATGAAGCATTCACTTAGCACAAGCCAGACCCCAACTTTGGTCCAGGCATATCTTTCTTTTTCCAGAGCTCACTATTAGTCCAGCCCTCAGCTTCCCCCAGGGGTGCACTGCACCCTGCTTCCCTCAGGCATAGAATCCTTCTCCCACTTGTATGGGAGCTTGGGGCTGACCCTCTTCTCTCTCTTCCTTCTAGCTCCTTGGAGACAACCTGATCATAGCCCTGGCAGCTGCCTTGGGCAAGGACTTTACTATCGAGGCACAAGCAGCCTGGCAGAAGCTGGTGGGAGTAGTGGCCGCTG
>PBV-266
GGCCACCTTTGACAAGCTGAGTCAGCTACACTCAGACAAGCTGCATGTGGACCCCCAGAACTTCAGAGTGAGTACCCCTCTGCCATTTCTCTGGAGCCTAGGGGGACAAGGCTTGCAGATTCTAAAAACTCGAAGATTCTTCAGTGGGCATATAGTCCAACCTCCTACTTGAAAACCTCCAAGGACAGGGAGCTCATTCTTTTACAGGCTCCTTGTATTCCTTTTCCCTCCTTCAACCTCAACTTGTCTCTGGGCTAACAATCTCTCCCTCTTTCAGGATTTTTTAACAGAGACCCCCTTTTACTCCCTGGGAATGTTGTTTTAAACTCCTAAGAGTGCCAGTCAGGAGGGGCCTTAGAAATCATCTACCAAAGAGGGCACATGTTCCATCTCACTAAAATGAAGCATTCACTTAGCACAAGCCAGACCCCAACTTTGGTCCAGGCATATCTTTCTTTTTCCAGAGCTCACTATTAGTCCAGCCCTCAGCTTCCCCCAGGGGTGCACTGCACCCTGCTTCCCTCAGGCATAGAATCCTTCTCCCACTTGTATGGGAGCTTGGGGCTGACCCTCTTCTCTCTCTTCCTTCTAGCTCCTTGGAGACAACCTGATCATAGCCCTGGCAGCTGCCTTGGGCAAGGACTTTACTATCGAGGCACAAGCAGCCTGGCAGAAGCTGGTGGGAGTAGTGGCCGCTG
>PBV-265
GGCCACCTTTGACAAGCTGAGTCAGCTACACTCAGACAAGCTGCATGTGGACCCCCAGAACTTCAGAGTGAGTACCCCTCTGCCATTTCTCTGGAGCCTAGGGGGACAAGGCTTGCAGATTCTAAAAACTCGAAGATTCTTCAGTGGGCATATAGTCCAACCTCCTACTTGAAAACCTCCAAGGACAGGGAGCTCATTCTTTTACAGGCTCCTTGTATTCCTTTTCCCTCCTTCAACCTCAACTTGTCTCTGGGCTAACAATCTCTCCCTCTTTCAGGATTTTTTAACAGAGACCCCCTTTTACTCCCTGGGAATGTTGTTTTAAACTCCTAAGAGTGCCAGTCAGGAGGGGCCTTAGAAATCATCTACCAAAGAGGGCACATGTTCCATCTCACTAAAATGAAGCATTCACTTAGCACAAGCCAGACCCCAACTTTGGTCCAGGCATATCTTTCTTTTTCCAGAGCTCACTATTAGTCCAGCCCTCAGCTTCCCCCAGGGGTGCACTGCACCCTGCTTCCCTCAGGCATAGAATCCTTCTCCCACTTGTATGGGAGCTTGGGGCTGACCCTCTTCTCTCTCTTCCTTCTAGCTCCTTGGAGACAACCTGATCATAGCCCTGGCAGCTGCCTTGGGCAAGGACTTTACTATCGAGGCACAAGCAGCCTGGCAGAAGCTGGTGGGAGTAGTGGCCGCTG
>PBV-264
GGCCACCTTTGACAAGCTGAGTCAGCTACACTCAGACAAGCTGCATGTGGACCCCCAGAACTTCAGAGTGAGTACCCCTCTGCCATTTCTCTGGAGCCTAGGGGGACAAGGCTTGCAGATTCTAAAAACTCGAAGATTCTTCAGTGGGCATATAGTCCAACCTCCTACTTGAAAACCTCCAAGGACAGGGAGCTCATTCTTTTACAGGCTCCTTGTATTCCTTTTCCCTCCTTCAACCTCAACTTGTCTCTGGGCTAACAATCTCTCCCTCTTTCAGGATTTTTTAACAGAGACCCCCTTTTACTCCCTGGGAATGTTGTTTTAAACTCCTAAGAGTGCCAGTCAGGAGGGGCCTTAGAAATCATCTACCAAAGAGGGCACATGTTCCATCTCACTAAAATGAAGCATTCACTTAGCACAAGCCAGACCCCAACTTTGGTCCAGGCATATCTTTCTTTTTCCAGAGCTCACTATTAGTCCAGCCCTCAGCTTCCCCCAGGGGTGCACTGCACCCTGCTTCCCTCAGGCATAGAATCCTTCTCCCACTTGTATGGGAGCTTGGGGCTGACCCTCTTCTCTCTCTTCCTTCTAGCTCCTTGGAGACAACCTGATCATAGCCCTGGCAGCTGCCTTGGGCAAGGACTTTACTATCGAGGCACAAGCAGCCTGGCAGAAGCTGGTGGGAGTAGTGGCCGCTG
>PBV-263
GGCCACCTTTGACAAGCTGAGTCAGCTACACTCAGACAAGCTGCATGTGGACCCCCAGAACTTCAGAGTGAGTACCCCTCTGCCATTTCTCTGGAGCCTAGGGGGACAAGGCTTGCAGATTCTAAAAACTCGAAGATTCTTCAGTGGGCATATAGTCCAACCTCCTACTTGAAAACCTCCAAGGACAGGGAGCTCATTCTTTTACAGGCTCCTTGTATTCCTTTTCCCTCCTTCAACCTCAACTTGTCTCTGGGCTAACAATCTCTCCCTCTTTCAGGATTTTTTAACAGAGACCCCCTTTTACTCCCTGGGAATGTTGTTTTAAACTCCTAAGAGTGCCAGTCAGGAGGGGCCTTAGAAATCATCTACCAAAGAGGGCACATGTTCCATCTCACTAAAATGAAGCATTCACTTAGCACAAGCCAGACCCCAACTTTGGTCCAGGCATATCTTTCTTTTTCCAGAGCTCACTATTAGTCCAGCCCTCAGCTTCCCCCAGGGGTGCACTGCACCCTGCTTCCCTCAGGCATAGAATCCTTCTCCCACTTGTATGGGAGCTTGGGGCTGACCCTCTTCTCTCTCTTCCTTCTAGCTCCTTGGAGACAACCTGATCATAGCCCTGGCAGCTGCCTTGGGCAAGGACTTTACTATCGAGGCACAAGCAGCCTGGCAGAAGCTGGTGGGAGTAGTGGCCGCTG
>PBV-233
GGCCACCTTTGACAAGCTGAGTCAGCTACACTCAGACAAGCTGCATGTGGACCCCCAGAACTTCAGAGTGAGTACCCCTCTGCCATTTCTCTGGAGCCTAGGGGGACAAGGCTTGCAGATTCTAAAAACTCGAAGATTCTTCAGTGGGCATATAGTCCAACCTCCTACTTGAAAACCTCCAAGGACAGGGAGCTCATTCTTTTACAGGCTCCTTGTATTCCTTTTCCCTCCTTCAACCTCAACTTGTCTCTGGGCTAACAATCTCTCCCTCTTTCAGGATTTTTTAACAGAGACCCCCTTTTACTCCCTGGGAATGTTGTTTTAAACTCCTAAGAGTGCCAGTCAGGAGGGGCCTTAGAAATCATCTACCAAAGAGGGCACATGTTCCATCTCACTAAAATGAAGCATTCACTTAGCACAAGCCAGACCCCAACTTTGGTCCAGGCATATCTTTCTTTTTCCAGAGCTCACTATTAGTCCAGCCCTCAGCTTCCCCCAGGGGTGCACTGCACCCTGCTTCCCTCAGGCATAGAATCCTTCTCCCACTTGTATGGGAGCTTGGGGCTGACCCTCTTCTCTCTCTTCCTTCTAGCTCCTTGGAGACAACCTGATCATAGCCCTGGCAGCTGCCTTGGGCAAGGACTTTACTATCGAGGCACAAGCAGCCTGGCAGAAGCTGGTGGGAGTAGTGGCCGCTG
>PBV-232
GGCCACCTTTGACAAGCTGAGTCAGCTACACTCAGACAAGCTGCATGTGGACCCCCAGAACTTCAGAGTGAGTACCCCTCTGCCATTTCTCTGGAGCCTAGGGGGACAAGGCTTGCAGATTCTAAAAACTCGAAGATTCTTCAGTGGGCATATAGTCCAACCTCCTACTTGAAAACCTCCAAGGACAGGGAGCTCATTCTTTTACAGGCTCCTTGTATTCCTTTTCCCTCCTTCAACCTCAACTTGTCTCTGGGCTAACAATCTCTCCCTCTTTCAGGATTTTTTAACAGAGACCCCCTTTTACTCCCTGGGAATGTTGTTTTAAACTCCTAAGAGTGCCAGTCAGGAGGGGCCTTAGAAATCATCTACCAAAGAGGGCACATGTTCCATCTCACTAAAATGAAGCATTCACTTAGCACAAGCCAGACCCCAACTTTGGTCCAGGCATATCTTTCTTTTTCCAGAGCTCACTATTAGTCCAGCCCTCAGCTTCCCCCAGGGGTGCACTGCACCCTGCTTCCCTCAGGCATAGAATCCTTCTCCCACTTGTATGGGAGCTTGGGGCTGACCCTCTTCTCTCTCTTCCTTCTAGCTCCTTGGAGACAACCTGATCATAGCCCTGGCAGCTGCCTTGGGCAAGGACTTTACTATCGAGGCACAAGCAGCCTGGCAGAAGCTGGTGGGAGTAGTGGCCGCTG
>PBV-223
GGCCACCTTTGACAAGCTGAGTCAGCTACACTCAGACAAGCTGCATGTGGACCCCCAGAACTTCAGAGTGAGTACCCCTCTGCCATTTCTCTGGAGCCTAGGGGGACAAGGCTTGCAGATTCTAAAAACTCGAAGATTCTTCAGTGGGCATATAGTCCAACCTCCTACTTGAAAACCTCCAAGGACAGGGAGCTCATTCTTTTACAGGCTCCTTGTATTCCTTTTCCCTCCTTCAACCTCAACTTGTCTCTGGGCTAACAATCTCTCCCTCTTTCAGGATTTTTTAACAGAGACCCCCTTTTACTCCCTGGGAATGTTGTTTTAAACTCCTAAGAGTGCCAGTCAGGAGGGGCCTTAGAAATCATCTACCAAAGAGGGCACATGTTCCATCTCACTAAAATGAAGCATTCACTTAGCACAAGCCAGACCCCAACTTTGGTCCAGGCATATCTTTCTTTTTCCAGAGCTCACTATTAGTCCAGCCCTCAGCTTCCCCCAGGGGTGCACTGCACCCTGCTTCCCTCAGGCATAGAATCCTTCTCCCACTTGTATGGGAGCTTGGGGCTGACCCTCTTCTCTCTCTTCCTTCTAGCTCCTTGGAGACAACCTGATCATAGCCCTGGCAGCTGCCTTGGGCAAGGACTTTACTATCGAGGCACAAGCAGCCTGGCAGAAGCTGGTGGGAGTAGTGGCCGCTG
>PBV-214
GGCCACCTTTGACAAGCTGAGTCAGCTACACTCAGACAAGCTGCATGTGGACCCCCAGAACTTCAGAGTGAGTACCCCTCTGCCATTTCTCTGGAGCCTAGGGGGACAAGGCTTGCAGATTCTAAAAACTCGAAGATTCTTCAGTGGGCATATAGTCCAACCTCCTACTTGAAAACCTCCAAGGACAGGGAGCTCATTCTTTTACAGGCTCCTTGTATTCCTTTTCCCTCCTTCAACCTCAACTTGTCTCTGGGCTAACAATCTCTCCCTCTTTCAGGATTTTTTAACAGAGACCCCCTTTTACTCCCTGGGAATGTTGTTTTAAACTCCTAAGAGTGCCAGTCAGGAGGGGCCTTAGAAATCATCTACCAAAGAGGGCACATGTTCCATCTCACTAAAATGAAGCATTCACTTAGCACAAGCCAGACCCCAACTTTGGTCCAGGCATATCTTTCTTTTTCCAGAGCTCACTATTAGTCCAGCCCTCAGCTTCCCCCAGGGGTGCACTGCACCCTGCTTCCCTCAGGCATAGAATCCTTCTCCCACTTGTATGGGAGCTTGGGGCTGACCCTCTTCTCTCTCTTCCTTCTAGCTCCTTGGAGACAACCTGATCATAGCCCTGGCAGCTGCCTTGGGCAAGGACTTTACTATCGAGGCACAAGCAGCCTGGCAGAAGCTGGTGGGAGTAGTGGCCGCTG
>PBV-206
GGCCACCTTTGACAAGCTGAGTCAGCTACACTCAGACAAGCTGCATGTGGACCCCCAGAACTTCAGAGTGAGTACCCCTCTGCCATTTCTCTGGAGCCTAGGGGGACAAGGCTTGCAGATTCTAAAAACTCGAAGATTCTTCAGTGGGCATATAGTCCAACCTCCTACTTGAAAACCTCCAAGGACAGGGAGCTCATTCTTTTACAGGCTCCTTGTATTCCTTTTCCCTCCTTCAACCTCAACTTGTCTCTGGGCTAACAATCTCTCCCTCTTTCAGGATTTTTTAACAGAGACCCCCTTTTACTCCCTGGGAATGTTGTTTTAAACTCCTAAGAGTGCCAGTCAGGAGGGGCCTTAGAAATCATCTACCAAAGAGGGCACATGTTCCATCTCACTAAAATGAAGCATTCACTTAGCACAAGCCAGACCCCAACTTTGGTCCAGGCATATCTTTCTTTTTCCAGAGCTCACTATTAGTCCAGCCCTCAGCTTCCCCCAGGGGTGCACTGCACCCTGCTTCCCTCAGGCATAGAATCCTTCTCCCACTTGTATGGGAGCTTGGGGCTGACCCTCTTCTCTCTCTTCCTTCTAGCTCCTTGGAGACAACCTGATCATAGCCCTGGCAGCTGCCTTGGGCAAGGACTTTACTATCGAGGCACAAGCAGCCTGGCAGAAGCTGGTGGGAGTAGTGGCCGCTG
>PBV-181
GGCCACCTTTGACAAGCTGAGTCAGCTACACTCAGACAAGCTGCATGTGGACCCCCAGAACTTCAGAGTGAGTACCCCTCTGCCATTTCTCTGGAGCCTAGGGGGACAAGGCTTGCAGATTCTAAAAACTCGAAGATTCTTCAGTGGGCATATAGTCCAACCTCCTACTTGAAAACCTCCAAGGACAGGGAGCTCATTCTTTTACAGGCTCCTTGTATTCCTTTTCCCTCCTTCAACCTCAACTTGTCTCTGGGCTAACAATCTCTCCCTCTTTCAGGATTTTTTAACAGAGACCCCCTTTTACTCCCTGGGAATGTTGTTTTAAACTCCTAAGAGTGCCAGTCAGGAGGGGCCTTAGAAATCATCTACCAAAGAGGGCACATGTTCCATCTCACTAAAATGAAGCATTCACTTAGCACAAGCCAGACCCCAACTTTGGTCCAGGCATATCTTTCTTTTTCCAGAGCTCACTATTAGTCCAGCCCTCAGCTTCCCCCAGGGGTGCACTGCACCCTGCTTCCCTCAGGCATAGAATCCTTCTCCCACTTGTATGGGAGCTTGGGGCTGACCCTCTTCTCTCTCTTCCTTCTAGCTCCTTGGAGACAACCTGATCATAGCCCTGGCAGCTGCCTTGGGCAAGGACTTTACTATCGAGGCACAAGCAGCCTGGCAGAAGCTGGTGGGAGTAGTGGCCGCTG
>PBV-180
GGCCACCTTTGACAAGCTGAGTCAGCTACACTCAGACAAGCTGCATGTGGACCCCCAGAACTTCAGAGTGAGTACCCCTCTGCCATTTCTCTGGAGCCTAGGGGGACAAGGCTTGCAGATTCTAAAAACTCGAAGATTCTTCAGTGGGCATATAGTCCAACCTCCTACTTGAAAACCTCCAAGGACAGGGAGCTCATTCTTTTACAGGCTCCTTGTATTCCTTTTCCCTCCTTCAACCTCAACTTGTCTCTGGGCTAACAATCTCTCCCTCTTTCAGGATTTTTTAACAGAGACCCCCTTTTACTCCCTGGGAATGTTGTTTTAAACTCCTAAGAGTGCCAGTCAGGAGGGGCCTTAGAAATCATCTACCAAAGAGGGCACATGTTCCATCTCACTAAAATGAAGCATTCACTTAGCACAAGCCAGACCCCAACTTTGGTCCAGGCATATCTTTCTTTTTCCAGAGCTCACTATTAGTCCAGCCCTCAGCTTCCCCCAGGGGTGCACTGCACCCTGCTTCCCTCAGGCATAGAATCCTTCTCCCACTTGTATGGGAGCTTGGGGCTGACCCTCTTCTCTCTCTTCCTTCTAGCTCCTTGGAGACAACCTGATCATAGCCCTGGCAGCTGCCTTGGGCAAGGACTTTACTATCGAGGCACAAGCAGCCTGGCAGAAGCTGGTGGGAGTAGTGGCCGCTG
>PBV-179
GGCCACCTTTGACAAGCTGAGTCAGCTACACTCAGACAAGCTGCATGTGGACCCCCAGAACTTCAGAGTGAGTACCCCTCTGCCATTTCTCTGGAGCCTAGGGGGACAAGGCTTGCAGATTCTAAAAACTCGAAGATTCTTCAGTGGGCATATAGTCCAACCTCCTACTTGAAAACCTCCAAGGACAGGGAGCTCATTCTTTTACAGGCTCCTTGTATTCCTTTTCCCTCCTTCAACCTCAACTTGTCTCTGGGCTAACAATCTCTCCCTCTTTCAGGATTTTTTAACAGAGACCCCCTTTTACTCCCTGGGAATGTTGTTTTAAACTCCTAAGAGTGCCAGTCAGGAGGGGCCTTAGAAATCATCTACCAAAGAGGGCACATGTTCCATCTCACTAAAATGAAGCATTCACTTAGCACAAGCCAGACCCCAACTTTGGTCCAGGCATATCTTTCTTTTTCCAGAGCTCACTATTAGTCCAGCCCTCAGCTTCCCCCAGGGGTGCACTGCACCCTGCTTCCCTCAGGCATAGAATCCTTCTCCCACTTGTATGGGAGCTTGGGGCTGACCCTCTTCTCTCTCTTCCTTCTAGCTCCTTGGAGACAACCTGATCATAGCCCTGGCAGCTGCCTTGGGCAAGGACTTTACTATCGAGGCACAAGCAGCCTGGCAGAAGCTGGTGGGAGTAGTGGCCGCTG
>PBV-178
GGCCACCTTTGACAAGCTGAGTCAGCTACACTCAGACAAGCTGCATGTGGACCCCCAGAACTTCAGAGTGAGTACCCCTCTGCCATTTCTCTGGAGCCTAGGGGGACAAGGCTTGCAGATTCTAAAAACTCGAAGATTCTTCAGTGGGCATATAGTCCAACCTCCTACTTGAAAACCTCCAAGGACAGGGAGCTCATTCTTTTACAGGCTCCTTGTATTCCTTTTCCCTCCTTCAACCTCAACTTGTCTCTGGGCTAACAATCTCTCCCTCTTTCAGGATTTTTTAACAGAGACCCCCTTTTACTCCCTGGGAATGTTGTTTTAAACTCCTAAGAGTGCCAGTCAGGAGGGGCCTTAGAAATCATCTACCAAAGAGGGCACATGTTCCATCTCACTAAAATGAAGCATTCACTTAGCACAAGCCAGACCCCAACTTTGGTCCAGGCATATCTTTCTTTTTCCAGAGCTCACTATTAGTCCAGCCCTCAGCTTCCCCCAGGGGTGCACTGCACCCTGCTTCCCTCAGGCATAGAATCCTTCTCCCACTTGTATGGGAGCTTGGGGCTGACCCTCTTCTCTCTCTTCCTTCTAGCTCCTTGGAGACAACCTGATCATAGCCCTGGCAGCTGCCTTGGGCAAGGACTTTACTATCGAGGCACAAGCAGCCTGGCAGAAGCTGGTGGGAGTAGTGGCCGCTG
>PBV-177
GGCCACCTTTGACAAGCTGAGTCAGCTACACTCAGACAAGCTGCATGTGGACCCCCAGAACTTCAGAGTGAGTACCCCTCTGCCATTTCTCTGGAGCCTAGGGGGACAAGGCTTGCAGATTCTAAAAACTCGAAGATTCTTCAGTGGGCATATAGTCCAACCTCCTACTTGAAAACCTCCAAGGACAGGGAGCTCATTCTTTTACAGGCTCCTTGTATTCCTTTTCCCTCCTTCAACCTCAACTTGTCTCTGGGCTAACAATCTCTCCCTCTTTCAGGATTTTTTAACAGAGACCCCCTTTTACTCCCTGGGAATGTTGTTTTAAACTCCTAAGAGTGCCAGTCAGGAGGGGCCTTAGAAATCATCTACCAAAGAGGGCACATGTTCCATCTCACTAAAATGAAGCATTCACTTAGCACAAGCCAGACCCCAACTTTGGTCCAGGCATATCTTTCTTTTTCCAGAGCTCACTATTAGTCCAGCCCTCAGCTTCCCCCAGGGGTGCACTGCACCCTGCTTCCCTCAGGCATAGAATCCTTCTCCCACTTGTATGGGAGCTTGGGGCTGACCCTCTTCTCTCTCTTCCTTCTAGCTCCTTGGAGACAACCTGATCATAGCCCTGGCAGCTGCCTTGGGCAAGGACTTTACTATCGAGGCACAAGCAGCCTGGCAGAAGCTGGTGGNNNNNNNNNNNNNNN
>PBV-176
GGCCACCTTTGACAAGCTGAGTCAGCTACACTCAGACAAGCTGCATGTGGACCCCCAGAACTTCAGAGTGAGTACCCCTCTGCCATTTCTCTGGAGCCTAGGGGGACAAGGCTTGCAGATTCTAAAAACTCGAAGATTCTTCAGTGGGCATATAGTCCAACCTCCTACTTGAAAACCTCCAAGGACAGGGAGCTCATTCTTTTACAGGCTCCTTGTATTCCTTTTCCCTCCTTCAACCTCAACTTGTCTCTGGGCTAACAATCTCTCCCTCTTTCAGGATTTTTTAACAGAGACCCCCTTTTACTCCCTGGGAATGTTGTTTTAAACTCCTAAGAGTGCCAGTCAGGAGGGGCCTTAGAAATCATCTACCAAAGAGGGCACATGTTCCATCTCACTAAAATGAAGCATTCACTTAGCACAAGCCAGACCCCAACTTTGGTCCAGGCATATCTTTCTTTTTCCAGAGCTCACTATTAGTCCAGCCCTCAGCTTCCCCCAGGGGTGCACTGCACCCTGCTTCCCTCAGGCATAGAATCCTTCTCCCACTTGTATGGGAGCTTGGGGCTGACCCTCTTCTCTCTCTTCCTTCTAGCTCCTTGGAGACAACCTGATCATAGCCCTGGCAGCTGCCTTGGGCAAGGACTTTACTATCGAGGCACAAGCAGCCTGGCAGAAGCTGGTGGGAGTAGTGGCCGCTG
>PBV-175
GGCCACCTTTGACAAGCTGAGTCAGCTACACTCAGACAAGCTGCATGTGGACCCCCAGAACTTCAGAGTGAGTACCCCTCTGCCATTTCTCTGGAGCCTAGGGGGACAAGGCTTGCAGATTCTAAAAACTCGAAGATTCTTCAGTGGGCATATAGTCCAACCTCCTACTTGAAAACCTCCAAGGACAGGGAGCTCATTCTTTTACAGGCTCCTTGTATTCCTTTTCCCTCCTTCAACCTCAACTTGTCTCTGGGCTAACAATCTCTCCCTCTTTCAGGATTTTTTAACAGAGACCCCCTTTTACTCCCTGGGAATGTTGTTTTAAACTCCTAAGAGTGCCAGTCAGGAGGGGCCTTAGAAATCATCTACCAAAGAGGGCACATGTTCCATCTCACTAAAATGAAGCATTCACTTAGCACAAGCCAGACCCCAACTTTGGTCCAGGCATATCTTTCTTTTTCCAGAGCTCACTATTAGTCCAGCCCTCAGCTTCCCCCAGGGGTGCACTGCACCCTGCTTCCCTCAGGCATAGAATCCTTCTCCCACTTGTATGGGAGCTTGGGGCTGACCCTCTTCTCTCTCTTCCTTCTAGCTCCTTGGAGACAACCTGATCATAGCCCTGGCAGCTGCCTTGGGCAAGGACTTTACTATCGAGGCACAAGCAGCCTGGCAGAAGCTGGTGGGAGTAGTGGCCGCTG
>PBV-174
GGCCACCTTTGACAAGCTGAGTCAGCTACACTCAGACAAGCTGCATGTGGACCCCCAGAACTTCAGAGTGAGTACCCCTCTGCCATTTCTCTGGAGCCTAGGGGGACAAGGCTTGCAGATTCTAAAAACTCGAAGATTCTTCAGTGGGCATATAGTCCAACCTCCTACTTGAAAACCTCCAAGGACAGGGAGCTCATTCTTTTACAGGCTCCTTGTATTCCTTTTCCCTCCTTCAACCTCAACTTGTCTCTGGGCTAACAATCTCTCCCTCTTTCAGGATTTTTTAACAGAGACCCCCTTTTACTCCCTGGGAATGTTGTTTTAAACTCCTAAGAGTGCCAGTCAGGAGGGGCCTTAGAAATCATCTACCAAAGAGGGCACATGTTCCATCTCACTAAAATGAAGCATTCACTTAGCACAAGCCAGACCCCAACTTTGGTCCAGGCATATCTTTCTTTTTCCAGAGCTCACTATTAGTCCAGCCCTCAGCTTCCCCCAGGGGTGCACTGCACCCTGCTTCCCTCAGGCATAGAATCCTTCTCCCACTTGTATGGGAGCTTGGGGCTGACCCTCTTCTCTCTCTTCCTTCTAGCTCCTTGGAGACAACCTGATCATAGCCCTGGCAGCTGCCTTGGGCAAGGACTTTACTATCGAGGCACAAGCAGCCTGGCAGAAGCTGGTGGGAGTAGTGGCCGCTG
>PBV-173
GGCCACCTTTGACAAGCTGAGTCAGCTACACTCAGACAAGCTGCATGTGGACCCCCAGAACTTCAGAGTGAGTACCCCTCTGCCATTTCTCTGGAGCCTAGGGGGACAAGGCTTGCAGATTCTAAAAACTCGAAGATTCTTCAGTGGGCATATAGTCCAACCTCCTACTTGAAAACCTCCAAGGACAGGGAGCTCATTCTTTTACAGGCTCCTTGTATTCCTTTTCCCTCCTTCAACCTCAACTTGTCTCTGGGCTAACAATCTCTCCCTCTTTCAGGATTTTTTAACAGAGACCCCCTTTTACTCCCTGGGAATGTTGTTTTAAACTCCTAAGAGTGCCAGTCAGGAGGGGCCTTAGAAATCATCTACCAAAGAGGGCACATGTTCCATCTCACTAAAATGAAGCATTCACTTAGCACAAGCCAGACCCCAACTTTGGTCCAGGCATATCTTTCTTTTTCCAGAGCTCACTATTAGTCCAGCCCTCAGCTTCCCCCAGGGGTGCACTGCACCCTGCTTCCCTCAGGCATAGAATCCTTCTCCCACTTGTATGGGAGCTTGGGGCTGACCCTCTTCTCTCTCTTCCTTCTAGCTCCTTGGAGACAACCTGATCATAGCCCTGGCAGCTGCCTTGGGCAAGGACTTTACTATCGAGGCACAAGCAGCCTGGCAGAAGCTGGTGGGAGTAGTGGCCGCTG
>PBV-172
GGCCACCTTTGACAAGCTGAGTCAGCTACACTCAGACAAGCTGCATGTGGACCCCCAGAACTTCAGAGTGAGTACCCCTCTGCCATTTCTCTGGAGCCTAGGGGGACAAGGCTTGCAGATTCTAAAAACTCGAAGATTCTTCAGTGGGCATATAGTCCAACCTCCTACTTGAAAACCTCCAAGGACAGGGAGCTCATTCTTTTACAGGCTCCTTGTATTCCTTTTCCCTCCTTCAACCTCAACTTGTCTCTGGGCTAACAATCTCTCCCTCTTTCAGGATTTTTTAACAGAGACCCCCTTTTACTCCCTGGGAATGTTGTTTTAAACTCCTAAGAGTGCCAGTCAGGAGGGGCCTTAGAAATCATCTACCAAAGAGGGCACATGTTCCATCTCACTAAAATGAAGCATTCACTTAGCACAAGCCAGACCCCAACTTTGGTCCAGGCATATCTTTCTTTTTCCAGAGCTCACTATTAGTCCAGCCCTCAGCTTCCCCCAGGGGTGCACTGCACCCTGCTTCCCTCAGGCATAGAATCCTTCTCCCACTTGTATGGGAGCTTGGGGCTGACCCTCTTCTCTCTCTTCCTTCTAGCTCCTTGGAGACAACCTGATCATAGCCCTGGCAGCTGCCTTGGGCAAGGACTTTACTATCGAGGCNNNNNNNNNNNNNNNNNNNNNNNNNNNNNNNNNNNNNNNNN
>PBV-171
GGCCACCTTTGACAAGCTGAGTCAGCTACACTCAGACAAGCTGCATGTGGACCCCCAGAACTTCAGAGTGAGTACCCCTCTGCCATTTCTCTGGAGCCTAGGGGGACAAGGCTTGCAGATTCTAAAAACTCGAAGATTCTTCAGTGGGCATATAGTCCAACCTCCTACTTGAAAACCTCCAAGGACAGGGAGCTCATTCTTTTACAGGCTCCTTGTATTCCTTTTCCCTCCTTCAACCTCAACTTGTCTCTGGGCTAACAATCTCTCCCTCTTTCAGGATTTTTTAACAGAGACCCCCTTTTACTCCCTGGGAATGTTGTTTTAAACTCCTAAGAGTGCCAGTCAGGAGGGGCCTTAGAAATCATCTACCAAAGAGGGCACATGTTCCATCTCACTAAAATGAAGCATTCACTTAGCACAAGCCAGACCCCAACTTTGGTCCAGGCATATCTTTCTTTTTCCAGAGCTCACTATTAGTCCAGCCCTCAGCTTCCCCCAGGGGTGCACTGCACCCTGCTTCCCTCAGGCATAGAATCCTTCTCCCACTTGTATGGGAGCTTGGGGCTGACCCTCTTCTCTCTCTTCCTTCTAGCTCCTTGGAGACAACCTGATCATAGCCCTGGCAGCTGCCTTGGGCAAGGACTTTACTATCGAGGCACAAGCAGCCTGGCAGAAGCTGGTGGGAGTAGTGGCCGCTG
>PBV-170
GGCCACCTTTGACAAGCTGAGTCAGCTACACTCAGACAAGCTGCATGTGGACCCCCAGAACTTCAGAGTGAGTACCCCTCTGCCATTTCTCTGGAGCCTAGGGGGACAAGGCTTGCAGATTCTAAAAACTCGAAGATTCTTCAGTGGGCATATAGTCCAACCTCCTACTTGAAAACCTCCAAGGACAGGGAGCTCATTCTTTTACAGGCTCCTTGTATTCCTTTTCCCTCCTTCAACCTCAACTTGTCTCTGGGCTAACAATCTCTCCCTCTTTCAGGATTTTTTAACAGAGACCCCCTTTTACTCCCTGGGAATGTTGTTTTAAACTCCTAAGAGTGCCAGTCAGGAGGGGCCTTAGAAATCATCTACCAAAGAGGGCACATGTTCCATCTCACTAAAATGAAGCATTCACTTAGCACAAGCCAGACCCCAACTTTGGTCCAGGCATATCTTTCTTTTTCCAGAGCTCACTATTAGTCCAGCCCTCAGCTTCCCCCAGGGGTGCACTGCACCCTGCTTCCCTCAGGCATAGAATCCTTCTCCCACTTGTATGGGAGCTTGGGGCTGACCCTCTTCTCTCTCTTCCTTCTAGCTCCTTGGAGACAACCTGATCATAGCCCTGGCAGCTGCCTTGGGCAAGGACTTTACTATCGAGGCACAAGCAGCCTGGCAGAAGCTGGTGGGAGTAGTGGCCGCTG
>PBV-169
GGCCACCTTTGACAAGCTGAGTCAGCTACACTCAGACAAGCTGCATGTGGACCCCCAGAACTTCAGAGTGAGTACCCCTCTGCCATTTCTCTGGAGCCTAGGGGGACAAGGCTTGCAGATTCTAAAAACTCGAAGATTCTTCAGTGGGCATATAGTCCAACCTCCTACTTGAAAACCTCCAAGGACAGGGAGCTCATTCTTTTACAGGCTCCTTGTATTCCTTTTCCCTCCTTCAACCTCAACTTGTCTCTGGGCTAACAATCTCTCCCTCTTTCAGGATTTTTTAACAGAGACCCCCTTTTACTCCCTGGGAATGTTGTTTTAAACTCCTAAGAGTGCCAGTCAGGAGGGGCCTTAGAAATCATCTACCAAAGAGGGCACATGTTCCATCTCACTAAAATGAAGCATTCACTTAGCACAAGCCAGACCCCAACTTTGGTCCAGGCATATCTTTCTTTTTCCAGAGCTCACTATTAGTCCAGCCCTCAGCTTCCCCCAGGGGTGCACTGCACCCTGCTTCCCTCAGGCATAGAATCCTTCTCCCACTTGTATGGGAGCTTGGGGCTGACCCTCTTCTCTCTCTTCCTTCTAGCTCCTTGGAGACAACCTGATCATAGCCCTGGCAGCTGCCTTGGGCAAGGACTTTACTATCGAGGCACAAGCAGCCTGGCAGAAGCTGGTGGGAGTAGTGGCCGCTG
>PBV-168
GGCCACCTTTGACAAGCTGAGTCAGCTACACTCAGACAAGCTGCATGTGGACCCCCAGAACTTCAGAGTGAGTACCCCTCTGCCATTTCTCTGGAGCCTAGGGGGACAAGGCTTGCAGATTCTAAAAACTCGAAGATTCTTCAGTGGGCATATAGTCCAACCTCCTACTTGAAAACCTCCAAGGACAGGGAGCTCATTCTTTTACAGGCTCCTTGTATTCCTTTTCCCTCCTTCAACCTCAACTTGTCTCTGGGCTAACAATCTCTCCCTCTTTCAGGATTTTTTAACAGAGACCCCCTTTTACTCCCTGGGAATGTTGTTTTAAACTCCTAAGAGTGCCAGTCAGGAGGGGCCTTAGAAATCATCTACCAAAGAGGGCACATGTTCCATCTCACTAAAATGAAGCATTCACTTAGCACAAGCCAGACCCCAACTTTGGTCCAGGCATATCTTTCTTTTTCCAGAGCTCACTATTAGTCCAGCCCTCAGCTTCCCCCAGGGGTGCACTGCACCCTGCTTCCCTCAGGCATAGAATCCTTCTCCCACTTGTATGGGAGCTTGGGGCTGACCCTCTTCTCTCTCTTCCTTCTAGCTCCTTGGAGACAACCTGATCATAGCCCTGGCAGCTGCCTTGGGCAAGGACTTTACTATCGAGGCACAAGCAGCCTGGCAGAAGCTGGTGGGAGTAGTGGCCGCTG
>PBV-167
GGCCACCTTTGACAAGCTGAGTCAGCTACACTCAGACAAGCTGCATGTGGACCCCCAGAACTTCAGAGTGAGTACCCCTCTGCCATTTCTCTGGAGCCTAGGGGGACAAGGCTTGCAGATTCTAAAAACTCGAAGATTCTTCAGTGGGCATATAGTCCAACCTCCTACTTGAAAACCTCCAAGGACAGGGAGCTCATTCTTTTACAGGCTCCTTGTATTCCTTTTCCCTCCTTCAACCTCAACTTGTCTCTGGGCTAACAATCTCTCCCTCTTTCAGGATTTTTTAACAGAGACCCCCTTTTACTCCCTGGGAATGTTGTTTTAAACTCCTAAGAGTGCCAGTCAGGAGGGGCCTTAGAAATCATCTACCAAAGAGGGCACATGTTCCATCTCACTAAAATGAAGCATTCACTTAGCACAAGCCAGACCCCAACTTTGGTCCAGGCATATCTTTCTTTTTCCAGAGCTCACTATTAGTCCAGCCCTCAGCTTCCCCCAGGGGTGCACTGCACCCTGCTTCCCTCAGGCATAGAATCCTTCTCCCACTTGTATGGGAGCTTGGGGCTGACCCTCTTCTCTCTCTTCCTTCTAGCTCCTTGGAGACAACCTGATCATAGCCCTGGCAGCTGCCTTGGGCAAGGACTTTACTATCGAGGCACAAGCAGCCTGGCAGAAGCTGGTGGGAGTAGTGGCCGCTG
>PBV-166
GGCCACCTTTGACAAGCTGAGTCAGCTACACTCAGACAAGCTGCATGTGGACCCCCAGAACTTCAGAGTGAGTACCCCTCTGCCATTTCTCTGGAGCCTAGGGGGACAAGGCTTGCAGATTCTAAAAACTCGAAGATTCTTCAGTGGGCATATAGTCCAACCTCCTACTTGAAAACCTCCAAGGACAGGGAGCTCATTCTTTTACAGGCTCCTTGTATTCCTTTTCCCTCCTTCAACCTCAACTTGTCTCTGGGCTAACAATCTCTCCCTCTTTCAGGATTTTTTAACAGAGACCCCCTTTTACTCCCTGGGAATGTTGTTTTAAACTCCTAAGAGTGCCAGTCAGGAGGGGCCTTAGAAATCATCTACCAAAGAGGGCACATGTTCCATCTCACTAAAATGAAGCATTCACTTAGCACAAGCCAGACCCCAACTTTGGTCCAGGCATATCTTTCTTTTTCCAGAGCTCACTATTAGTCCAGCCCTCAGCTTCCCCCAGGGGTGCACTGCACCCTGCTTCCCTCAGGCATAGAATCCTTCTCCCACTTGTATGGGAGCTTGGGGCTGACCCTCTTCTCTCTCTTCCTTCTAGCTCCTTGGAGACAACCTGATCATAGCCCTGGCAGCTGCCTTGGGCAAGGACTTTACTATCGAGGCACAAGCAGCCTGGCAGAAGCTGGTGGGAGTAGTGGCCGCTG
>PBV-165
GGCCACCTTTGACAAGCTGAGTCAGCTACACTCAGACAAGCTGCATGTGGACCCCCAGAACTTCAGAGTGAGTACCCCTCTGCCATTTCTCTGGAGCCTAGGGGGACAAGGCTTGCAGATTCTAAAAACTCGAAGATTCTTCAGTGGGCATATAGTCCAACCTCCTACTTGAAAACCTCCAAGGACAGGGAGCTCATTCTTTTACAGGCTCCTTGTATTCCTTTTCCCTCCTTCAACCTCAACTTGTCTCTGGGCTAACAATCTCTCCCTCTTTCAGGATTTTTTAACAGAGACCCCCTTTTACTCCCTGGGAATGTTGTTTTAAACTCCTAAGAGTGCCAGTCAGGAGGGGCCTTAGAAATCATCTACCAAAGAGGGCACANGTTCCATCTCACTAAAATGAAGCATTCACTTAGCACAAGCCAGACCCCAACTTTGGTCCAGGCATATCTTTCTTTTTCCAGAGCTCACTATTAGTCCAGCCCTCAGCTTCCCCCAGGGGTGCACTGCACCCTGCTTCCCTCAGGCATAGAATCCTTCTCCCACTTGTATGGGAGCTTGGGGCTGACCCTCTTCTCTCTCTTCCTTCTAGCTCCTTGGAGACAACCTGATCATAGCCCTGGCAGCTGCCTTGGGCAAGGACTTTACTATCGAGGCACAAGCAGCCTGGCAGAAGCTGGTGGGAGTAGTGGCCGCTG
>PBV-164
GGCCACCTTTGACAAGCTGAGTCAGCTACACTCAGACAAGCTGCATGTGGACCCCCAGAACTTCAGAGTGAGTACCCCTCTGCCATTTCTCTGGAGCCTAGGGGGACAAGGCTTGCAGATTCTAAAAACTCGAAGATTCTTCAGTGGGCATATAGTCCAACCTCCTACTTGAAAACCTCCAAGGACAGGGAGCTCATTCTTTTACAGGCTCCTTGTATTCCTTTTCCCTCCTTCAACCTCAACTTGTCTCTGGGCTAACAATCTCTCCCTCTTTCAGGATTTTTTAACAGAGACCCCCTTTTACTCCCTGGGAATGTTGTTTTAAACTCCTAAGAGTGCCAGTCAGGAGGGGCCTTAGAAATCATCTACCAAAGAGGGCACATGTTCCATCTCACTAAAATGAAGCATTCACTTAGCACAAGCCAGACCCCAACTTTGGTCCAGGCATATCTTTCTTTTTCCAGAGCTCACTATTAGTCCAGCCCTCAGCTTCCCCCAGGGGTGCACTGCACCCTGCTTCCCTCAGGCATAGAATCCTTCTCCCACTTGTATGGGAGCTTGGGGCTGACCCTCTTCTCTCTCTTCCTTCTAGCTCCTTGGAGACAACCTGATCATAGCCCTGGCAGCTGCCTTGGGCAAGGACTTTACTATCGAGGCACAAGCAGCCTGGCAGAAGCTGGTGGGAGTAGTGGCCGCTG
>PBV-163
GGCCACCTTTGACAAGCTGAGTCAGCTACACTCAGACAAGCTGCATGTGGACCCCCAGAACTTCAGAGTGAGTACCCCTCTGCCATTTCTCTGGAGCCTAGGGGGACAAGGCTTGCAGATTCTAAAAACTCGAAGATTCTTCAGTGGGCATATAGTCCAACCTCCTACTTGAAAACCTCCAAGGACAGGGAGCTCATTCTTTTACAGGCTCCTTGTATTCCTTTTCCCTCCTTCAACCTCAACTTGTCTCTGGGCTAACAATCTCTCCCTCTTTCAGGATTTTTTAACAGAGACCCCCTTTTACTCCCTGGGAATGTTGTTTTAAACTCCTAAGAGTGCCAGTCAGGAGGGGCCTTAGAAATCATCTACCAAAGAGGGCACATGTTCCATCTCACTAAAATGAAGCATTCACTTAGCACAAGCCAGACCCCAACTTTGGTCCAGGCATATCTTTCTTTTTCCAGAGCTCACTATTAGTCCAGCCCTCAGCTTCCCCCAGGGGTGCACTGCACCCTGCTTCCCTCAGGCATAGAATCCTTCTCCCACTTGTATGGGAGCTTGGGGCTGACCCTCTTCTCTCTCTTCCTTCTAGCTCCTTGGAGACAACCTGATCATAGCCCTGGCAGCTGCCTTGGGCAAGGACTTTACTATCGAGGCACAAGCAGCCTGGCAGAAGCTGGTGGGAGTAGTGGCCGCTG
>PBV-162
GGCCACCTTTGACAAGCTGAGTCAGCTACACTCAGACAAGCTGCATGTGGACCCCCAGAACTTCAGAGTGAGTACCCCTCTGCCATTTCTCTGGAGCCTAGGGGGACAAGGCTTGCAGATTCTAAAAACTCGAAGATTCTTCAGTGGGCATATAGTCCAACCTCCTACTTGAAAACCTCCAAGGACAGGGAGCTCATTCTTTTACAGGCTCCTTGTATTCCTTTTCCCTCCTTCAACCTCAACTTGTCTCTGGGCTAACAATCTCTCCCTCTTTCAGGATTTTTTAACAGAGACCCCCTTTTACTCCCTGGGAATGTTGTTTTAAACTCCTAAGAGTGCCAGTCAGGAGGGGCCTTAGAAATCATCTACCAAAGAGGGCACATGTTCCATCTCACTAAAATGAAGCATTCACTTAGCACAAGCCAGACCCCAACTTTGGTCCAGGCATATCTTTCTTTTTCCAGAGCTCACTATTAGTCCAGCCCTCAGCTTCCCCCAGGGGTGCACTGCACCCTGCTTCCCTCAGGCATAGAATCCTTCTCCCACTTGTATGGGAGCTTGGGGCTGACCCTCTTCTCTCTCTTCCTTCTAGCTCCTTGGAGACAACCTGATCATAGCCCTGGCAGCTGCCTTGGGCAAGGACTTTACTATCGAGGCACAAGCAGCCTGGCAGAAGCTGGTGGGAGTAGTGGCNGCTG
>PBV-161
GGCCACCTTTGACAAGCTGAGTCAGCTACACTCAGACAAGCTGCATGTGGACCCCCAGAACTTCAGAGTGAGTACCCCTCTGCCATTTCTCTGGAGCCTAGGGGGACAAGGCTTGCAGATTCTAAAAACTCGAAGATTCTTCAGTGGGCATATAGTCCAACCTCCTACTTGAAAACCTCCAAGGACAGGGAGCTCATTCTTTTACAGGCTCCTTGTATTCCTTTTCCCTCCTTCAACCTCAACTTGTCTCTGGGCTAACAATCTCTCCCTCTTTCAGGATTTTTTAACAGAGACCCCCTTTTACTCCCTGGGAATGTTGTTTTAAACTCCTAAGAGTGCCAGTCAGGAGGGGCCTTAGAAATCATCTACCAAAGAGGGCACANGTTCCATCTCACTAAAATGAAGCATTCACTTAGCACAAGCCAGACCCCAACTTTGGTCCAGGCATATCTTTCTTTTTCCAGAGCTCACTATTAGTCCAGCCCTCAGCTTCCCCCAGGGGTGCACTGCACCCTGCTTCCCTCAGGCATAGAATCCTTCTCCCACTTGTATGGGAGCTTGGGGCTGACCCTCTTCTCTCTCTTCCTTCTAGCTCCTTGGAGACAACCTGATCATAGCCCTGGCAGCTGCCTTGGGCAAGGACTTTACTATCGAGGCACAAGCAGCCTGGCAGAAGCTGGTGGGAGTAGTGGCCGCTG
>PBV-160
GGCCACCTTTGACAAGCTGAGTCAGCTACACTCAGACAAGCTGCATGTGGACCCCCAGAACTTCAGAGTGAGTACCCCTCTGCCATTTCTCTGGAGCCTAGGGGGACAAGGCTTGCAGATTCTAAAAACTCGAAGATTCTTCAGTGGGCATATAGTCCAACCTCCTACTTGAAAACCTCCAAGGACAGGGAGCTCATTCTTTTACAGGCTCCTTGTATTCCTTTTCCCTCCTTCAACCTCAACTTGTCTCTGGGCTAACAATCTCTCCCTCTTTCAGGATTTTTTAACAGAGACCCCCTTTTACTCCCTGGGAATGTTGTTTTAAACTCCTAAGAGTGCCAGTCAGGAGGGGCCTTAGAAATCATCTACCAAAGAGGGCACATGTTCCATCTCACTAAAATGAAGCATTCACTTAGCACAAGCCAGACCCCAACTTTGGTCCAGGCATATCTTTCTTTTTCCAGAGCTCACTATTAGTCCAGCCCTCAGCTTCCCCCAGGGGTGCACTGCACCCTGCTTCCCTCAGGCATAGAATCCTTCTCCCACTTGTATGGGAGCTTGGGGCTGACCCTCTTCTCTCTCTTCCTTCTAGCTCCTTGGAGACAACCTGATCATAGCCCTGGCAGCTGCCTTGGGCAAGGACTTTACTATCGAGGCACAAGCAGCCTGGCAGAAGCTGGTGGGAGTAGTGGCCGCTG
>PBV-159
GGCCACCTTTGACAAGCTGAGTCAGCTACACTCAGACAAGCTGCATGTGGACCCCCAGAACTTCAGAGTGAGTACCCCTCTGCCATTTCTCTGGAGCCTAGGGGGACAAGGCTTGCAGATTCTAAAAACTCGAAGATTCTTCAGTGGGCATATAGTCCAACCTCCTACTTGAAAACCTCCAAGGACAGGGAGCTCATTCTTTTACAGGCTCCTTGTATTCCTTTTCCCTCCTTCAACCTCAACTTGTCTCTGGGCTAACAATCTCTCCCTCTTTCAGGATTTTTTAACAGAGACCCCCTTTTACTCCCTGGGAATGTTGTTTTAAACTCCTAAGAGTGCCAGTCAGGAGGGGCCTTAGAAATCATCTACCAAAGAGGGCACATGTTCCATCTCACTAAAATGAAGCATTCACTTAGCACAAGCCAGACCCCAACTTTGGTCCAGGCATATCTTTCTTTTTCCAGAGCTCACTATTAGTCCAGCCCTCAGCTTCCCCCAGGGGTGCACTGCACCCTGCTTCCCTCAGGCATAGAATCCTTCTCCCACTTGTATGGGAGCTTGGGGCTGACCCTCTTCTCTCTCTTCCTTCTAGCTCCTTGGAGACAACCTGATCATAGCCCTGGCAGCTGCCTTGGGCAAGGACTTTACTATCGAGGCACAAGCAGCCTGGCAGAAGCTGGTGGGAGTAGTGGCCGCTG
>PBV-158
GGCCACCTTTGACAAGCTGAGTCAGCTACACTCAGACAAGCTGCATGTGGACCCCCAGAACTTCAGAGTGAGTACCCCTCTGCCATTTCTCTGGAGCCTAGGGGGACAAGGCTTGCAGATTCTAAAAACTCGAAGATTCTTCAGTGGGCATATAGTCCAACCTCCTACTTGAAAACCTCCAAGGACAGGGAGCTCATTCTTTTACAGGCTCCTTGTATTCCTTTTCCCTCCTTCAACCTCAACTTGTCTCTGGGCTAACAATCTCTCCCTCTTTCAGGATTTTTTAACAGAGACCCCCTTTTACTCCCTGGGAATGTTGTTTTAAACTCCTAAGAGTGCCAGTCAGGAGGGGCCTTAGAAATCATCTACCAAAGAGGGCACATGTTCCATCTCACTAAAATGAAGCATTCACTTAGCACAAGCCAGACCCCAACTTTGGTCCAGGCATATCTTTCTTTTTCCAGAGCTCACTATTAGTCCAGCCCTCAGCTTCCCCCAGGGGTGCACTGCACCCTGCTTCCCTCAGGCATAGAATCCTTCTCCCACTTGTATGGGAGCTTGGGGCTGACCCTCTTCTCTCTCTTCCTTCTAGCTCCTTGGAGACAACCTGATCATAGCCCTGGCAGCTGCCTTGGGCAAGGACTTTACTATCGAGGCACAAGCAGCCTGGCAGAAGCTGGTGGGAGTAGTGGCCGCTG
>PBV-157
GGCCACCTTTGACAAGCTGAGTCAGCTACACTCAGACAAGCTGCATGTGGACCCCCAGAACTTCAGAGTGAGTACCCCTCTGCCATTTCTCTGGAGCCTAGGGGGACAAGGCTTGCAGATTCTAAAAACTCGAAGATTCTTCAGTGGGCATATAGTCCAACCTCCTACTTGAAAACCTCCAAGGACAGGGAGCTCATTCTTTTACAGGCTCCTTGTATTCCTTTTCCCTCCTTCAACCTCAACTTGTCTCTGGGTTAACAATCTCTCCCTCTTTCAGGATTTTTTAACAGAGACCCCCTTTTACTCCCTGGGAATGTTGTTTTAAACTCCTAAGAGTGCCAGTCAGGAGGGGCCTTAGAAATCATCTACCAAAGAGGGCACATGTTCCATCTCACTAAAATGAAGCATTCACTTAGCACAAGCCAGACCCCAACTTTGGTCCAGGCATATCTTTCTTTTTCCAGAGCTCACTATTAGTCCAGCCCTCAGCTTCCCCCAGGGGTGCACTGCACCCTGCTTCCCTCAGGCATAGAATCCTTCTCCCACTTGTATGGGAGCTTGGGGCTGACCCTCTTCTCTCTCTTCCTTCTAGCTCCTTGGAGACAACCTGATCATAGCCCTGGCAGCTGCCTTGGGCAAGGACTTTACTATCGAGGCACAAGCAGCCTGGCAGAAGCTGGTGGGAGTAGTGGCCGCTG
>PBV-156
GGCCACCTTTGACAAGCTGAGTCAGCTACACTCAGACAAGCTGCATGTGGACCCCCAGAACTTCAGAGTGAGTACCCCTCTGCCATTTCTCTGGAGCCTAGGGGGACAAGGCTTGCAGATTCTAAAAACTCGAAGATTCTTCAGTGGGCATATAGTCCAACCTCCTACTTGAAAACCTCCAAGGACAGGGAGCTCATTCTTTTACAGGCTCCTTGTATTCCTTTTCCCTCCTTCAACCTCAACTTGTCTCTGGGCTAACAATCTCTCCCTCTTTCAGGATTTTTTAACAGAGACCCCCTTTTACTCCCTGGGAATGTTGTTTTAAACTCCTAAGAGTGCCAGTCAGGAGGGGCCTTAGAAATCATCTACCAAAGAGGGCACATGTTCCATCTCACTAAAATGAAGCATTCACTTAGCACAAGCCAGACCCCAACTTTGGTCCAGGCATATCTTTCTTTTTCCAGAGCTCACTATTAGTCCAGCCCTCAGCTTCCCCCAGGGGTGCACTGCACCCTGCTTCCCTCAGGCATAGAATCCTTCTCCCACTTGTATGGGAGCTTGGGGCTGACCCTCTTCTCTCTCTTCCTTCTAGCTCCTTGGAGACAACCTGATCATAGCCCTGGCAGCTGCCTTGGGCAAGGACTTTACTATCGAGGCACAAGCAGCCTGGCAGAAGCTGGTGGGAGTAGTGGCCGCTG
>PBV-155
GGCCACCTTTGACAAGCTGAGTCAGCTACACTCAGACAAGCTGCATGTGGACCCCCAGAACTTCAGAGTGAGTACCCCTCTGCCATTTCTCTGGAGCCTAGGGGGACAAGGCTTGCAGATTCTAAAAACTCGAAGATTCTTCAGTGGGCATATAGTCCAACCTCCTACTTGAAAACCTCCAAGGACAGGGAGCTCATTCTTTTACAGGCTCCTTGTATTCCTTTTCCCTCCTTCAACCTCAACTTGTCTCTGGGCTAACAATCTCTCCCTCTTTCAGGATTTTTTAACAGAGACCCCCTTTTACTCCCTGGGAATGTTGTTTTAAACTCCTAAGAGTGCCAGTCAGGAGGGGCCTTAGAAATCATCTACCAAAGAGGGCACATGTTCCATCTCACTAAAATGAAGCATTCACTTAGCACAAGCCAGACCCCAACTTTGGTCCAGGCATATCTTTCTTTTTCCAGAGCTCACTATTAGTCCAGCCCTCAGCTTCCCCCAGGGGTGCACTGCACCCTGCTTCCCTCAGGCATAGAATCCTTCTCCCACTTGTATGGGAGCTTGGGGCTGACCCTCTTCTCTCTCTTCCTTCTAGCTCCTTGGAGACAACCTGATCATAGCCCTGGCAGCTGCCTTGGGCAAGGACTTTACTATCGAGGCACAAGCAGCCTGGCAGAAGCTGGTGGGAGTAGTGGCCGCTG
>PBV-154
GGCCACCTTTGACAAGCTGAGTCAGCTACACTCAGACAAGCTGCATGTGGACCCCCAGAACTTCAGAGTGAGTACCCCTCTGCCATTTCTCTGGAGCCTAGGGGGACAAGGCTTGCAGATTCTAAAAACTCGAAGATTCTTCAGTGGGCATATAGTCCAACCTCCTACTTGAAAACCTCCAAGGACAGGGAGCTCATTCTTTTACAGGCTCCTTGTATTCCTTTTCCCTCCTTCAACCTCAACTTGTCTCTGGGCTAACAATCTCTCCCTCTTTCAGGATTTTTTAACAGAGACCCCCTTTTACTCCCTGGGAATGTTGTTTTAAACTCCTAAGAGTGCCAGTCAGGAGGGGCCTTAGAAATCATCTACCAAAGAGGGCACATGTTCCATCTCACTAAAATGAAGCATTCACTTAGCACAAGCCAGACCCCAACTTTGGTCCAGGCATATCTTTCTTTTTCCAGAGCTCACTATTAGTCCAGCCCTCAGCTTCCCCCAGGGGTGCACTGCACCCTGCTTCCCTCAGGCATAGAATCCTTCTCCCACTTGTATGGGAGCTTGGGGCTGACCCTCTTCTCTCTCTTCCTTCTAGCTCCTTGGAGACAACCTGATCATAGCCCTGGCAGCTGCCTTGGGCAAGGACTTTACTATCGAGGCACAAGCAGCCTGGCAGAAGCTGGTGGGAGTAGTGGCCGCTG
>PBV-153
GGCCACCTTTGACAAGCTGAGTCAGCTACACTCAGACAAGCTGCATGTGGACCCCCAGAACTTCAGAGTGAGTACCCCTCTGCCATTTCTCTGGAGCCTAGGGGGACAAGGCTTGCAGATTCTAAAAACTCGAAGATTCTTCAGTGGGCATATAGTCCAACCTCCTACTTGAAAACCTCCAAGGACAGGGAGCTCATTCTTTTACAGGCTCCTTGTATTCCTTTTCCCTCCTTCAACCTCAACTTGTCTCTGGGCTAACAATCTCTCCCTCTTTCAGGATTTTTTAACAGAGACCCCCTTTTACTCCCTGGGAATGTTGTTTTAAACTCCTAAGAGTGCCAGTCAGGAGGGGCCTTAGAAATCATCTACCAAAGAGGGCACATGTTCCATCTCACTAAAATGAAGCATTCACTTAGCACAAGCCAGACCCCAACTTTGGTCCAGGCATATCTTTCTTTTTCCAGAGCTCACTATTAGTCCAGCCCTCAGCTTCCCCCAGGGGTGCACTGCACCCTGCTTCCCTCAGGCATAGAATCCTTCTCCCACTTGTATGGGAGCTTGGGGCTGACCCTCTTCTCTCTCTTCCTTCTAGCTCCTTGGAGACAACCTGATCATAGCCCTGGCAGCTGCCTTGGGCAAGGACTTTACTATCGAGGCACAAGCAGCCTGGCAGAAGCTGGTGGGAGTAGTGGCCGCTG
>PBV-152
GGCCACCTTTGACAAGCTGAGTCAGCTACACTCAGACAAGCTGCATGTGGACCCCCAGAACTTCAGAGTGAGTACCCCTCTGCCATTTCTCTGGAGCCTAGGGGGACAAGGCTTGCAGATTCTAAAAACTCGAAGATTCTTCAGTGGGCATATAGTCCAACCTCCTACTTGAAAACCTCCAAGGACAGGGAGCTCATTCTTTTACAGGCTCCTTGTATTCCTTTTCCCTCCTTCAACCTCAACTTGTCTCTGGGCTAACAATCTCTCCCTCTTTCAGGATTTTTTAACAGAGACCCCCTTTTACTCCCTGGGAATGTTGTTTTAAACTCCTAAGAGTGCCAGTCAGGAGGGGCCTTAGAAATCATCTACCAAAGAGGGCACATGTTCCATCTCACTAAAATGAAGCATTCACTTAGCACAAGCCAGACCCCAACTTTGGTCCAGGCATATCTTTCTTTTTCCAGAGCTCACTATTAGTCCAGCCCTCAGCTTCCCCCAGGGGTGCACTGCACCCTGCTTCCCTCAGGCATAGAATCCTTCTCCCACTTGTATGGGAGCTTGGGGCTGACCCTCTTCTCTCTCTTCCTTCTAGCTCCTTGGAGACAACCTGATCATAGCCCTGGCAGCTGCCTTGGGCAAGGACTTTACTATCGAGGCACAAGCAGCCTGGCAGAAGCTGGTGGGAGTAGTGGCCGCTG
>PBV-151
GGCCACCTTTGACAAGCTGAGTCAGCTACACTCAGACAAGCTGCATGTGGACCCCCAGAACTTCAGAGTGAGTACCCCTCTGCCATTTCTCTGGAGCCTAGGGGGACAAGGCTTGCAGATTCTAAAAACTCGAAGATTCTTCAGTGGGCATATAGTCCAACCTCCTACTTGAAAACCTCCAAGGACAGGGAGCTCATTCTTTTACAGGCTCCTTGTATTCCTTTTCCCTCCTTCAACCTCAACTTGTCTCTGGGCTAACAATCTCTCCCTCTTTCAGGATTTTTTAACAGAGACCCCCTTTTACTCCCTGGGAATGTTGTTTTAAACTCCTAAGAGTGCCAGTCAGGAGGGGCCTTAGAAATCATCTACCAAAGAGGGCACATGTTCCATCTCACTAAAATGAAGCATTCACTTAGCACAAGCCAGACCCCAACTTTGGTCCAGGCATATCTTTCTTTTTCCAGAGCTCACTATTAGTCCAGCCCTCAGCTTCCCCCAGGGGTGCACTGCACCCTGCTTCCCTCAGGCATAGAATCCTTCTCCCACTTGTATGGGAGCTTGGGGCTGACCCTCTTCTCTCTCTTCCTTCTAGCTCCTTGGAGACAACCTGATCATAGCCCTGGCAGCTGCCTTGGGCAAGGACTTTACTATCGAGGCACAAGCAGCCTGGCAGAAGCTGGTGGGAGTAGTGGCCGCTG
>PBV-150
GGCCACCTTTGACAAGCTGAGTCAGCTACACTCAGACAAGCTGCATGTGGACCCCCAGAACTTCAGAGTGAGTACCCCTCTGCCATTTCTCTGGAGCCTAGGGGGACAAGGCTTGCAGATTCTAAAAACTCGAAGATTCTTCAGTGGGCATATAGTCCAACCTCCTACTTGAAAACCTCCAAGGACAGGGAGCTCATTCTTTTACAGGCTCCTTGTATTCCTTTTCCCTCCTTCAACCTCAACTTGTCTCTGGGCTAACAATCTCTCCCTCTTTCAGGATTTTTTAACAGAGACCCCCTTTTACTCCCTGGGAATGTTGTTTTAAACTCCTAAGAGTGCCAGTCAGGAGGGGCCTTAGAAATCATCTACCAAAGAGGGCACANGTTCCATCTCACTAAAATGAAGCATTCACTTAGCACAAGCCAGACCCCAACTTTGGTCCAGGCATATCTTTCTTTTTCCAGAGCTCACTATTAGTCCAGCCCTCAGCTTCCCCCAGGGGTGCACTGCACCCTGCTTCCCTCAGGCATAGAATCCTTCTCCCACTTGTATGGGAGCTTGGGGCTGACCCTCTTCTCTCTCTTCCTTCTAGCTCCTTGGAGACAACCTGATCATAGCCCTGGCAGCTGCCTTGGGCAAGGACTTTACTATCGAGGCACAAGCAGCCTGGCAGAAGCTGGTGGGAGTAGTGGCCGCTG
>PBV-149
GGCCACCTTTGACAAGCTGAGTCAGCTACACTCAGACAAGCTGCATGTGGACCCCCAGAACTTCAGAGTGAGTACCCCTCTGCCATTTCTCTGGAGCCTAGGGGGACAAGGCTTGCAGATTCTAAAAACTCGAAGATTCTTCAGTGGGCATATAGTCCAACCTCCTACTTGAAAACCTCCAAGGACAGGGAGCTCATTCTTTTACAGGCTCCTTGTATTCCTTTTCCCTCCTTCAACCTCAACTTGTCTCTGGGCTAACAATCTCTCCCTCTTTCAGGATTTTTTAACAGAGACCCCCTTTTACTCCCTGGGAATGTTGTTTTAAACTCCTAAGAGTGCCAGTCAGGAGGGGCCTTAGAAATCATCTACCAAAGAGGGCACATGTTCCATCTCACTAAAATGAAGCATTCACTTAGCACAAGCCAGACCCCAACTTTGGTCCAGGCATATCTTTCTTTTTCCAGAGCTCACTATTAGTCCAGCCCTCAGCTTCCCCCAGGGGTGCACTGCACCCTGCTTCCCTCAGGCATAGAATCCTTCTCCCACTTGTATGGGAGCTTGGGGCTGACCCTCTTCTCTCTCTTCCTTCTAGCTCCTTGGAGACAACCTGATCATAGCCCTGGCAGCTGCCTTGGGCAAGGACTTTACTATCGAGGCACAAGCAGCCTGGCAGAAGCTGGTGGGAGTAGTGGCCGCTG
>PBV-148
GGCCACCTTTGACAAGCTGAGTCAGCTACACTCAGACAAGCTGCATGTGGACCCCCAGAACTTCAGAGTGAGTACCCCTCTGCCATTTCTCTGGAGCCTAGGGGGACAAGGCTTGCAGATTCTAAAAACTCGAAGATTCTTCAGTGGGCATATAGTCCAACCTCCTACTTGAAAACCTCCAAGGACAGGGAGCTCATTCTTTTACAGGCTCCTTGTATTCCTTTTCCCTCCTTCAACCTCAACTTGTCTCTGGGCTAACAATCTCTCCCTCTTTCAGGATTTTTTAACAGAGACCCCCTTTTACTCCCTGGGAATGTTGTTTTAAACTCCTAAGAGTGCCAGTCAGGAGGGGCCTTAGAAATCATCTACCAAAGAGGGCACATGTTCCATCTCACTAAAATGAAGCATTCACTTAGCACAAGCCAGACCCCAACTTTGGTCCAGGCATATCTTTCTTTTTCCAGAGCTCACTATTAGTCCAGCCCTCAGCTTCCCCCAGGGGTGCACTGCACCCTGCTTCCCTCAGGCATAGAATCCTTCTCCCACTTGTATGGGAGCTTGGGGCTGACCCTCTTCTCTCTCTTCCTTCTAGCTCCTTGGAGACAACCTGATCATAGCCCTGGCAGCTGCCTTGGGCAAGGACTTTACTATCGAGGCACAAGCAGCCTGGCAGAAGCTGGTGGGAGTAGTGGCCGCTG
>PBV-147
GGCCACCTTTGACAAGCTGAGTCAGCTACACTCAGACAAGCTGCATGTGGACCCCCAGAACTTCAGAGTGAGTACCCCTCTGCCATTTCTCTGGAGCCTAGGGGGACAAGGCTTGCAGATTCTAAAAACTCGAAGATTCTTCAGTGGGCATATAGTCCAACCTCCTACTTGAAAACCTCCAAGGACAGGGAGCTCATTCTTTTACAGGCTCCTTGTATTCCTTTTCCCTCCTTCAACCTCAACTTGTCTCTGGGCTAACAATCTCTCCCTCTTTCAGGATTTTTTAACAGAGACCCCCTTTTACTCCCTGGGAATGTTGTTTTAAACTCCTAAGAGTGCCAGTCAGGAGGGGCCTTAGAAATCATCTACCAAAGAGGGCACATGTTCCATCTCACTAAAATGAAGCATTCACTTAGCACAAGCCAGACCCCAACTTTGGTCCAGGCATATCTTTCTTTTTCCAGAGCTCACTATTAGTCCAGCCCTCAGCTTCCCCCAGGGGTGCACTGCACCCTGCTTCCCTCAGGCATAGAATCCTTCTCCCACTTGTATGGGAGCTTGGGGCTGACCCTCTTCTCTCTCTTCCTTCTAGCTCCTTGGAGACAACCTGATCATAGCCCTGGCAGCTGCCTTGGGCAAGGACTTTACTATCGAGGCACAAGCAGCCTGGCAGAAGCTGGTGGGAGTAGTGGCCGCTG
>PBV-146
GGCCACCTTTGACAAGCTGAGTCAGCTACACTCAGACAAGCTGCATGTGGACCCCCAGAACTTCAGAGTGAGTACCCCTCTGCCATTTCTCTGGAGCCTAGGGGGACAAGGCTTGCAGATTCTAAAAACTCGAAGATTCTTCAGTGGGCATATAGTCCAACCTCCTACTTGAAAACCTCCAAGGACAGGGAGCTCATTCTTTTACAGGCTCCTTGTATTCCTTTTCCCTCCTTCAACCTCAACTTGTCTCTGGGCTAACAATCTCTCCCTCTTTCAGGATTTTTTAACAGAGACCCCCTTTTACTCCCTGGGAATGTTGTTTTAAACTCCTAAGAGTGCCAGTCAGGAGGGGCCTTAGAAATCATCTACCAAAGAGGGCACATGTTCCATCTCACTAAAATGAAGCATTCACTTAGCACAAGCCAGACCCCAACTTTGGTCCAGGCATATCTTTCTTTTTCCAGAGCTCACTATTAGTCCAGCCCTCAGCTTCCCCCAGGGGTGCACTGCACCCTGCTTCCCTCAGGCATAGAATCCTTCTCCCACTTGTATGGGAGCTTGGGGCTGACCCTCTTCTCTCTCTTCCTTCTAGCTCCTTGGAGACAACCTGATCATAGCCCTGGCAGCTGCCTTGGGCAAGGACTTTACTATCGAGGCACAAGCAGCCTGGCAGAAGCTGGTGGGAGTAGTGGCCGCTG
>PBV-145
GGCCACCTTTGACAAGCTGAGTCAGCTACACTCAGACAAGCTGCATGTGGACCCCCAGAACTTCAGAGTGAGTACCCCTCTGCCATTTCTCTGGAGCCTAGGGGGACAAGGCTTGCAGATTCTAAAAACTCGAAGATTCTTCAGTGGGCATATAGTCCAACCTCCTACTTGAAAACCTCCAAGGACAGGGAGCTCATTCTTTTACAGGCTCCTTGTATTCCTTTTCCCTCCTTCAACCTCAACTTGTCTCTGGGCTAACAATCTCTCCCTCTTTCAGGATTTTTTAACAGAGACCCCCTTTTACTCCCTGGGAATGTTGTTTTAAACTCCTAAGAGTGCCAGTCAGGAGGGGCCTTAGAAATCATCTACCAAAGAGGGCACATGTTCCATCTCACTAAAATGAAGCATTCACTTAGCACAAGCCAGACCCCAACTTTGGTCCAGGCATATCTTTCTTTTTCCAGAGCTCACTATTAGTCCAGCCCTCAGCTTCCCCCAGGGGTGCACTGCACCCTGCTTCCCTCAGGCATAGAATCCTTCTCCCACTTGTATGGGAGCTTGGGGCTGACCCTCTTCTCTCTCTTCCTTCTAGCTCCTTGGAGACAACCTGATCATAGCCCTGGCAGCTGCCTTGGGCAAGGACTTTACTATCGAGGCACAAGCAGCCTGGCAGAAGCTGGTGGGAGTAGTGGCCGCTG
>PBV-144
GGCCACCTTTGACAAGCTGAGTCAGCTACACTCAGACAAGCTGCATGTGGACCCCCAGAACTTCAGAGTGAGTACCCCTCTGCCATTTCTCTGGAGCCTAGGGGGACAAGGCTTGCAGATTCTAAAAACTCGAAGATTCTTCAGTGGGCATATAGTCCAACCTCCTACTTGAAAACCTCCAAGGACAGGGAGCTCATTCTTTTACAGGCTCCTTGTATTCCTTTTCCCTCCTTCAACCTCAACTTGTCTCTGGGCTAACAATCTCTCCCTCTTTCAGGATTTTTTAACAGAGACCCCCTTTTACTCCCTGGGAATGTTGTTTTAAACTCCTAAGAGTGCCAGTCAGGAGGGGCCTTAGAAATCATCTACCAAAGAGGGCACATGTTCCATCTCACTAAAATGAAGCATTCACTTAGCACAAGCCAGACCCCAACTTTGGTCCAGGCATATCTTTCTTTTTCCAGAGCTCACTATTAGTCCAGCCCTCAGCTTCCCCCAGGGGTGCACTGCACCCTGCTTCCCTCAGGCATAGAATCCTTCTCCCACTTGTATGGGAGCTTGGGGCTGACCCTCTTCTCTCTCTTCCTTCTAGCTCCTTGGAGACAACCTGATCATAGCCCTGGCAGCTGCCTTGGGCAAGGACTTTACTATCGAGGCACAAGCAGCCTGGCAGAAGCTGGTGGGAGTAGTGGCCGCTG
>PBV-143
GGCCACCTTTGACAAGCTGAGTCAGCTACACTCAGACAAGCTGCATGTGGACCCCCAGAACTTCAGAGTGAGTACCCCTCTGCCATTTCTCTGGAGCCTAGGGGGACAAGGCTTGCAGATTCTAAAAACTCGAAGATTCTTCAGTGGGCATATAGTCCAACCTCCTACTTGAAAACCTCCAAGGACAGGGAGCTCATTCTTTTACAGGCTCCTTGTATTCCTTTTCCCTCCTTCAACCTCAACTTGTCTCTGGGCTAACAATCTCTCCCTCTTTCAGGATTTTTTAACAGAGACCCCCTTTTACTCCCTGGGAATGTTGTTTTAAACTCCTAAGAGTGCCAGTCAGGAGGGGCCTTAGAAATCATCTACCAAAGAGGGCACATGTTCCATCTCACTAAAATGAAGCATTCACTTAGCACAAGCCAGACCCCAACTTTGGTCCAGGCATATCTTTCTTTTTCCAGAGCTCACTATTAGTCCAGCCCTCAGCTTCCCCCAGGGGTGCACTGCACCCTGCTTCCCTCAGGCATAGAATCCTTCTCCCACTTGTATGGGAGCTTGGGGCTGACCCTCTTCTCTCTCTTCCTTCTAGCTCCTTGGAGACAACCTGATCATAGCCCTGGCAGCTGCCTTGGGCAAGGACTTTACTATCGAGGCACAAGCAGCCTGGCAGAAGCTGGTGGGAGTAGTGGCCGCTG
>PBV-142
GGCCACCTTTGACAAGCTGAGTCAGCTACACTCAGACAAGCTGCATGTGGACCCCCAGAACTTCAGAGTGAGTACCCCTCTGCCATTTCTCTGGAGCCTAGGGGGACAAGGCTTGCAGATTCTAAAAACTCGAAGATTCTTCAGTGGGCATATAATCCAACCTCCTACTTGAAAACCTCCAAGGACAGGGAGCTCATTCTTTTACAGGCTCCTTGTATTCCTTTTCCCTCCTTCAACCTCAACTTGTCTCTGGGCTAACAATCTCTCCCTCTTTCAGGATTTTTTAACAGAGACCCCCTTTTACTCCCTGGGAATGTTGTTTTAAACTCCTAAGAGTGCCAGTCAGGAGGGGCCTTAGAAATCATCTACCAAAGAGGGCACATGTTCCATCTCACTAAAATGAAGCATTCACTTAGCACAAGCCAGACCCCAACTTTGGTCCAGGCATATCTTTCTTTTTCCAGAGCTCACTATTAGTCCAGCCCTCAGCTTCCCCCAGGGGTGCACTGCACCCTGCTTCCCTCAGGCATAGAATCCTTCTCCCACTTGTATGGGAGCTTGGGGCTGACCCTCTTCTCTCTCTTCCTTCTAGCTCCTTGGAGACAACCTGATCATAGCCCTGGCAGCTGCCTTGGGCAAGGACTTTACTATCGAGGCACAAGCAGCCTGGCAGAAGCTGGTGGGAGTAGTGGCCGCTG
>PBV-141
GGCCACCTTTGACAAGCTGAGTCAGCTACACTCAGACAAGCTGCATGTGGACCCCCAGAACTTCAGAGTGAGTACCCCTCTGCCATTTCTCTGGAGCCTAGGGGGACAAGGCTTGCAGATTCTAAAAACTCGAAGATTCTTCAGTGGGCATATAGTCCAACCTCCTACTTGAAAACCTCCAAGGACAGGGAGCTCATTCTTTTACAGGCTCCTTGTATTCCTTTTCCCTCCTTCAACCTCAACTTGTCTCTGGGCTAACAATCTCTCCCTCTTTCAGGATTTTTTAACAGAGACCCCCTTTTACTCCCTGGGAATGTTGTTTTAAACTCCTAAGAGTGCCAGTCAGGAGGGGCCTTAGAAATCATCTACCAAAGAGGGCACATGTTCCATCTCACTAAAATGAAGCATTCACTTAGCACAAGCCAGACCCCAACTTTGGTCCAGGCATATCTTTCTTTTTCCAGAGCTCACTATTAGTCCAGCCCTCAGCTTCCCCCAGGGGTGCACTGCACCCTGCTTCCCTCAGGCATAGAATCCTTCTCCCACTTGTATGGGAGCTTGGGGCTGACCCTCTTCTCTCTCTTCCTTCTAGCTCCTTGGAGACAACCTGATCATAGCCCTGGCAGCTGCCTTGGGCAAGGACTTTACTATCGAGGCACAAGCAGCCTGGCAGAAGCTGGTGGGAGTAGTGGCCGCTG
>PBV-140
GGCCACCTTTGACAAGCTGAGTCAGCTACACTCAGACAAGCTGCATGTGGACCCCCAGAACTTCAGAGTGAGTACCCCTCTGCCATTTCTCTGGAGCCTAGGGGGACAAGGCTTGCAGATTCTAAAAACTCGAAGATTCTTCAGTGGGCATATAGTCCAACCTCCTACTTGAAAACCTCCAAGGACAGGGAGCTCATTCTTTTACAGGCTCCTTGTATTCCTTTTCCCTCCTTCAACCTCAACTTGTCTCTGGGCTAACAATCTCTCCCTCTTTCAGGATTTTTTAACAGAGACCCCCTTTTACTCCCTGGGAATGTTGTTTTAAACTCCTAAGAGTGCCAGTCAGGAGGGGCCTTAGAAATCATCTACCAAAGAGGGCACATGTTCCATCTCACTAAAATGAAGCATTCACTTAGCACAAGCCAGACCCCAACTTTGGTCCAGGCATATCTTTCTTTTTCCAGAGCTCACTATTAGTCCAGCCCTCAGCTTCCCCCAGGGGTGCACTGCACCCTGCTTCCCTCAGGCATAGAATCCTTCTCCCACTTGTATGGGAGCTTGGGGCTGACCCTCTTCTCTCTCTTCCTTCTAGCTCCTTGGAGACAACCTGATCATAGCCCTGGCAGCTGCCTTGGGCAAGGACTTTACTATCGAGGCACAAGCAGCCTGGCAGAAGCTGGTGGGAGTAGTGGCCGCTG
>PBV-139
GGCCACCTTTGACAAGCTGAGTCAGCTACACTCAGACAAGCTGCATGTGGACCCCCAGAACTTCAGAGTGAGTACCCCTCTGCCATTTCTCTGGAGCCTAGGGGGACAAGGCTTGCAGATTCTAAAAACTCGAAGATTCTTCAGTGGGCATATAGTCCAACCTCCTACTTGAAAACCTCCAAGGACAGGGAGCTCATTCTTTTACAGGCTCCTTGTATTCCTTTTCCCTCCTTCAACCTCAACTTGTCTCTGGGCTAACAATCTCTCCCTCTTTCAGGATTTTTTAACAGAGACCCCCTTTTACTCCCTGGGAATGTTGTTTTAAACTCCTAAGAGTGCCAGTCAGGAGGGGCCTTAGAAATCATCTACCAAAGAGGGCACATGTTCCATCTCACTAAAATGAAGCATTCACTTAGCACAAGCCAGACCCCAACTTTGGTCCAGGCATATCTTTCTTTTTCCAGAGCTCACTATTAGTCCAGCCCTCAGCTTCCCCCAGGGGTGCACTGCACCCTGCTTCCCTCAGGCATAGAATCCTTCTCCCACTTGTATGGGAGCTTGGGGCTGACCCTCTTCTCTCTCTTCCTTCTAGCTCCTTGGAGACAACCTGATCATAGCCCTGGCAGCTGCCTTGGGCAAGGACTTTACTATCGAGGCACAAGCAGCCTGGCAGAAGCTGGTGGGAGTAGTGGCCGCTG
>PBV-138
GGCCACCTTTGACAAGCTGAGTCAGCTACACTCAGACAAGCTGCATGTGGACCCCCAGAACTTCAGAGTGAGTACCCCTCTGCCATTTCTCTGGAGCCTAGGGGGACAAGGCTTGCAGATTCTAAAAACTCGAAGATTCTTCAGTGGGCATATAGTCCAACCTCCTACTTGAAAACCTCCAAGGACAGGGAGCTCATTCTTTTACAGGCTCCTTGTATTCCTTTTCCCTCCTTCAACCTCAACTTGTCTCTGGGCTAACAATCTCTCCCTCTTTCAGGATTTTTTAACAGAGACCCCCTTTTACTCCCTGGGAATGTTGTTTTAAACTCCTAAGAGTGCCAGTCAGGAGGGGCCTTAGAAATCATCTACCAAAGAGGGCACATGTTCCATCTCACTAAAATGAAGCATTCACTTAGCACAAGCCAGACCCCAACTTTGGTCCAGGCATATCTTTCTTTTTCCAGAGCTCACTATTAGTCCAGCCCTCAGCTTCCCCCAGGGGTGCACTGCACCCTGCTTCCCTCAGGCATAGAATCCTTCTCCCACTTGTATGGGAGCTTGGGGCTGACCCTCTTCTCTCTCTTCCTTCTAGCTCCTTGGAGACAACCTGATCATAGCCCTGGCAGCTGCCTTGGGCAAGGACTTTACTATCGAGGCACAAGCAGCCTGGCAGAAGCTGGTGGGAGTAGTGGCCGCTG
>PBV-137
GGCCACCTTTGACAAGCTGAGTCAGCTACACTCAGACAAGCTGCATGTGGACCCCCAGAACTTCAGAGTGAGTACCCCTCTGCCATTTCTCTGGAGCCTAGGGGGACAAGGCTTGCAGATTCTAAAAACTCGAAGATTCTTCAGTGGGCATATAGTCCAACCTCCTACTTGAAAACCTCCAAGGACAGGGAGCTCATTCTTTTACAGGCTCCTTGTATTCCTTTTCCCTCCTTCAACCTCAACTTGTCTCTGGGCTAACAATCTCTCCCTCTTTCAGGATTTTTTAACAGAGACCCCCTTTTACTCCCTGGGAATGTTGTTTTAAACTCCTAAGAGTGCCAGTCAGGAGGGGCCTTAGAAATCATCTACCAAAGAGGGCACATGTTCCATCTCACTAAAATGAAGCATTCACTTAGCACAAGCCAGACCCCAACTTTGGTCCAGGCATATCTTTCTTTTTCCAGAGCTCACTATTAGTCCAGCCCTCAGCTTCCCCCAGGGGTGCACTGCACCCTGCTTCCCTCAGGCATAGAATCCTTCTCCCACTTGTATGGGAGCTTGGGGCTGACCCTCTTCTCTCTCTTCCTTCTAGCTCCTTGGAGACAACCTGATCATAGCCCTGGCAGCTGCCTTGGGCAAGGACTTTACTATCGAGGCACAAGCAGCCTGGCAGAAGCTGGTGGGAGTAGTGGCCGCTG
>PBV-136
GGCCACCTTTGACAAGCTGAGTCAGCTACACTCAGACAAGCTGCATGTGGACCCCCAGAACTTCAGAGTGAGTACCCCTCTGCCATTTCTCTGGAGCCTAGGGGGACAAGGCTTGCAGATTCTAAAAACTCGAAGATTCTTCAGTGGGCATATAGTCCAACCTCCTACTTGAAAACCTCCAAGGACAGGGAGCTCATTCTTTTACAGGCTCCTTGTATTCCTTTTCCCTCCTTCAACCTCAACTTGTCTCTGGGCTAACAATCTCTCCCTCTTTCAGGATTTTTTAACAGAGACCCCCTTTTACTCCCTGGGAATGTTGTTTTAAACTCCTAAGAGTGCCAGTCAGGAGGGGCCTTAGAAATCATCTACCAAAGAGGGCACATGTTCCATCTCACTAAAATGAAGCATTCACTTAGCACAAGCCAGACCCCAACTTTGGTCCAGGCATATCTTTCTTTTTCCAGAGCTCACTATTAGTCCAGCCCTCAGCTTCCCCCAGGGGTGCACTGCACCCTGCTTCCCTCAGGCATAGAATCCTTCTCCCACTTGTATGGGAGCTTGGGGCTGACCCTCTTCTCTCTCTTCCTTCTAGCTCCTTGGAGACAACCTGATCATAGCCCTGGCAGCTGCCTTGGGCAAGGACTTTACTATCGAGGCACAAGCAGCCTGGCAGAAGCTGGTGGGAGTAGTGGCCGCTG
>PBV-135
GGCCACCTTTGACAAGCTGAGTCAGCTACACTCAGACAAGCTGCATGTGGACCCCCAGAACTTCAGAGTGAGTACCCCTCTGCCATTTCTCTGGAGCCTAGGGGGACAAGGCTTGCAGATTCTAAAAACTCGAAGATTCTTCAGTGGGCATATAGTCCAACCTCCTACTTGAAAACCTCCAAGGACAGGGAGCTCATTCTTTTACAGGCTCCTTGTATTCCTTTTCCCTCCTTCAACCTCAACTTGTCTCTGGGCTAACAATCTCTCCCTCTTTCAGGATTTTTTAACAGAGACCCCCTTTTACTCCCTGGGAATGTTGTTTTAAACTCCTAAGAGTGCCAGTCAGGAGGGGCCTTAGAAATCATCTACCAAAGAGGGCACATGTTCCATCTCACTAAAATGAAGCATTCACTTAGCACAAGCCAGACCCCAACTTTGGTCCAGGCATATCTTTCTTTTTCCAGAGCTCACTATTAGTCCAGCCCTCAGCTTCCCCCAGGGGTGCACTGCACCCTGCTTCCCTCAGGCATAGAATCCTTCTCCCACTTGTATGGGAGCTTGGGGCTGACCCTCTTCTCTCTCTTCCTTCTAGCTCCTTGGAGACAACCTGATCATAGCCCTGGCAGCTGCCTTGGGCAAGGACTTTACTATCGAGGCACAAGCAGCCTGGCAGAAGCTGGTGGGAGTAGTGGCCGCTG
>PBV-134
GGCCACCTTTGACAAGCTGAGTCAGCTACACTCAGACAAGCTGCATGTGGACCCCCAGAACTTCAGAGTGAGTACCCCTCTGCCATTTCTCTGGAGCCTAGGGGGACAAGGCTTGCAGATTCTAAAAACTCGAAGATTCTTCAGTGGGCATATAGTCCAACCTCCTACTTGAAAACCTCCAAGGACAGGGAGCTCATTCTTTTACAGGCTCCTTGTATTCCTTTTCCCTCCTTCAACCTCAACTTGTCTCTGGGCTAACAATCTCTCCCTCTTTCAGGATTTTTTAACAGAGACCCCCTTTTACTCCCTGGGAATGTTGTTTTAAACTCCTAAGAGTGCCAGTCAGGAGGGGCCTTAGAAATCATCTACCAAAGAGGGCACATGTTCCATCTCACTAAAATGAAGCATTCACTTAGCACAAGCCAGACCCCAACTTTGGTCCAGGCATATCTTTCTTTTTCCAGAGCTCACTATTAGTCCAGCCCTCAGCTTCCCCCAGGGGTGCACTGCACCCTGCTTCCCTCAGGCATAGAATCCTTCTCCCACTTGTATGGGAGCTTGGGGCTGACCCTCTTCTCTCTCTTCCTTCTAGCTCCTTGGAGACAACCTGATCATAGCCCTGGCAGCTGCCTTGGGCAAGGACTTTACTATCGAGGCACAAGCAGCCTGGCAGAAGCTGGTGGGAGTAGTGGCCGCTG
>PBV-133
GGCCACCTTTGACAAGCTGAGTCAGCTACACTCAGACAAGCTGCATGTGGACCCCCAGAACTTCAGAGTGAGTACCCTTCTGCCATTTCTCTGGAGCCTAGGGGGACAAGGCTTGCAGATTCTAAAAACTCGAAGATTCTTCAGTGGGCATATAGTCCAACCTCCTACTTGAAAACCTCCAAGGACAGGGAGCTCATTCTTTTACAGGCTCCTTGTATTCCTTTTCCCTCCTTCAACCTCAACTTGTCTCTGGGCTAACAATCTCTCCCTCTTTCAGGATTTTTTAACAGAGACCCCCTTTTACTCCCTGGGAATGTTGTTTTAAACTCCTAAGAGTGCCAGTCAGGAGGGGCCTTAGAAATCATCTACCAAAGAGGGCACATGTTCCATCTCACTAAAATGAAGCATTCACTTAGCACAAGCCAGACCCCAACTTTGGTCCAGGCATATCTTTCTTTTTCCAGAGCTCACTATTAGTCCAGCCCTCAGCTTCCCCCAGGGGTGCACTGCACCCTGCTTCCCTCAGGCATAGAATCCTTCTCCCACTTGTATGGGAGCTTGGGGCTGACCCTCTTCTCTCTCTTCCTTCTAGCTCCTTGGAGACAACCTGATCATAGCCCTGGCAGCTGCCTTGGGCAAGGACTTTACTATCGAGGCACAAGCAGCCTGGCAGAAGCTGGTGGGAGTAGTGGCCGCTG
>PBV-132
GGCCACCTTTGACAAGCTGAGTCAGCTACACTCAGACAAGCTGCATGTGGACCCCCAGAACTTCAGAGTGAGTACCCCTCTGCCATTTCTCTGGAGCCTAGGGGGACAAGGCTTGCAGATTCTAAAAACTCGAAGATTCTTCAGTGGGCATATAGTCCAACCTCCTACTTGAAAACCTCCAAGGACAGGGAGCTCATTCTTTTACAGGCTCCTTGTATTCCTTTTCCCTCCTTCAACCTCAACTTGTCTCTGGGCTAACAATCTCTCCCTCTTTCAGGATTTTTTAACAGAGACCCCCTTTTACTCCCTGGGAATGTTGTTTTAAACTCCTAAGAGTGCCAGTCAGGAGGGGCCTTAGAAATCATCTACCAAAGAGGGCACATGTTCCATCTCACTAAAATGAAGCATTCACTTAGCACAAGCCAGACCCCAACTTTGGTCCAGGCATATCTTTCTTTTTCCAGAGCTCACTATTAGTCCAGCCCTCAGCTTCCCCCAGGGGTGCACTGCACCCTGCTTCCCTCAGGCATAGAATCCTTCTCCCACTTGTATGGGAGCTTGGGGCTGACCCTCTTCTCTCTCTTCCTTCTAGCTCCTTGGAGACAACCTGATCATAGCCCTGGCAGCTGCCTTGGGCAAGGACTTTACTATCGAGGCACAAGCAGCCTGGCAGAAGCTGGTGGGAGTAGTGGCCGCTG
>PBV-131
GGCCACCTTTGACAAGCTGAGTCAGCTACACTCAGACAAGCTGCATGTGGACCCCCAGAACTTCAGAGTGAGTACCCCTCTGCCATTTCTCTGGAGCCTAGGGGGACAAGGCTTGCAGATTCTAAAAACTCGAAGATTCTTCAGTGGGCATATAGTCCAACCTCCTACTTGAAAACCTCCAAGGACAGGGAGCTCATTCTTTTACAGGCTCCTTGTATTCCTTTTCCCTCCTTCAACCTCAACTTGTCTCTGGGCTAACAATCTCTCCCTCTTTCAGGATTTTTTAACAGAGACCCCCTTTTACTCCCTGGGAATGTTGTTTTAAACTCCTAAGAGTGCCAGTCAGGAGGGGCCTTAGAAATCATCTACCAAAGAGGGCACATGTTCCATCTCACTAAAATGAAGCATTCACTTAGCACAAGCCAGACCCCAACTTTGGTCCAGGCATATCTTTCTTTTTCCAGAGCTCACTATTAGTCCAGCCCTCAGCTTCCCCCAGGGGTGCACTGCACCCTGCTTCCCTCAGGCATAGAATCCTTCTCCCACTTGTATGGGAGCTTGGGGCTGACCCTCTTCTCTCTCTTCCTTCTAGCTCCTTGGAGACAACCTGATCATAGCCCTGGCAGCTGCCTTGGGCAAGGACTTTACTATCGAGGCACAAGCAGCCTGGCAGAAGCTGGTGGGAGTAGTGGCCGCTG
>PBV-130
GGCCACCTTTGACAAGCTGAGTCAGCTACACTCAGACAAGCTGCATGTGGACCCCCAGAACTTCAGAGTGAGTACCCCTCTGCCATTTCTCTGGAGCCTAGGGGGACAAGGCTTGCAGATTCTAAAAACTCGAAGATTCTTCAGTGGGCATATAGTCCAACCTCCTACTTGAAAACCTCCAAGGACAGGGAGCTCATTCTTTTACAGGCTCCTTGTATTCCTTTTCCCTCCTTCAACCTCAACTTGTCTCTGGGCTAACAATCTCTCCCTCTTTCAGGATTTTTTAACAGAGACCCCCTTTTACTCCCTGGGAATGTTGTTTTAAACTCCTAAGAGTGCCAGTCAGGAGGGGCCTTAGAAATCATCTACCAAAGAGGGCACATGTTCCATCTCACTAAAATGAAGCATTCACTTAGCACAAGCCAGACCCCAACTTTGGTCCAGGCATATCTTTCTTTTTCCAGAGCTCACTATTAGTCCAGCCCTCAGCTTCCCCCAGGGGTGCACTGCACCCTGCTTCCCTCAGGCATAGAATCCTTCTCCCACTTGTATGGGAGCTTGGGGCTGACCCTCTTCTCTCTCTTCCTTCTAGCTCCTTGGAGACAACCTGATCATAGCCCTGGCAGCTGCCTTGGGCAAGGACTTTACTATCGAGGCACAAGCAGCCTGGCAGAAGCTGGTGGGAGTAGTGGCCGCTG
>PBV-129
GGCCACCTTTGACAAGCTGAGTCAGCTACACTCAGACAAGCTGCATGTGGACCCCCAGAACTTCAGAGTGAGTACCCCTCTGCCATTTCTCTGGAGCCTAGGGGGACAAGGCTTGCAGATTCTAAAAACTCGAAGATTCTTCAGTGGGCATATAGTCCAACCTCCTACTTGAAAACCTCCAAGGACAGGGAGCTCATTCTTTTACAGGCTCCTTGTATTCCTTTTCCCTCCTTCAACCTCAACTTGTCTCTGGGCTAACAATCTCTCCCTCTTTCAGGATTTTTTAACAGAGACCCCCTTTTACTCCCTGGGAATGTTGTTTTAAACTCCTAAGAGTGCCAGTCAGGAGGGGCCTTAGAAATCATCTACCAAAGAGGGCACATGTTCCATCTCACTAAAATGAAGCATTCACTTAGCACAAGCCAGACCCCAACTTTGGTCCAGGCATATCTTTCTTTTTCCAGAGCTCACTATTAGTCCAGCCCTCAGCTTCCCCCAGGGGTGCACTGCACCCTGCTTCCCTCAGGCATAGAATCCTTCTCCCACTTGTATGGGAGCTTGGGGCTGACCCTCTTCTCTCTCTTCCTTCTAGCTCCTTGGAGACAACCTGATCATAGCCCTGGCAGCTGCCTTGGGCAAGGACTTTACTATCGAGGCACAAGCAGCCTGGCAGAAGCTGGTGGGAGTAGTGGCCGCTG
>PBV-128
GGCCACCTTTGACAAGCTGAGTCAGCTACACTCAGACAAGCTGCATGTGGACCCCCAGAACTTCAGAGTGAGTACCCCTCTGCCATTTCTCTGGAGCCTAGGGGGACAAGGCTTGCAGATTCTAAAAACTCGAAGATTCTTCAGTGGGCATATAGTCCAACCTCCTACTTGAAAACCTCCAAGGACAGGGAGCTCATTCTTTTACAGGCTCCTTGTATTCCTTTTCCCTCCTTCAACCTCAACTTGTCTCTGGGCTAACAATCTCTCCCTCTTTCAGGATTTTTTAACAGAGACCCCCTTTTACTCCCTGGGAATGTTGTTTTAAACTCCTAAGAGTGCCAGTCAGGAGGGGCCTTAGAAATCATCTACCAAAGAGGGCACATGTTCCATCTCACTAAAATGAAGCATTCACTTAGCACAAGCCAGACCCCAACTTTGGTCCAGGCATATCTTTCTTTTTCCAGAGCTCACTATTAGTCCAGCCCTCAGCTTCCCCCAGGGGTGCACTGCACCCTGCTTCCCTCAGGCATAGAATCCTTCTCCCACTTGTATGGGAGCTTGGGGCTGACCCTCTTCTCTCTCTTCCTTCTAGCTCCTTGGAGACAACCTGATCATAGCCCTGGCAGCTGCCTTGGGCAAGGACTTTACTATCGAGGCACAAGCAGCCTGGCAGAAGCTGGTGGGAGTAGTGGCCGCTG
>PBV-127
GGCCACCTTTGACAAGCTGAGTCAGCTACACTCAGACAAGCTGCATGTGGACCCCCAGAACTTCAGAGTGAGTACCCCTCTGCCATTTCTCTGGAGCCTAGGGGGACAAGGCTTGCAGATTCTAAAAACTCGAAGATTCTTCAGTGGGCATATAGTCCAACCTCCTACTTGAAAACCTCCAAGGACAGGGAGCTCATTCTTTTACAGGCTCCTTGTATTCCTTTTCCCTCCTTCAACCTCAACTTGTCTCTGGGCTAACAATCTCTCCCTCTTTCAGGATTTTTTAACAGAGACCCCCTTTTACTCCCTGGGAATGTTGTTTTAAACTCCTAAGAGTGCCAGTCAGGAGGGGCCTTAGAAATCATCTACCAAAGAGGGCACATGTTCCATCTCACTAAAATGAAGCATTCACTTAGCACAAGCCAGACCCCAACTTTGGTCCAGGCATATCTTTCTTTTTCCAGAGCTCACTATTAGTCCAGCCCTCAGCTTCCCCCAGGGGTGCACTGCACCCTGCTTCCCTCAGGCATAGAATCCTTCTCCCACTTGTATGGGAGCTTGGGGCTGACCCTCTTCTCTCTCTTCCTTCTAGCTCCTTGGAGACAACCTGATCATAGCCCTGGCAGCTGCCTTGGGCAAGGACTTTACTATCGAGGCACAAGCAGCCTGGCAGAAGCTGGTGGGAGTAGTGGCCGCTG
>PBV-126
GGCCACCTTTGACAAGCTGAGTCAGCTACACTCAGACAAGCTGCATGTGGACCCCCAGAACTTCAGAGTGAGTACCCCTCTGCCATTTCTCTGGAGCCTAGGGGGACAAGGCTTGCAGATTCTAAAAACTCGAAGATTCTTCAGTGGGCATATAGTCCAACCTCCTACTTGAAAACCTCCAAGGACAGGGAGCTCATTCTTTTACAGGCTCCTTGTATTCCTTTTCCCTCCTTCAACCTCAACTTGTCTCTGGGCTAACAATCTCTCCCTCTTTCAGGATTTTTTAACAGAGACCCCCTTTTACTCCCTGGGAATGTTGTTTTAAACTCCTAAGAGTGCCAGTCAGGAGGGGCCTTAGAAATCATCTACCAAAGAGGGCACATGTTCCATCTCACTAAAATGAAGCATTCACTTAGCACAAGCCAGACCCCAACTTTGGTCCAGGCATATCTTTCTTTTTCCAGAGCTCACTATTAGTCCAGCCCTCAGCTTCCCCCAGGGGTGCACTGCACCCTGCTTCCCTCAGGCATAGAATCCTTCTCCCACTTGTATGGGAGCTTGGGGCTGACCCTCTTCTCTCTCTTCCTTCTAGCTCCTTGGAGACAACCTGATCATAGCCCTGGCAGCTGCCTTGGGCAAGGACTTTACTATCGAGGCACAAGCAGCCTGGCAGAAGCTGGTGGGAGTAGTGGCCGCTG
>PBV-125
GGCCACCTTTGACAAGCTGAGTCAGCTACACTCAGACAAGCTGCATGTGGACCCCCAGAACTTCAGAGTGAGTACCCCTCTGCCATTTCTCTGGAGCCTAGGGGGACAAGGCTTGCAGATTCTAAAAACTCGAAGATTCTTCAGTGGGCATATAGTCCAACCTCCTACTTGAAAACCTCCAAGGACAGGGAGCTCATTCTTTTACAGGCTCCTTGTATTCCTTTTCCCTCCTTCAACCTCAACTTGTCTCTGGGCTAACAATCTCTCCCTCTTTCAGGATTTTTTAACAGAGACCCCCTTTTACTCCCTGGGAATGTTGTTTTAAACTCCTAAGAGTGCCAGTCAGGAGGGGCCTTAGAAATCATCTACCAAAGAGGGCACATGTTCCATCTCACTAAAATGAAGCATTCACTTAGCACAAGCCAGACCCCAACTTTGGTCCAGGCATATCTTTCTTTTTCCAGAGCTCACTATTAGTCCAGCCCTCAGCTTCCCCCAGGGGTGCACTGCACCCTGCTTCCCTCAGGCATAGAATCCTTCTCCCACTTGTATGGGAGCTTGGGGCTGACCCTCTTCTCTCTCTTCCTTCTAGCTCCTTGGAGACAACCTGATCATAGCCCTGGCAGCTGCCTTGGGCAAGGACTTTACTATCGAGGCACAAGCAGCCTGGCAGAAGCTGGTGGGAGTAGTGGCCGCTG
>PBV-124
GGCCACCTTTGACAAGCTGAGTCAGCTACACTCAGACAAGCTGCATGTGGACCCCCAGAACTTCAGAGTGAGTACCCCTCTGCCATTTCTCTGGAGCCTAGGGGGACAAGGCTTGCAGATTCTAAAAACTCGAAGATTCTTCAGTGGGCATATAGTCCAACCTCCTACTTGAAAACCTCCAAGGACAGGGAGCTCATTCTTTTACAGGCTCCTTGTATTCCTTTTCCCTCCTTCAACCTCAACTTGTCTCTGGGCTAACAATCTCTCCCTCTTTCAGGATTTTTTAACAGAGACCCCCTTTTACTCCCTGGGAATGTTGTTTTAAACTCCTAAGAGTGCCAGTCAGGAGGGGCCTTAGAAATCATCTACCAAAGAGGGCACATGTTCCATCTCACTAAAATGAAGCATTCACTTAGCACAAGCCAGACCCCAACTTTGGTCCAGGCATATCTTTCTTTTTCCAGAGCTCACTATTAGTCCAGCCCTCAGCTTCCCCCAGGGGTGCACTGCACCCTGCTTCCCTCAGGCATAGAATCCTTCTCCCACTTGTATGGGAGCTTGGGGCTGACCCTCTTCTCTCTCTTCCTTCTAGCTCCTTGGAGACAACCTGATCATAGCCCTGGCAGCTGCCTTGGGCAAGGACTTTACTATCGAGGCACAAGCAGCCTGGCAGAAGCTGGTGGGAGTAGTGGCCGCTG
>PBV-123
GGCCACCTTTGACAAGCTGAGTCAGCTACACTCAGACAAGCTGCATGTGGACCCCCAGAACTTCAGAGTGAGTACCCCTCTGCCATTTCTCTGGAGCCTAGGGGGACAAGGCTTGCAGATTCTAAAAACTCGAAGATTCTTCAGTGGGCATATAGTCCAACCTCCTACTTGAAAACCTCCAAGGACAGGGAGCTCATTCTTTTACAGGCTCCTTGTATTCCTTTTCCCTCCTTCAACCTCAACTTGTCTCTGGGCTAACAATCTCTCCCTCTTTCAGGATTTTTTAACAGAGACCCCCTTTTACTCCCTGGGAATGTTGTTTTAAACTCCTAAGAGTGCCAGTCAGGAGGGGCCTTAGAAATCATCTACCAAAGAGGGCACATGTTCCATCTCACTAAAATGAAGCATTCACTTAGCACAAGCCAGACCCCAACTTTGGTCCAGGCATATCTTTCTTTTTCCAGAGCTCACTATTAGTCCAGCCCTCAGCTTCCCCCAGGGGTGCACTGCACCCTGCTTCCCTCAGGCATAGAATCCTTCTCCCACTTGTATGGGAGCTTGGGGCTGACCCTCTTCTCTCTCTTCCTTCTAGCTCCTTGGAGACAACCTGATCATAGCCCTGGCAGCTGCCTTGGGCAAGGACTTTACTATCGAGGCACAAGCAGCCTGGCAGAAGCTGGTGGGAGTAGTGGCCGCTG
>PBV-122
GGCCACCTTTGACAAGCTGAGTCAGCTACACTCAGACAAGCTGCATGTGGACCCCCAGAACTTCAGAGTGAGTACCCCTCTGCCATTTCTCTGGAGCCTAGGGGGACAAGGCTTGCAGATTCTAAAAACTCGAAGATTCTTCAGTGGGCATATAGTCCAACCTCCTACTTGAAAACCTCCAAGGACAGGGAGCTCATTCTTTTACAGGCTCCTTGTATTCCTTTTCCCTCCTTCAACCTCAACTTGTCTCTGGGCTAACAATCTCTCCCTCTTTCAGGATTTTTTAACAGAGACCCCCTTTTACTCCCTGGGAATGTTGTTTTAAACTCCTAAGAGTGCCAGTCAGGAGGGGCCTTAGAAATCATCTACCAAAGAGGGCACATGTTCCATCTCACTAAAATGAAGCATTCACTTAGCACAAGCCAGACCCCAACTTTGGTCCAGGCATATCTTTCTTTTTCCAGAGCTCACTATTAGTCCAGCCCTCAGCTTCCCCCAGGGGTGCACTGCACCCTGCTTCCCTCAGGCATAGAATCCTTCTCCCACTTGTATGGGAGCTTGGGGCTGACCCTCTTCTCTCTCTTCCTTCTAGCTCCTTGGAGACAACCTGATCATAGCCCTGGCAGCTGCCTTGGGCAAGGACTTTACTATCGAGGCACAAGCAGCCTGGCAGAAGCTGGTGGGAGTAGTGGCCGCTG
>PBV-121
GGCCACCTTTGACAAGCTGAGTCAGCTACACTCAGACAAGCTGCATGTGGACCCCCAGAACTTCAGAGTGAGTACCCCTCTGCCATTTCTCTGGAGCCTAGGGGGACAAGGCTTGCAGATTCTAAAAACTCGAAGATTCTTCAGTGGGCATATAGTCCAACCTCCTACTTGAAAACCTCCAAGGACAGGGAGCTCATTCTTTTACAGGCTCCTTGTATTCCTTTTCCCTCCTTCAACCTCAACTTGTCTCTGGGCTAACAATCTCTCCCTCTTTCAGGATTTTTTAACAGAGACCCCCTTTTACTCCCTGGGAATGTTGTTTTAAACTCCTAAGAGTGCCAGTCAGGAGGGGCCTTAGAAATCATCTACCAAAGAGGGCACATGTTCCATCTCACTAAAATGAAGCATTCACTTAGCACAAGCCAGACCCCAACTTTGGTCCAGGCATATCTTTCTTTTTCCAGAGCTCACTATTAGTCCAGCCCTCAGCTTCCCCCAGGGGTGCACTGCACCCTGCTTCCCTCAGGCATAGAATCCTTCTCCCACTTGTATGGGAGCTTGGGGCTGACCCTCTTCTCTCTCTTCCTTCTAGCTCCTTGGAGACAACCTGATCATAGCCCTGGCAGCTGCCTTGGGCAAGGACTTTACTATCGAGGCACAAGCAGCCTGGCAGAAGCTGGTGGGAGTAGTGGCCGCTG
>PBV-120
GGCCACCTTTGACAAGCTGAGTCAGCTACACTCAGACAAGCTGCATGTGGACCCCCAGAACTTCAGAGTGAGTACCCCTCTGCCATTTCTCTGGAGCCTAGGGGGACAAGGCTTGCAGATTCTAAAAACTCGAAGATTCTTCAGTGGGCATATAGTCCAACCTCCTACTTGAAAACCTCCAAGGACAGGGAGCTCATTCTTTTACAGGCTCCTTGTATTCCTTTTCCCTCCTTCAACCTCAACTTGTCTCTGGGCTAACAATCTCTCCCTCTTTCAGGATTTTTTAACAGAGACCCCCTTTTACTCCCTGGGAATGTTGTTTTAAACTCCTAAGAGTGCCAGTCAGGAGGGGCCTTAGAAATCATCTACCAAAGAGGGCACATGTTCCATCTCACTAAAATGAAGCATTCACTTAGCACAAGCCAGACCCCAACTTTGGTCCAGGCATATCTTTCTTTTTCCAGAGCTCACTATTAGTCCAGCCCTCAGCTTCCCCCAGGGGTGCACTGCACCCTGCTTCCCTCAGGCATAGAATCCTTCTCCCACTTGTATGGGAGCTTGGGGCTGACCCTCTTCTCTCTCTTCCTTCTAGCTCCTTGGAGACAACCTGATCATAGCCCTGGCAGCTGCCTTGGGCAAGGACTTTACTATCGAGGCACAAGCAGCCTGGCAGAAGCTGGTGGGAGTAGTGGCCGCTG
>PBV-119
GGCCACCTTTGACAAGCTGAGTCAGCTACACTCAGACAAGCTGCATGTGGACCCCCAGAACTTCAGAGTGAGTACCCCTCTGCCATTTCTCTGGAGCCTAGGGGGACAAGGCTTGCAGATTCTAAAAACTCGAAGATTCTTCAGTGGGCATATAGTCCAACCTCCTACTTGAAAACCTCCAAGGACAGGGAGCTCATTCTTTTACAGGCTCCTTGTATTCCTTTTCCCTCCTTCAACCTCAACTTGTCTCTGGGCTAACAATCTCTCCCTCTTTCAGGATTTTTTAACAGAGACCCCCTTTTACTCCCTGGGAATGTTGTTTTAAACTCCTAAGAGTGCCAGTCAGGAGGGGCCTTAGAAATCATCTACCAAAGAGGGCACATGTTCCATCTCACTAAAATGAAGCATTCACTTAGCACAAGCCAGACCCCAACTTTGGTCCAGGCATATCTTTCTTTTTCCAGAGCTCACTATTAGTCCAGCCCTCAGCTTCCCCCAGGGGTGCACTGCACCCTGCTTCCCTCAGGCATAGAATCCTTCTCCCACTTGTATGGGAGCTTGGGGCTGACCCTCTTCTCTCTCTTCCTTCTAGCTCCTTGGAGACAACCTGATCATAGCCCTGGCAGCTGCCTTGGGCAAGGACTTTACTATCGAGGCACAAGCAGCCTGGCAGAAGCTGGTGGGAGTAGTGGCCGCTG
>PBV-118
GGCCACCTTTGACAAGCTGAGTCAGCTACACTCAGACAAGCTGCATGTGGACCCCCAGAACTTCAGAGTGAGTACCCCTCTGCCATTTCTCTGGAGCCTAGGGGGACAAGGCTTGCAGATTCTAAAAACTCGAAGATTCTTCAGTGGGCATATAGTCCAACCTCCTACTTGAAAACCTCCAAGGACAGGGAGCTCATTCTTTTACAGGCTCCTTGTATTCCTTTTCCCTCCTTCAACCTCAACTTGTCTCTGGGCTAACAATCTCTCCCTCTTTCAGGATTTTTTAACAGAGACCCCCTTTTACTCCCTGGGAATGTTGTTTTAAACTCCTAAGAGTGCCAGTCAGGAGGGGCCTTAGAAATCATCTACCAAAGAGGGCACATGTTCCATCTCACTAAAATGAAGCATTCACTTAGCACAAGCCAGACCCCAACTTTGGTCCAGGCATATCTTTCTTTTTCCAGAGCTCACTATTAGTCCAGCCCTCAGCTTCCCCCAGGGGTGCACTGCACCCTGCTTCCCTCAGGCATAGAATCCTTCTCCCACTTGTATGGGAGCTTGGGGCTGACCCTCTTCTCTCTCTTCCTTCTAGCTCCTTGGAGACAACCTGATCATAGCCCTGGCAGCTGCCTTGGGCAAGGACTTTACTATCGAGGCACAAGCAGCCTGGCAGAAGCTGGTGGGAGTAGTGGCCGCTG
>PBV-117
GGCCACCTTTGACAAGCTGAGTCAGCTACACTCAGACAAGCTGCATGTGGACCCCCAGAACTTCAGAGTGAGTACCCCTCTGCCATTTCTCTGGAGCCTAGGGGGACAAGGCTTGCAGATTCTAAAAACTCGAAGATTCTTCAGTGGGCATATAGTCCAACCTCCTACTTGAAAACCTCCAAGGACAGGGAGCTCATTCTTTTACAGGCTCCTTGTATTCCTTTTCCCTCCTTCAACCTCAACTTGTCTCTGGGCTAACAATCTCTCCCTCTTTCAGGATTTTTTAACAGAGACCCCCTTTTACTCCCTGGGAATGTTGTTTTAAACTCCTAAGAGTGCCAGTCAGGAGGGGCCTTAGAAATCATCTACCAAAGAGGGCACATGTTCCATCTCACTAAAATGAAGCATTCACTTAGCACAAGCCAGACCCCAACTTTGGTCCAGGCATATCTTTCTTTTTCCAGAGCTCACTATTAGTCCAGCCCTCAGCTTCCCCCAGGGGTGCACTGCACCCTGCTTCCCTCAGGCATAGAATCCTTCTCCCACTTGTATGGGAGCTTGGGGCTGACCCTCTTCTCTCTCTTCCTTCTAGCTCCTTGGAGACAACCTGATCATAGCCCTGGCAGCTGCCTTGGGCAAGGACTTTACTATCGAGGCACAAGCAGCCTGGCAGAAGCTGGTGGGAGTAGTGGCCGCTG
>PBV-116
GGCCACCTTTGACAAGCTGAGTCAGCTACACTCAGACAAGCTGCATGTGGACCCCCAGAACTTCAGAGTGAGTACCCCTCTGCCATTTCTCTGGAGCCTAGGGGGACAAGGCTTGCAGATTCTAAAAACTCGAAGATTCTTCAGTGGGCATATAGTCCAACCTCCTACTTGAAAACCTCCAAGGACAGGGAGCTCATTCTTTTACAGGCTCCTTGTATTCCTTTTCCCTCCTTCAACCTCAACTTGTCTCTGGGCTAACAATCTCTCCCTCTTTCAGGATTTTTTAACAGAGACCCCCTTTTACTCCCTGGGAATGTTGTTTTAAACTCCTAAGAGTGCCAGTCAGGAGGGGCCTTAGAAATCATCTACCAAAGAGGGCACATGTTCCATCTCACTAAAATGAAGCATTCACTTAGCACAAGCCAGACCCCAACTTTGGTCCAGGCATATCTTTCTTTTTCCAGAGCTCACTATTAGTCCAGCCCTCAGCTTCCCCCAGGGGTGCACTGCACCCTGCTTCCCTCAGGCATAGAATCCTTCTCCCACTTGTATGGGAGCTTGGGGCTGACCCTCTTCTCTCTCTTCCTTCTAGCTCCTTGGAGACAACCTGATCATAGCCCTGGCAGCTGCCTTGGGCAAGGACTTTACTATCGAGGCACAAGCAGCCTGGCAGAAGCTGGTGGGAGTAGTGGCCGCTG
>PBV-115
GGCCACCTTTGACAAGCTGAGTCAGCTACACTCAGACAAGCTGCATGTGGACCCCCAGAACTTCAGAGTGAGTACCCCTCTGCCATTTCTCTGGAGCCTAGGGGGACAAGGCTTGCAGATTCTAAAAACTCGAAGATTCTTCAGTGGGCATATAGTCCAACCTCCTACTTGAAAACCTCCAAGGACAGGGAGCTCATTCTTTTACAGGCTCCTTGTATTCCTTTTCCCTCCTTCAACCTCAACTTGTCTCTGGGCTAACAATCTCTCCCTCTTTCAGGATTTTTTAACAGAGACCCCCTTTTACTCCCTGGGAATGTTGTTTTAAACTCCTAAGAGTGCCAGTCAGGAGGGGCCTTAGAAATCATCTACCAAAGAGGGCACATGTTCCATCTCACTAAAATGAAGCATTCACTTAGCACAAGCCAGACCCCAACTTTGGTCCAGGCATATCTTTCTTTTTCCAGAGCTCACTATTAGTCCAGCCCTCAGCTTCCCCCAGGGGTGCACTGCACCCTGCTTCCCTCAGGCATAGAATCCTTCTCCCACTTGTATGGGAGCTTGGGGCTGACCCTCTTCTCTCTCTTCCTTCTAGCTCCTTGGAGACAACCTGATCATAGCCCTGGCAGCTGCCTTGGGCAAGGACTTTACTATCGAGGCACAAGCAGCCTGGCAGAAGCTGGTGGGAGTAGTGGCCGCTG
>PBV-114
GGCCACCTTTGACAAGCTGAGTCAGCTACACTCAGACAAGCTGCATGTGGACCCCCAGAACTTCAGAGTGAGTACCCCTCTGCCATTTCTCTGGAGCCTAGGGGGACAAGGCTTGCAGATTCTAAAAACTCGAAGATTCTTCAGTGGGCATATAGTCCAACCTCCTACTTGAAAACCTCCAAGGACAGGGAGCTCATTCTTTTACAGGCTCCTTGTATTCCTTTTCCCTCCTTCAACCTCAACTTGTCTCTGGGCTAACAATCTCTCCCTCTTTCAGGATTTTTTAACAGAGACCCCCTTTTACTCCCTGGGAATGTTGTTTTAAACTCCTAAGAGTGCCAGTCAGGAGGGGCCTTAGAAATCATCTACCAAAGAGGGCACATGTTCCATCTCACTAAAATGAAGCATTCACTTAGCACAAGCCAGACCCCAACTTTGGTCCAGGCATATCTTTCTTTTTCCAGAGCTCACTATTAGTCCAGCCCTCAGCTTCCCCCAGGGGTGCACTGCACCCTGCTTCCCTCAGGCATAGAATCCTTCTCCCACTTGTATGGGAGCTTGGGGCTGACCCTCTTCTCTCTCTTCCTTCTAGCTCCTTGGAGACAACCTGATCATAGCCCTGGCAGCTGCCTTGGGCAAGGACTTTACTATCGAGGCACAAGCAGCCTGGCAGAAGCTGGTGGGAGTAGTGGCCGCTG
>PBV-113
GGCCACCTTTGACAAGCTGAGTCAGCTACACTCAGACAAGCTGCATGTGGACCCCCAGAACTTCAGAGTGAGTACCCCTCTGCCATTTCTCTGGAGCCTAGGGGGACAAGGCTTGCAGATTCTAAAAACTCGAAGATTCTTCAGTGGGCATATAGTCCAACCTCCTACTTGAAAACCTCCAAGGACAGGGAGCTCATTCTTTTACAGGCTCCTTGTATTCCTTTTCCCTCCTTCAACCTCAACTTGTCTCTGGGCTAACAATCTCTCCCTCTTTCAGGATTTTTTAACAGAGACCCCCTTTTACTCCCTGGGAATGTTGTTTTAAACTCCTAAGAGTGCCAGTCAGGAGGGGCCTTAGAAATCATCTACCAAAGAGGGCACATGTTCCATCTCACTAAAATGAAGCATTCACTTAGCACAAGCCAGACCCCAACTTTGGTCCAGGCATATCTTTCTTTTTCCAGAGCTCACTATTAGTCCAGCCCTCAGCTTCCCCCAGGGGTGCACTGCACCCTGCTTCCCTCAGGCATAGAATCCTTCTCCCACTTGTATGGGAGCTTGGGGCTGACCCTCTTCTCTCTCTTCCTTCTAGCTCCTTGGAGACAACCTGATCATAGCCCTGGCAGCTGCCTTGGGCAAGGACTTTACTATCGAGGCACAAGCAGCCTGGCAGAAGCTGGTGGGAGTAGTGGCCGCTG
>PBV-112
GGCCACCTTTGACAAGCTGAGTCAGCTACACTCAGACAAGCTGCATGTGGACCCCCAGAACTTCAGAGTGAGTACCCCTCTGCCATTTCTCTGGAGCCTAGGGGGACAAGGCTTGCAGATTCTAAAAACTCGAAGATTCTTCAGTGGGCATATAGTCCAACCTCCTACTTGAAAACCTCCAAGGACAGGGAGCTCATTCTTTTACAGGCTCCTTGTATTCCTTTTCCCTCCTTCAACCTCAACTTGTCTCTGGGCTAACAATCTCTCCCTCTTTCAGGATTTTTTAACAGAGACCCCCTTTTACTCCCTGGGAATGTTGTTTTAAACTCCTAAGAGTGCCAGTCAGGAGGGGCCTTAGAAATCATCTACCAAAGAGGGCACATGTTCCATCTCACTAAAATGAAGCATTCACTTAGCACAAGCCAGACCCCAACTTTGGTCCAGGCATATCTTTCTTTTTCCAGAGCTCACTATTAGTCCAGCCCTCAGCTTCCCCCAGGGGTGCACTGCACCCTGCTTCCCTCAGGCATAGAATCCTTCTCCCACTTGTATGGGAGCTTGGGGCTGACCCTCTTCTCTCTCTTCCTTCTAGCTCCTTGGAGACAACCTGATCATAGCCCTGGCAGCTGCCTTGGGCAAGGACTTTACTATCGAGGCACAAGCAGCCTGGCAGAAGCTGGTGGGAGTAGTGGCCGCTG
>PBV-111
GGCCACCTTTGACAAGCTGAGTCAGCTACACTCAGACAAGCTGCATGTGGACCCCCAGAACTTCAGAGTGAGTACCCCTCTGCCATTTCTCTGGAGCCTAGGGGGACAAGGCTTGCAGATTCTAAAAACTCGAAGATTCTTCAGTGGGCATATAGTCCAACCTCCTACTTGAAAACCTCCAAGGACAGGGAGCTCATTCTTTTACAGGCTCCTTGTATTCCTTTTCCCTCCTTCAACCTCAACTTGTCTCTGGGCTAACAATCTCTCCCTCTTTCAGGATTTTTTAACAGAGACCCCCTTTTACTCCCTGGGAATGTTGTTTTAAACTCCTAAGAGTGCCAGTCAGGAGGGGCCTTAGAAATCATCTACCAAAGAGGGCACATGTTCCATCTCACTAAAATGAAGCATTCACTTAGCACAAGCCAGACCCCAACTTTGGTCCAGGCATATCTTTCTTTTTCCAGAGCTCACTATTAGTCCAGCCCTCAGCTTCCCCCAGGGGTGCACTGCACCCTGCTTCCCTCAGGCATAGAATCCTTCTCCCACTTGTATGGGAGCTTGGGGCTGACCCTCTTCTCTCTCTTCCTTCTAGCTCCTTGGAGACAACCTGATCATAGCCCTGGCAGCTGCCTTGGGCAAGGACTTTACTATCGAGGCACAAGCAGCCTGGCAGAAGCTGGTGGGAGTAGTGGCCGCTG
>PBV-110
GGCCACCTTTGACAAGCTGAGTCAGCTACACTCAGACAAGCTGCATGTGGACCCCCAGAACTTCAGAGTGAGTACCCCTCTGCCATTTCTCTGGAGCCTAGGGGGACAAGGCTTGCAGATTCTAAAAACTCGAAGATTCTTCAGTGGGCATATAGTCCAACCTCCTACTTGAAAACCTCCAAGGACAGGGAGCTCATTCTTTTACAGGCTCCTTGTATTCCTTTTCCCTCCTTCAACCTCAACTTGTCTCTGGGCTAACAATCTCTCCCTCTTTCAGGATTTTTTAACAGAGACCCCCTTTTACTCCCTGGGAATGTTGTTTTAAACTCCTAAGAGTGCCAGTCAGGAGGGGCCTTAGAAATCATCTACCAAAGAGGGCACATGTTCCATCTCACTAAAATGAAGCATTCACTTAGCACAAGCCAGACCCCAACTTTGGTCCAGGCATATCTTTCTTTTTCCAGAGCTCACTATTAGTCCAGCCCTCAGCTTCCCCCAGGGGTGCACTGCACCCTGCTTCCCTCAGGCATAGAATCCTTCTCCCACTTGTATGGGAGCTTGGGGCTGACCCTCTTCTCTCTCTTCCTTCTAGCTCCTTGGAGACAACCTGATCATAGCCCTGGCAGCTGCCTTGGGCAAGGACTTTACTATCGAGGCACAAGCAGCCTGGCAGAAGCTGGTGGGAGTAGTGGCCGCTG
>PBV-109
GGCCACCTTTGACAAGCTGAGTCAGCTACACTCAGACAAGCTGCATGTGGACCCCCAGAACTTCAGAGTGAGTACCCCTCTGCCATTTCTCTGGAGCCTAGGGGGACAAGGCTTGCAGATTCTAAAAACTCGAAGATTCTTCAGTGGGCATATAGTCCAACCTCCTACTTGAAAACCTCCAAGGACAGGGAGCTCATTCTTTTACAGGCTCCTTGTATTCCTTTTCCCTCCTTCAACCTCAACTTGTCTCTGGGCTAACAATCTCTCCCTCTTTCAGGATTTTTTAACAGAGACCCCCTTTTACTCCCTGGGAATGTTGTTTTAAACTCCTAAGAGTGCCAGTCAGGAGGGGCCTTAGAAATCATCTACCAAAGAGGGCACATGTTCCATCTCACTAAAATGAAGCATTCACTTAGCACAAGCCAGACCCCAACTTTGGTCCAGGCATATCTTTCTTTTTCCAGAGCTCACTATTAGTCCAGCCCTCAGCTTCCCCCAGGGGTGCACTGCACCCTGCTTCCCTCAGGCATAGAATCCTTCTCCCACTTGTATGGGAGCTTGGGGCTGACCCTCTTCTCTCTCTTCCTTCTAGCTCCTTGGAGACAACCTGATCATAGCCCTGGCAGCTGCCTTGGGCAAGGACTTTACTATCGAGGCACAAGCAGCCTGGCAGAAGCTGGTGGGAGTAGTGGCCGCTG
>PBV-108
GGCCACCTTTGACAAGCTGAGTCAGCTACACTCAGACAAGCTGCATGTGGACCCCCAGAACTTCAGAGTGAGTACCCCTCTGCCATTTCTCTGGAGCCTAGGGGGACAAGGCTTGCAGATTCTAAAAACTCGAAGATTCTTCAGTGGGCATATAGTCCAACCTCCTACTTGAAAACCTCCAAGGACAGGGAGCTCATTCTTTTACAGGCTCCTTGTATTCCTTTTCCCTCCTTCAACCTCAACTTGTCTCTGGGCTAACAATCTCTCCCTCTTTCAGGATTTTTTAACAGAGACCCCCTTTTACTCCCTGGGAATGTTGTTTTAAACTCCTAAGAGTGCCAGTCAGGAGGGGCCTTAGAAATCATCTACCAAAGAGGGCACATGTTCCATCTCACTAAAATGAAGCATTCACTTAGCACAAGCCAGACCCCAACTTTGGTCCAGGCATATCTTTCTTTTTCCAGAGCTCACTATTAGTCCAGCCCTCAGCTTCCCCCAGGGGTGCACTGCACCCTGCTTCCCTCAGGCATAGAATCCTTCTCCCACTTGTATGGGAGCTTGGGGCTGACCCTCTTCTCTCTCTTCCTTCTAGCTCCTTGGAGACAACCTGATCATAGCCCTGGCAGCTGCCTTGGGCAAGGACTTTACTATCGAGGCACAAGCAGCCTGGCAGAAGCTGGTGGGAGTAGTGGCCGCTG
>PBV-107
GGCCACCTTTGACAAGCTGAGTCAGCTACACTCAGACAAGCTGCATGTGGACCCCCAGAACTTCAGAGTGAGTACCCCTCTGCCATTTCTCTGGAGCCTAGGGGGACAAGGCTTGCAGATTCTAAAAACTCGAAGATTCTTCAGTGGGCATATAGTCCAACCTCCTACTTGAAAACCTCCAAGGACAGGGAGCTCATTCTTTTACAGGCTCCTTGTATTCCTTTTCCCTCCTTCAACCTCAACTTGTCTCTGGGCTAACAATCTCTCCCTCTTTCAGGATTTTTTAACAGAGACCCCCTTTTACTCCCTGGGAATGTTGTTTTAAACTCCTAAGAGTGCCAGTCAGGAGGGGCCTTAGAAATCATCTACCAAAGAGGGCACATGTTCCATCTCACTAAAATGAAGCATTCACTTAGCACAAGCCAGACCCCAACTTTGGTCCAGGCATATCTTTCTTTTTCCAGAGCTCACTATTAGTCCAGCCCTCAGCTTCCCCCAGGGGTGCACTGCACCCTGCTTCCCTCAGGCATAGAATCCTTCTCCCACTTGTATGGGAGCTTGGGGCTGACCCTCTTCTCTCTCTTCCTTCTAGCTCCTTGGAGACAACCTGATCATAGCCCTGGCAGCTGCCTTGGGCAAGGACTTTACTATCGAGGCACAAGCAGCCTGGCAGAAGCTGGTGGGAGTAGTGGCCGCTG
>PBV-106
GGCCACCTTTGACAAGCTGAGTCAGCTACACTCAGACAAGCTGCATGTGGACCCCCAGAACTTCAGAGTGAGTACCCCTCTGCCATTTCTCTGGAGCCTAGGGGGACAAGGCTTGCAGATTCTAAAAACTCGAAGATTCTTCAGTGGGCATATAGTCCAACCTCCTACTTGAAAACCTCCAAGGACAGGGAGCTCATTCTTTTACAGGCTCCTTGTATTCCTTTTCCCTCCTTCAACCTCAACTTGTCTCTGGGCTAACAATCTCTCCCTCTTTCAGGATTTTTTAACAGAGACCCCCTTTTACTCCCTGGGAATGTTGTTTTAAACTCCTAAGAGTGCCAGTCAGGAGGGGCCTTAGAAATCATCTACCAAAGAGGGCACATGTTCCATCTCACTAAAATGAAGCATTCACTTAGCACAAGCCAGACCCCAACTTTGGTCCAGGCATATCTTTCTTTTTCCAGAGCTCACTATTAGTCCAGCCCTCAGCTTCCCCCAGGGGTGCACTGCACCCTGCTTCCCTCAGGCATAGAATCCTTCTCCCACTTGTATGGGAGCTTGGGGCTGACCCTCTTCTCTCTCTTCCTTCTAGCTCCTTGGAGACAACCTGATCATAGCCCTGGCAGCTGCCTTGGGCAAGGACTTTACTATCGAGGCACAAGCAGCCTGGCAGAAGCTGGTGGGAGTAGTGGCCGCTG
>PBV-105
GGCCACCTTTGACAAGCTGAGTCAGCTACACTCAGACAAGCTGCATGTGGACCCCCAGAACTTCAGAGTGAGTACCCCTCTGCCATTTCTCTGGAGCCTAGGGGGACAAGGCTTGCAGATTCTAAAAACTCGAAGATTCTTCAGTGGGCATATAGTCCAACCTCCTACTTGAAAACCTCCAAGGACAGGGAGCTCATTCTTTTACAGGCTCCTTGTATTCCTTTTCCCTCCTTCAACCTCAACTTGTCTCTGGGCTAACAATCTCTCCCTCTTTCAGGATTTTTTAACAGAGACCCCCTTTTACTCCCTGGGAATGTTGTTTTAAACTCCTAAGAGTGCCAGTCAGGAGGGGCCTTAGAAATCATCTACCAAAGAGGGCACATGTTCCATCTCACTAAAATGAAGCATTCACTTAGCACAAGCCAGACCCCAACTTTGGTCCAGGCATATCTTTCTTTTTCCAGAGCTCACTATTAGTCCAGCCCTCAGCTTCCCCCAGGGGTGCACTGCACCCTGCTTCCCTCAGGCATAGAATCCTTCTCCCACTTGTATGGGAGCTTGGGGCTGACCCTCTTCTCTCTCTTCCTTCTAGCTCCTTGGAGACAACCTGATCATAGCCCTGGCAGCTGCCTTGGGCAAGGACTTTACTATCGAGGCACAAGCAGCCTGGCAGAAGCTGGTGGGAGTAGTGGCCGCTG
>PBV-104
GGCCACCTTTGACAAGCTGAGTCAGCTACACTCAGACAAGCTGCATGTGGACCCCCAGAACTTCAGAGTGAGTACCCCTCTGCCATTTCTCTGGAGCCTAGGGGGACAAGGCTTGCAGATTCTAAAAACTCGAAGATTCTTCAGTGGGCATATAGTCCAACCTCCTACTTGAAAACCTCCAAGGACAGGGAGCTCATTCTTTTACAGGCTCCTTGTATTCCTTTTCCCTCCTTCAACCTCAACTTGTCTCTGGGCTAACAATCTCTCCCTCTTTCAGGATTTTTTAACAGAGACCCCCTTTTACTCCCTGGGAATGTTGTTTTAAACTCCTAAGAGTGCCAGTCAGGAGGGGCCTTAGAAATCATCTACCAAAGAGGGCACATGTTCCATCTCACTAAAATGAAGCATTCACTTAGCACAAGCCAGACCCCAACTTTGGTCCAGGCATATCTTTCTTTTTCCAGAGCTCACTATTAGTCCAGCCCTCAGCTTCCCCCAGGGGTGCACTGCACCCTGCTTCCCTCAGGCATAGAATCCTTCTCCCACTTGTATGGGAGCTTGGGGCTGACCCTCTTCTCTCTCTTCCTTCTAGCTCCTTGGAGACAACCTGATCATAGCCCTGGCAGCTGCCTTGGGCAAGGACTTTACTATCGAGGCACAAGCAGCCTGGCAGAAGCTGGTGGGAGTAGTGGCCGCTG
>PBV-103
GGCCACCTTTGACAAGCTGAGTCAGCTACACTCAGACAAGCTGCATGTGGACCCCCAGAACTTCAGAGTGAGTACCCCTCTGCCATTTCTCTGGAGCCTAGGGGGACAAGGCTTGCAGATTCTAAAAACTCGAAGATTCTTCAGTGGGCATATAGTCCAACCTCCTACTTGAAAACCTCCAAGGACAGGGAGCTCATTCTTTTACAGGCTCCTTGTATTCCTTTTCCCTCCTTCAACCTCAACTTGTCTCTGGGCTAACAATCTCTCCCTCTTTCAGGATTTTTTAACAGAGACCCCCTTTTACTCCCTGGGAATGTTGTTTTAAACTCCTAAGAGTGCCAGTCAGGAGGGGCCTTAGAAATCATCTACCAAAGAGGGCACATGTTCCATCTCACTAAAATGAAGCATTCACTTAGCACAAGCCAGACCCCAACTTTGGTCCAGGCATATCTTTCTTTTTCCAGAGCTCACTATTAGTCCAGCCCTCAGCTTCCCCCAGGGGTGCACTGCACCCTGCTTCCCTCAGGCATAGAATCCTTCTCCCACTTGTATGGGAGCTTGGGGCTGACCCTCTTCTCTCTCTTCCTTCTAGCTCCTTGGAGACAACCTGATCATAGCCCTGGCAGCTGCCTTGGGCAAGGACTTTACTATCGAGGCACAAGCAGCCTGGCAGAAGCTGGTGGGAGTAGTGGCCGCTG
>PBV-102
GGCCACCTTTGACAAGCTGAGTCAGCTACACTCAGACAAGCTGCATGTGGACCCCCAGAACTTCAGAGTGAGTACCCCTCTGCCATTTCTCTGGAGCCTAGGGGGACAAGGCTTGCAGATTCTAAAAACTCGAAGATTCTTCAGTGGGCATATAGTCCAACCTCCTACTTGAAAACCTCCAAGGACAGGGAGCTCATTCTTTTACAGGCTCCTTGTATTCCTTTTCCCTCCTTCAACCTCAACTTGTCTCTGGGCTAACAATCTCTCCCTCTTTCAGGATTTTTTAACAGAGACCCCCTTTTACTCCCTGGGAATGTTGTTTTAAACTCCTAAGAGTGCCAGTCAGGAGGGGCCTTAGAAATCATCTACCAAAGAGGGCACATGTTCCATCTCACTAAAATGAAGCATTCACTTAGCACAAGCCAGACCCCAACTTTGGTCCAGGCATATCTTTCTTTTTCCAGAGCTCACTATTAGTCCAGCCCTCAGCTTCCCCCAGGGGTGCACTGCACCCTGCTTCCCTCAGGCATAGAATCCTTCTCCCACTTGTATGGGAGCTTGGGGCTGACCCTCTTCTCTCTCTTCCTTCTAGCTCCTTGGAGACAACCTGATCATAGCCCTGGCAGCTGCCTTGGGCAAGGACTTTACTATCGAGGCACAAGCAGCCTGGCAGAAGCTGGTGGGAGTAGTGGCCGCTG
>PBV-101
GGCCACCTTTGACAAGCTGAGTCAGCTACACTCAGACAAGCTGCATGTGGACCCCCAGAACTTCAGAGTGAGTACCCCTCTGCCATTTCTCTGGAGCCTAGGGGGACAAGGCTTGCAGATTCTAAAAACTCGAAGATTCTTCAGTGGGCATATAGTCCAACCTCCTACTTGAAAACCTCCAAGGACAGGGAGCTCATTCTTTTACAGGCTCCTTGTATTCCTTTTCCCTCCTTCAACCTCAACTTGTCTCTGGGCTAACAATCTCTCCCTCTTTCAGGATTTTTTAACAGAGACCCCCTTTTACTCCCTGGGAATGTTGTTTTAAACTCCTAAGAGTGCCAGTCAGGAGGGGCCTTAGAAATCATCTACCAAAGAGGGCACATGTTCCATCTCACTAAAATGAAGCATTCACTTAGCACAAGCCAGACCCCAACTTTGGTCCAGGCATATCTTTCTTTTTCCAGAGCTCACTATTAGTCCAGCCCTCAGCTTCCCCCAGGGGTGCACTGCACCCTGCTTCCCTCAGGCATAGAATCCTTCTCCCACTTGTATGGGAGCTTGGGGCTGACCCTCTTCTCTCTCTTCCTTCTAGCTCCTTGGAGACAACCTGATCATAGCCCTGGCAGCTGCCTTGGGCAAGGACTTTACTATCGAGGCACAAGCAGCCTGGCAGAAGCTGGTGGGAGTAGTGGCCGCTG
>PBV-19
GGCCACCTTTGACAAGCTGAGTCAGCTACACTCAGACAAGCTGCATGTGGACCCCCAGAACTTCAGAGTGAGTACCCCTCTGCCATTTCTCTGGAGCCTAGGGGGACAAGGCTTGCAGATTCTAAAAACTCGAAGATTCTTCAGTGGGCATATAGTCCAACCTCCTACTTGAAAACCTCCAAGGACAGGGAGCTCATTCTTTTACAGGCTCCTTGTATTCCTTTTCCCTCCTTCAACCTCAACTTGTCTCTGGGCTAACAATCTCTCCCTCTTTCAGGATTTTTTAACAGAGACCCCCTTTTACTCCCTGGGAATGTTGTTTTAAACTCCTAAGAGTGCCAGTCAGGAGGGGCCTTAGAAATCATCTACCAAAGAGGGCACATGTTCCATCTCACTAAAATGAAGCATTCACTTAGCACAAGCCAGACCCCAACTTTGGTCCAGGCATATCTTTCTTTTTCCAGAGCTCACTATTAGTCCAGCCCTCAGCTTCCCCCAGGGGTGCACTGCACCCTGCTTCCCTCAGGCATAGAATCCTTCTCCCACTTGTATGGGAGCTTGGGGCTGACCCTCTTCTCTCTCTTCCTTCTAGCTCCTTGGAGACAACCTGATCATAGCCCTGGCAGCTGCCTTGGGCAAGGACTTTACTATCGAGGCACAAGCAGCCTGGCAGAAGCTGGTGGGAGTAGTGGCCGCTG
>PBV-15
GGCCACCTTTGACAAGCTGAGTCAGCTACACTCAGACAAGCTGCATGTGGACCCCCAGAACTTCAGAGTGAGTACCCCTCTGCCATTTCTCTGGAGCCTAGGGGGACAAGGCTTGCAGATTCTAAAAACTCGAAGATTCTTCAGTGGGCATATAGTCCAACCTCCTACTTGAAAACCTCCAAGGACAGGGAGCTCATTCTTTTACAGGCTCCTTGTATTCCTTTTCCCTCCTTCAACCTCAACTTGTCTCTGGGCTAACAATCTCTCCCTCTTTCAGGATTTTTTAACAGAGACCCCCTTTTACTCCCTGGGAATGTTGTTTTAAACTCCTAAGAGTGCCAGTCAGGAGGGGCCTTAGAAATCATCTACCAAAGAGGGCACATGTTCCATCTCACTAAAATGAAGCATTCACTTAGCACAAGCCAGACCCCAACTTTGGTCCAGGCATATCTTTCTTTTTCCAGAGCTCACTATTAGTCCAGCCCTCAGCTTCCCCCAGGGGTGCACTGCACCCTGCTTCCCTCAGGCATAGAATCCTTCTCCCACTTGTATGGGAGCTTGGGGCTGACCCTCTTCTCTCTCTTCCTTCTAGCTCCTTGGAGACAACCTGATCATAGCCCTGGCAGCTGCCTTGGGCAAGGACTTTACTATCGAGGCACAAGCAGCCTGGCAGAAGCTGGTGGGAGTAGTGGCCGCTG
>PBV-13
GGCCACCTTTGACAAGCTGAGTCAGCTACACTCAGACAAGCTGCATGTGGACCCCCAGAACTTCAGAGTGAGTACCCCTCTGCCATTTCTCTGGAGCCTAGGGGGACAAGGCTTGCAGATTCTAAAAACTCGAAGATTCTTCAGTGGGCATATAGTCCAACCTCCTACTTGAAAACCTCCAAGGACAGGGAGCTCATTCTTTTACAGGCTCCTTGTATTCCTTTTCCCTCCTTCAACCTCAACTTGTCTCTGGGCTAACAATCTCTCCCTCTTTCAGGATTTTTTAACAGAGACCCCCTTTTACTCCCTGGGAATGTTGTTTTAAACTCCTAAGAGTGCCAGTCAGGAGGGGCCTTAGAAATCATCTACCAAAGAGGGCACATGTTCCATCTCACTAAAATGAAGCATTCACTTAGCACAAGCCAGACCCCAACTTTGGTCCAGGCATATCTTTCTTTTTCCAGAGCTCACTATTAGTCCAGCCCTCAGCTTCCCCCAGGGGTGCACTGCACCCTGCTTCCCTCAGGCATAGAATCCTTCTCCCACTTGTATGGGAGCTTGGGGCTGACCCTCTTCTCTCTCTTCCTTCTAGCTCCTTGGAGACAACCTGATCATANCCCTGGCAGCTGCCTTGGGCAAGGACTTTACTATCGAGGCACAAGCAGCCTGGCAGAAGCTGGTGGGAGTAGTGGCCGCTG
>PBV-11
GGCCACCTTTGACAAGCTGAGTCAGCTACACTCAGACAAGCTGCATGTGGACCCCCAGAACTTCAGAGTGAGTACCCCTCTGCCATTTCTCTGGAGCCTAGGGGGACAAGGCTTGCAGATTCTAAAAACTCGAAGATTCTTCAGTGGGCATATAGTCCAACCTCCTACTTGAAAACCTCCAAGGACAGGGAGCTCATTCTTTTACAGGCTCCTTGTATTCCTTTTCCCTCCTTCAACCTCAACTTGTCTCTGGGCTAACAATCTCTCCCTCTTTCAGGATTTTTTAACAGAGACCCCCTTTTACTCCCTGGGAATGTTGTTTTAAACTCCTAAGAGTGCCAGTCAGGAGGGGCCTTAGAAATCATCTACCAAAGAGGGCACATGTTCCATCTCACTAAAATGAAGCATTCACTTAGCACAAGCCAGACCCCAACTTTGGTCCAGGCATATCTTTCTTTTTCCAGAGCTCACTATTAGTCCAGCCCTCAGCTTCCCCCAGGGGTGCACTGCACCCTGCTTCCCTCAGGCATAGAATCCTTCTCCCACTTGTATGGGAGCTTGGGGCTGACCCTCTTCTCTCTCTTCCTTCTAGCTCCTTGGAGACAACCTGATCATAGCCCTGGCAGCTGCCTTGGGCAAGGACTTTACTATCGAGGCACAAGCAGCCTGGCAGAAGCTGGTGGGAGTAGTGGCCGCTG
>PBV-6
GGCCACCTTTGACAAGCTGAGTCAGCTACACTCAGACAAGCTGCATGTGGACCCCCAGAACTTCAGAGTGAGTACCCCTCTGCCATTTCTCTGGAGCCTAGGGGGACAAGGCTTGCAGATTCTAAAAACTCGAAGATTCTTCAGTGGGCATATAGTCCAACCTCCTACTTGAAAACCTCCAAGGACAGGGAGCTCATTCTTTTACAGGCTCCTTGTATTCCTTTTCCCTCCTTCAACCTCAACTTGTCTCTGGGCTAACAATCTCTCCCTCTTTCAGGATTTTTTAACAGAGACCCCCTTTTACTCCCTGGGAATGTTGTTTTAAACTCCTAAGAGTGCCAGTCAGGAGGGGCCTTAGAAATCATCTACCAAAGAGGGCACATGTTCCATCTCACTAAAATGAAGCATTCACTTAGCACAAGCCAGACCCCAACTTTGGTCCAGGCATATCTTTCTTTTTCCAGAGCTCACTATTAGTCCAGCCCTCAGCTTCCCCCAGGGGTGCACTGCACCCTGCTTCCCTCAGGCATAGAATCCTTCTCCCACTTGTATGGGAGCTTGGGGCTGACCCTCTTCTCTCTCTTCCTTCTAGCTCCTTGGAGACAACCTGATCATAGCCCTGGCAGCTGCCTTGGGCAAGGACTTTACTATCGAGGCACAAGCAGCCTGGCAGAAGCTGGTGGGAGTAGTGGCCGCTG
>PBV-5
GGCCACCTTTGACAAGCTGAGTCAGCTACACTCAGACAAGCTGCATGTGGACCCCCAGAACTTCAGAGTGAGTACCCCTCTGCCATTTCTCTGGAGCCTAGGGGGACAAGGCTTGCAGATTCTAAAAACTCGAAGATTCTTCAGTGGGCATATAGTCCAACCTCCTACTTGAAAACCTCCAAGGACAGGGAGCTCATTCTTTTACAGGCTCCTTGTATTCCTTTTCCCTCCTTCAACCTCAACTTGTCTCTGGGCTAACAATCTCTCCCTCTTTCAGGATTTTTTAACAGAGACCCCCTTTTACTCCCTGGGAATGTTGTTTTAAACTCCTAAGAGTGCCAGTCAGGAGGGGCCTTAGAAATCATCTACCAAAGAGGGCACATGTTCCATCTCACTAAAATGAAGCATTCACTTAGCACAAGCCAGACCCCAACTTTGGTCCAGGCATATCTTTCTTTTTCCAGAGCTCACTATTAGTCCAGCCCTCAGCTTCCCCCAGGGGTGCACTGCACCCTGCTTCCCTCAGGCATAGAATCCTTCTCCCACTTGTATGGGAGCTTGGGGCTGACCCTCTTCTCTCTCTTCCTTCTAGCTCCTTGGAGACAACCTGATCATAGCCCTGGCAGCTGCCTTGGGCAAGGACTTTACTATCGAGGCACAAGCAGCCTGGCAGAAGCTGGTGGGAGTAGTGGCCGCTG
