# Supplementary material for: The origin of exotic pet sugar gliders (Petaurus breviceps) kept in the United States of America
Source: PeerJ. 2019 Jan 8;7:e6180. doi: 10.7717/peerj.6180 (PMC6329365; doi:10.7717/peerj.6180)
Supplement: Supplemental Information 4 — DNA sequences for the mitochondrial ND4 gene of sugar gliders collected in the USA. [file peerj-07-6180-s008.fasta]

>PBV-373
ATTACCCATTTATTATCCTTTCTTTATGAGGCATGATTATAACAAGCTCCATCTGCCTTCGCCAAACAGACTTAAAATCCTTAATTGCCTACTCTTCAGTAAGCCATATAGGGCTAGTAATTGTAGCAGCCCTTATACAATCCACCCTTAGTTTCATAGGGGCTACAACCCTGATAATTGCACACGGGCTTACATCTTCCATATTATTTTGTCTTGCTAACACTAACTACGAACGCATCCACAGTCGAACATTAATATTAGCTCGAGGCTTACAAACAGCCCTTCCACTTATATGCATTTGGTGACTAATAGCAAGCCTAACTAATCTAGCCCTTCCACCAACAATTAATCTATTAGGAGAATTAAAAGTAATCGTAGCCTCTTTCTCATGATCTAATTTCTCCATCATCCTCCTAGGCCTAAATACTGTGATCACAGGCCTCTACTCACTTTACATATTTGTCACATCCCAACGAGGCAAATTTACACACCACCTACACCCAATTAACCCATCATTCACACGAGAACATACACTTATGTCCCTTCACCTAATCCCCCTTATAATATTATCCATCAACCCAAAATTTATTTTAGGCATTACATACTGTAAATATAGTTTAACTAAAACATTAGATTGTGGATCTAAAAATATGAGTTTAAATCTCCTTATATACCAAGAAAGACCCAAGAACTGCTA
>PBV-370
ATTACCCATTTATTATCCTTTCTTTATGAGGCATGATTATAACAAGCTCCATCTGCCTTCGCCAAACAGACTTAAAATCCTTAATTGCCTACTCTTCAGTAAGCCATATAGGGCTAGTAATTGTAGCAGCCCTTATACAATCCACCCTTAGTTTCATAGGGGCTACAACCCTGATAATTGCACACGGGCTTACATCTTCCATATTATTTTGTCTTGCTAACACTAACTACGAACGCATCCACAGTCGAACATTAATATTAGCTCGAGGCTTACAAACAGCCCTTCCACTTATATGCATTTGGTGACTAATAGCAAGCCTAACTAATCTAGCCCTTCCACCAACAATTAATCTATTAGGAGAATTAAAAGTAATCGTAGCCTCTTTCTCATGATCTAATTTCTCCATCATCCTCCTAGGCCTAAATACTGTGATCACAGGCCTCTACTCACTTTACATATTTGTCACATCCCAACGAGGCAAATTTACACACCACCTACACCCAATTAACCCATCATTCACACGAGAACATACACTTATGTCCCTTCACCTAATCCCCCTTATAATATTATCCATCAACCCAAAATTTATTTTAGGCATTACATACTGTAAATATAGTTTAACTAAAACATTAGATTGTGGATCTAAAAATATGAGTTTAAATCTCCTTATATACCAAGAAAGACCCAAGAACTGCTA
>PBV-357
ATTACCCGTTTATTATCCTTTCCTTATGGGGCATGATTATAACAAGCTCCATCTGCCTTCGCCAAACAGACTTAAAATCCTTAATTGCCTACTCTTCAGTAAGCCATATAGGGCTAGTAATTGTAGCAGCCCTTATACAATCCACCCTTAGTTTCATAGGGGCTACAACCCTGATAATTGCACACGGGCTTACATCTTCCATATTATTTTGTCTTGCTAACACTAACTACGAACGCATCCACAGTCGAACATTAATATTAGCTCGAGGCTTACAAACAGCCCTTCCACTTATATGCATTTGGTGACTAATAGCAAGCCTAGCTAATCTAGCCCTTCCACCAACAATTAATCTATTAGGAGAATTAAAAGTAATCGTAGCCTCTTTCTCATGATCTAATTTCTCCATCATCCTCCTAGGCCTAAATACTGTGATCACAGGCCTCTACTCACTTTACATATTTGTCACATCCCAACGAGGCAAATTTACACACCACCTACACCCAATTAACCCATCATTCACACGAGAGCATACACTTATGTCCCTTCACCTAATCCCCCTTATAATATTATCCATCAACCCAAAATTTATTTTAGGCATTACATACTGTAAATATAGTTTAACTAAAACATTAGATTGTGGATCTAAAAATATGAGTTTAAATCTCCTTATATACCAAGAAA
>PBV-356
ATTACCCGTTTATTATCCTTTCCTTATGGGGCATGATTATAACAAGCTCCATCTGCCTTCGCCAAACAGACTTAAAATCCTTAATTGCCTACTCTTCAGTAAGCCATATAGGGCTAGTAATTGTAGCAGCCCTTATACAATCCACCCTTAGTTTCATAGGGGCTACAACCCTGATAATTGCACACGGGCTTACATCTTCCATATTATTTTGTCTTGCTAACACTAACTACGAACGCATCCACAGTCGAACATTAATATTAGCTCGAGGCTTACAAACAGCCCTTCCACTTATATGCATTTGGTGACTAATAGCAAGCCTAGCTAATCTAGCCCTTCCACCAACAATTAATCTATTAGGAGAATTAAAAGTAATCGTAGCCTCTTTCTCATGATCTAATTTCTCCATCATCCTCCTAGGCCTAAATACTGTGATCACAGGCCTCTACTCACTTTACATATTTGTCACATCCCAACGAGGCAAATTTACACACCACCTACACCCAATTAACCCATCATTCACACGAGAGCATACACTTATGTCCCTTCACCTAATCCCCCTTATAATATTATCCATCAACCCAAAATTTATTTTAGGCATTACATACTGTAAATATAGTTTAACTAAAACATTAGATTGTGGATCTAAAAATATGAGTTTAAATCTCCTTATATACCAAGAAAGACCCAAGAACTGCTA
>PBV-355
ATTACCCATTTATTATTCTTTCTTTATGGGGCATGATTATAACAAGCTCCATCTGCCTTCGCCAAACAGACTTAAAATCCTTAATTGCCTACTCTTCAGTAAGCCATATAGGGCTAGTAATTGTAGCAGCCCTTATACAATCCACCCTTAGTTTCATAGGGGCTACAACCCTGATAATTGCACACGGGCTTACATCTTCCATATTATTTTGTCTTGCTAACACTAACTACGAACGCATCCACAGTCGAACATTAATATTAGCTCGAGGCTTACAAACAGCCCTTCCACTTATATGCATTTGGTGACTAATAGCAAGCCTAACTAATCTAGCCCTACCACCAACAATTAATCTATTAGGAGAATTAAAAGTAATCGTAGCCTCTTTCTCATGATCTAATTTCTCCATCATCCTCCTAGGCCTAAATACTGTGATCACAGGCCTCTACTCACTTTACATATTTGTCACATCCCAACGAGGCAAATTTACACACCACCTACACCCAATTAACCCATCATTCACACGAGAGCATACACTTATGTCCCTTCACCTAATCCCCCTTATAATATTATCCATCAACCCAAAATTTATTTTAGGCATTACATACTGTAAATATAGTTTAACTAAAACATTAGATTGTGGATCTAAAAATATGAGTTTAAATCTCCTTATATACCAAGAAAGACCCAAGAACTGCTA
>PBV-354
ATTACCCATTTATTATTCTTTCTTTATGGGGCATGATTATAACAAGCTCCATCTGCCTTCGCCAAACAGACTTAAAATCCTTAATTGCCTACTCTTCAGTAAGCCATATAGGGCTAGTAATTGTAGCAGCCCTTATACAATCCACCCTTAGTTTCATAGGGGCTACAACCCTGATAATTGCACACGGGCTTACATCTTCCATATTATTTTGTCTTGCTAACACTAACTACGAACGCATCCACAGTCGAACATTAATATTAGCTCGAGGCTTACAAACAGCCCTTCCACTTATATGCATTTGGTGACTAATAGCAAGCCTAACTAATCTAGCCCTACCACCAACAATTAATCTATTAGGAGAATTAAAAGTAATCGTAGCCTCTTTCTCATGATCTAATTTCTCCATCATCCTCCTAGGCCTAAATACTGTGATCACAGGCCTCTACTCACTTTACATATTTGTCACATCCCAACGAGGCAAATTTACACACCACCTACACCCAATTAACCCATCATTCACACGAGAGCATACACTTATGTCCCTTCACCTAATCCCCCTTATAATATTATCCATCAACCCAAAATTTATTTTAGGCATTACATACTGTAAATATAGTTTAACTAAAACATTAGATTGTGGATCTAAAAATATGAGTTTAAATCTCCTTATATACCAAGAAAGACCCAAGAACTGCTA
>PBV-350
ATTACCCATTTATTATCCTTTCTTTATGGGGCATGATTATAACAAGCTCCATCTGCCTTCGCCAAACAGACTTAAAATCCTTAATTGCCTACTCTTCAGTAAGCCATATAGGGCTAGTAATTGTAGCAGCCCTTATACAATCCACCCTTAGTTTCATAGGGGCTACAACCCTGATAATTGCACACGGGCTTACATCCTCCATATTATTTTGTCTTGCTAACACTAACTACGAACGCATCCACAGTCGAACATTAATATTAGCTCGAGGCTTACAAACAGCCCTTCCACTTATATGCATTTGGTGACTAATAGCAAGCCTAACTAATCTAGCCCTTCCACCAACAATTAATCTATTAGGAGAATTAAAAGTAATCGTAGCCTCTTTCTCATGATCTAATTTCTCCATCATCCTCCTAGGCCTAAATACTGTGATCACAGGCCTCTACTCACTTTACATATTTGTCACATCCCAACGAGGCAAATTTACACACCACCTACACCCAATTAACCCATCATTCACACGAGAGCATACACTTATGTCCCTTCACATAATCCCCCTTATAATATTATCCATCAACCCAAAATTTATTTTAGGCATTACATACTGTAAATATAGTTTAACTAAAACATTAGATTGTGGATCTAAAAATATGAGTTTAAATCTCCTTATATACCAAGAAAGACCCAAGAACTGCTA
>PBV-346
ATTACCCATTTATTATCCTTTCTTTATGGGGCATGATTATAACAAGCTCCATCTGCCTTCGCCAAACAGACTTAAAATCCTTAATTGCCTACTCTTCAGTAAGCCATATAGGGCTAGTAATTGTAGCAGCCCTTATACAATCCACCCTTAGTTTCATAGGGGCTACAACCCTGATAATTGCACACGGGCTTACATCTTCCATATTATTTTGTCTTGCTAACACTAACTACGAACGCATCCACAGTCGAACATTAATATTAGCTCGAGGCTTACAAACAGCCCTTCCACTTATATGCATTTGGTGACTAATAGCAAGCCTAACTAATCTAGCCCTACCACCAACAATTAATCTATTAGGAGAATTAAAAGTAATCGTAGCCTCTTTCTCATGATCTAATTTCTCCATCATCCTCCTAGGCCTAAATACTGTGATCACAGGCCTCTACTCACTTTACATATTTGTCACATCCCAACGAGGCAAATTTACACACCACCTACACCCAATTAACCCATCATTCACACGAGAGCATACACTTATGTCCCTTCACCTAATCCCCCTTATAATATTATCCATCAACCCAAAATTTATTTTAGGCATTACATACTGTAAATATAGTTTAACTAAAACATTAGATTGTGGATCTAAAAATATGAGTTTAAATCTCCTTATATACCAAGAAAGACCCAAGAACTGCTA
>PBV-330
ATTACCCGTTTATTATCCTTTCTTTATGGGGCATGATTATAACAAGCTCCATCTGCCTTCGCCAAACAGACTTAAAATCCTTAATTGCCTACTCTTCAGTAAGCCATATAGGGCTAGTAATTGTAGCAGCCCTTATACAATCAACCCTTAGTTTCATAGGGGCTACAACCCTGATAATTGCACACGGGCTTACATCTTCCATATTATTTTGTCTTGCTAACACTAACTACGAACGCATCCACAGTCGAACATTAATATTAGCTCGAGGCTTACAAACAGCCCTTCCACTTATATGCATTTGGTGACTAATAGCAAGCCTAACTAATCTAGCCCTCCCACCAACAATCAATCTATTAGGAGAATTAAAAGTAATCGTAGCCTCTTTCTCATGATCTAATTTCTCCATCATCCTCCTAGGCCTAAATACTGTGATCACAGGCCTCTACTCACTTTACATATTTGTCACATCCCAACGAGGCAAATTTACACACCACCTACACCCAATTAACCCATCATTCACACGAGAGCATACACTTATGTCCCTTCACCTAATCCCCCTTATAATATTATCCATCAACCCAAAATTTATTTTAGGCATTACATACTGTAAATATAGTTTAACTAAAACATTAGATTGTGGATCTAAAAATATGAGTTTAAATCTCCTTATATACCAAGAAAGACCCAAGAACTGCTA
>PBV-329
ATTACCCGTTTATTATCCTTTCCTTATGGGGCATGATTATAACAAGCTCCATCTGCCTTCGCCAAACAGACTTAAAATCCTTAATTGCCTACTCTTCAGTAAGCCATATAGGGCTAGTAATTGTAGCAGCCCTTATACAATCCACCCTTAGTTTCATAGGGGCTACAACCCTGATAATTGCACACGGGCTTACATCTTCCATATTATTTTGTCTTGCTAACACTAACTACGAACGCATCCACAGTCGAACATTAATATTAGCTCGAGGCTTACAAACAGCCCTTCCACTTATATGCATTTGGTGACTAATAGCAAGCCTAACTAATCTAGCCCTTCCACCAACAATTAATCTATTAGGAGAATTAAAAGTAATCGTAGCCTCTTTCTCATGATCTAATTTCTCCATCATCCTCCTAGGCCTAAATACTGTGATCACAGGCCTCTACTCACTTTACATATTTGTCACATCCCAACGAGGCAAATTTACACACCACCTACACCCAATTAACCCATCATTCACACGAGAGCATACACTTATGTCCCTTCACCTAATCCCCCTTATAATATTATCCATCAACCCAAAATTTATTTTAGGCATTACATACTGTAAATATAGTTTAACTAAAACATTAGATTGTGGATCTAAAAATATGAGTTTAAATCTCCTTATATACCAAGAAAGACCCAAGAACTGCTA
>PBV-328
ATTACCCATTTATTATCCTTTCTTTATGGGGCATGATTATAACAAGCTCCATCTGCCTTCGCCAAACAGACTTAAAATCCTTAATTGCCTACTCTTCAGTAAGCCATATAGGGCTAGTAATTGTAGCAGCCCTTATACAATCCACCCTTAGTTTCATAGGGGCTACAACCCTGATAATTGCACACGGGCTTACATCTTCCATATTATTTTGTCTTGCTAACACTAACTACGAACGCATCCATAGTCGAACATTAATATTAGCTCGAGGCTTACAAACAGCCCTTCCACTTATATGCATTTGGTGACTAATAGCAAGCCTAACTAATCTAGCCCTTCCACCAACAATTAATCTATTAGGAGAATTAAAAGTAATCGTAGCCTCTTTCTCATGATCTAATTTCTCCATCATCCTCCTAGGCCTAAATACTGTGATCACAGGCCTCTACTCACTTTACATATTTGTCACATCCCAACGAGGCAAATTTACACACCACCTACACCCAATTAACCCATCATTCACACGAGAGCATACACTTATGTCCCTTCACCTAATCCCCCTTATAATATTATCCATCAACCCAAAATTTATTTTAGGCATTACATACTGTAAATATAGTTTAACTAAAACATTAGATTGTGGATCTAAAAATATGAGTTTAAATCTCCTTATATACCAAGAAAGACCCAAGAACTGCTA
>PBV-327
ATTACCCGTTTATTATCCTTTCCTTATGGGGCATGATTATAACAAGCTCCATCTGCCTTCGCCAAACAGACTTAAAATCCTTAATTGCCTACTCTTCAGTAAGCCATATAGGGCTAGTAATTGTAGCAGCCCTTATACAATCCACCCTTAGTTTCATAGGGGCTACAACCCTGATAATTGCACACGGGCTTACATCTTCCATATTATTTTGTCTTGCTAACACTAACTACGAACGCATCCACAGTCGAACATTAATATTAGCTCGAGGCTTACAAACAGCCCTTCCACTTATATGCATTTGGTGACTAATAGCAAGCCTAACTAATCTAGCCCTTCCACCAACAATTAATCTATTAGGAGAATTAAAAGTAATCGTAGCCTCTTTCTCATGATCTAATTTCTCCATCATCCTCCTAGGCCTAAATACTGTGATCACAGGCCTCTACTCACTTTACATATTTGTCACATCCCAACGAGGCAAATTTACACACCACCTACACCCAATTAACCCATCATTCACACGAGAGCATACACTTATGTCCCTTCACCTAATCCCCCTTATAATATTATCCATCAACCCAAAATTTATTTTAGGCATTACATACTGTAAATATAGTTTAACTAAAACATTAGATTGTGGATCTAAAAATATGAGTTTAAATCTCCTTATATACCAAGAAAGACCCAAGAACTGCTA
>PBV-326
ATTACCCATTTATTATTCTTTCTTTATGGGGCATGATTATAACAAGCTCCATCTGCCTTCGCCAAACAGACTTAAAATCCTTAATTGCCTACTCTTCAGTAAGCCATATAGGGCTAGTAATTGTAGCAGCCCTTATACAATCCACCCTTAGTTTCATAGGGGCTACAACCCTGATAATTGCACACGGGCTTACATCTTCCATATTATTTTGTCTTGCTAACACTAACTACGAACGCATCCACAGTCGAACATTAATATTAGCTCGAGGCTTACAAACAGCCCTTCCACTTATATGCATTTGGTGACTAATAGCAAGCCTAACTAATCTAGCCCTACCACCAACAATTAATCTATTAGGAGAATTAAAAGTAATCGTAGCCTCTTTCTCATGATCTAATTTCTCCATCATCCTCCTAGGCCTAAATACTGTGATCACAGGCCTCTACTCACTTTACATATTTGTCACATCCCAACGAGGCAAATTTACACACCACCTACACCCAATTAACCCATCATTCACACGAGAGCATACACTTATGTCCCTTCACCTAATCCCCCTTATAATATTATCCATCAACCCAAAATTTATTTTAGGCATTACATACTGTAAATATAGTTTAACTAAAACATTAGATTGTGGATCTAAAAATATGAGTTTAAATCTCCTTATATACCAAGAAAGACCCAAGAACTGCTA
>PBV-325
ATTACCCGTTTATTATCCTTTCCTTATGGGGCATGATTATAACAAGCTCCATCTGCCTTCGCCAAACAGACTTAAAATCCTTAATTGCCTACTCTTCAGTAAGCCATATAGGGCTAGTAATTGTAGCAGCCCTTATACAATCCACCCTTAGTTTCATAGGGGCTACAACCCTGATAATTGCACACGGGCTTACATCTTCCATATTATTTTGTCTTGCTAACACTAACTACGAACGCATCCACAGTCGAACATTAATATTAGCTCGAGGCTTACAAACAGCCCTTCCACTTATATGCATTTGGTGACTAATAGCAAGCCTAACTAATCTAGCCCTTCCACCAACAATTAATCTATTAGGAGAATTAAAAGTAATCGTAGCCTCTTTCTCATGATCTAATTTCTCCATCATCCTCCTAGGCCTAAATACTGTGATCACAGGCCTCTACTCACTTTACATATTTGTCACATCCCAACGAGGCAAATTTACACACCACCTACACCCAATTAACCCATCATTCACACGAGAGCATACACTTATGTCCCTTCACCTAATCCCCCTTATAATATTATCCATCAACCCAAAATTTATTTTAGGCATTACATACTGTAAATATAGTTTAACTAAAACATTAGATTGTGGATCTAAAAATATGAGTTTAAATCTCCTTATATACCAAGAAAGACCCAAGAACTGCTA
>PBV-324
ATTACCCGTTTATTATCCTTTCCTTATGGGGCATGATTATAACAAGCTCCATCTGCCTTCGCCAAACAGACTTAAAATCCTTAATTGCCTACTCTTCAGTAAGCCATATAGGGCTAGTAATTGTAGCAGCCCTTGTACAATCCACCCTTAGTTTCATAGGGGCTACAACCCTGATAATTGCACACGGGCTTACATCTTCCATATTATTTTGTCTTGCTAACACTAACTACGAACGCATCCACAGTCGAACATTAATATTAGCTCGAGGCTTACAAACAGCCCTTCCACTTATATGCATTTGGTGACTAATAGCAAGCCTAACTAATCTAGCCCTTCCACCAACAATTAATCTATTAGGAGAATTAAAAGTAATCGTAGCCTCTTTCTCATGATCTAATTTCTCCATCATCCTCCTAGGCCTAAATACTGTGATCACAGGCCTCTACTCACTTTACATATTTGTCACATCCCAACGAGGCAAATTTACACACCACCTACACCCAATTAACCCATCATTCACACGAGAGCATACACTTATGTCCCTTCACCTAATCCCCCTTATAATATTATCCATCAACCCAAAATTTATTTTAGGCATTACATACTGTAAATATAGTTTAACTAAAACATTAGATTGTGGATCTAAAAATATGAGTTTAAATCTCCTTATATACCAAGAAAGACCCAAGAACTGCTA
>PBV-323
ATTACCCATTTATTATCCTTTCTTTATGGGGCATGATTATAACAAGCTCCATCTGCCTTCGCCAAACAGACTTAAAATCCTTAATTGCCTACTCTTCAGTAAGCCATATAGGGCTAGTAATTGTAGCAGCCCTTATACAATCCACCCTTAGTTTCATAGGGGCTACAACCCTGATAATTGCACACGGGCTTACATCTTCCATATTATTTTGTCTTGCTAACACTAACTACGAACGCATCCACAGTCGAACATTAATATTAGCTCGAGGCTTACAAACAGCCCTTCCACTTATATGCATTTGGTGACTAATAGCAAGCCTAACTAATCTAGCCCTTCCACCAACAATTAATCTATTAGGAGAATTAAAAGTAATCGTAGCCTCTTTCTCATGATCTAATTTCTCCATCATCCTCCTAGGCCTAAATACTGTGATCACAGGCCTCTACTCACTTTACATATTTGTCACATCCCAACGAGGCAAATTTACACACCACCTACACCCAATTAACCCATCATTCACACGAGAACATACACTTATGTCCCTTCACCTAATCCCCCTTATAATATTATCCATCAACCCAAAATTTATTTTAGGCATTACATACTGTAAATATAGTTTAACTAAAACATTAGATTGTGGATCTAAAAATATGAGTTTAAATCTCCTTATATACCAAGAAAGACCCAAGAACTGCTA
>PBV-322
ATTACCCGTTTATTATCCTTTCTTTATGGGGCATGATTATAACAAGCTCCATCTGCCTTCGCCAAACAGACTTAAAATCCTTAATTGCCTACTCTTCAGTAAGCCATATAGGGCTAGTAATTGTAGCAGCCCTTATACAATCCACCCTTAGTTTCATAGGGGCTACAACCCTGATAATTGCACACGGGCTTACATCTTCCATATTATTTTGTCTTGCTAACACTAACTACGAACGCATCCACAGTCGAACATTAATATTAGCTCGAGGCTTACAAACAGCCCTTCCACTTATATGCATTTGGTGACTAATAGCAAGCCTAGCTAATCTAGCCCTTCCACCAACAATTAATCTATTAGGAGAATTAAAAGTAATCGTAGCCTCTTTCTCATGATCTAATTTCTCCATCATCCTCCTAGGCCTAAATACTGTGATCACAGGCCTCTACTCACTTTACATATTTGTCACATCCCAACGAGGCAAATTTACACACCACCTACACCCAATTAACCCATCATTCACACGAGAGCATACACTTATGTCCCTTCACCTAATCCCCCTTATAATATTATCCATCAACCCAAAATTTATTTTAGGCATTACATACTGTAAATATAGTTTAACTAAAACATTAGATTGTGGATCTAAAAATATGAGTTTAAATCTCCTTATATACCAAGAAAGACCCAAGAACTGCTA
>PBV-321
ATTACCCATTTATTATCCTTTCTTTATGGGGCATGATTATAACAAGCTCCATCTGCCTTCGCCAAACAGACTTAAAATCCTTAATTGCCTACTCTTCAGTAAGCCATATAGGGCTAGTAATTGTAGCAGCCCTTATACAATCCACCCTTAGTTTCATAGGGGCTACAACCCTGATAATTGCACACGGGCTTACATCTTCCATATTATTTTGTCTTGCTAACACTAACTACGAACGCATCCACAGTCGAACATTAATATTAGCTCGAGGCTTACAAACAGCCCTTCCACTTATATGCATTTGGTGACTAATAGCAAGCCTAACTAATCTAGCCCTTCCACCAACAATTAATCTATTAGGAGAATTAAAAGTAATCGTAGCCTCTTTCTCATGATCTAATTTCTCCATCATCCTCCTAGGCCTAAATACTGTGATCACAGGCCTCTACTCACTTTACATATTTGTCACATCCCAACGAGGCAAATTTACACACCACCTACACCCAATTAACCCATCATTCACACGAGAACATACACTTATGTCCCTTCACCTAATCCCCCTTATAATATTATCCATCAACCCAAAATTTATTTTAGGCATTACATACTGTAAATATAGTTTAACTAAAACATTAGATTGTGGATCTAAAAATATGAGTTTAAATCTCCTTATATACCAAGAAAGACCCAAGAACTGCTA
>PBV-320
ATTACCCGTTTATTATCCTTTCCTTATGGGGCATGATTATAACAAGCTCCATCTGCCTTCGCCAAACAGACTTAAAATCCTTAATTGCCTACTCTTCAGTAAGCCATATAGGGCTAGTAATTGTAGCAGCCCTTATACAATCCACCCTTAGTTTCATAGGGGCTACAACCCTGATAATTGCACACGGGCTTACATCTTCCATATTATTTTGTCTTGCTAACACTAACTACGAACGCATCCACAGTCGAACATTAATATTAGCTCGAGGCTTACAAACAGCCCTTCCACTTATATGCATTTGGTGACTAATAGCAAGCCTAACTAATCTAGCCCTTCCACCAACAATTAATCTATTAGGAGAATTAAAAGTAATCGTAGCCTCTTTCTCATGATCTAATTTCTCCATCATCCTCCTAGGCCTAAATACTGTGATCACAGGCCTCTACTCACTTTACATATTTGTCACATCCCAACGAGGCAAATTTACACACCACCTACACCCAATTAACCCATCATTCACACGAGAGCATACACTTATGTCCCTTCACCTAATCCCCCTTATAATATTATCCATCAACCCAAAATTTATTTTAGGCATTACATACTGTAAATATAGTTTAACTAAAACATTAGATTGTGGATCTAAAAATATGAGTTTAAATCTCCTTATATACCAAGAAAGACCCAAGAACTGCTA
>PBV-319
ATTACCCGTTTATTATCCTTTCCTTATGGGGCATGATTATAACAAGCTCCATCTGCCTTCGCCAAACAGACTTAAAATCCTTAATTGCCTACTCTTCAGTAAGCCATATAGGGCTAGTAATTGTAGCAGCCCTTATACAATCCACCCTTAGTTTCATAGGGGCTACAACCCTGATAATTGCACACGGGCTTACATCTTCCATATTATTTTGTCTTGCTAACACTAACTACGAACGCATCCACAGTCGAACATTAATATTAGCTCGAGGCTTACAAACAGCCCTTCCACTTATATGCATTTGGTGACTAATAGCAAGCCTAACTAATCTAGCCCTTCCACCAACAATTAATCTATTAGGAGAATTAAAAGTAATCGTAGCCTCTTTCTCATGATCTAATTTCTCCATCATCCTCCTAGGCCTAAATACTGTGATCACAGGCCTCTACTCACTTTACATATTTGTCACATCCCAACGAGGCAAATTTACACACCACCTACACCCAATTAACCCATCATTCACACGAGAGCATACACTTATGTCCCTTCACCTAATCCCCCTTATAATATTATCCATCAACCCAAAATTTATTTTAGGCATTACATACTGTAAATATAGTTTAACTAAAACATTAGATTGTGGATCTAAAAATATGAGTTTAAATCTCCTTATATACCAAGAAAGACCCAAGAACTGCTA
>PBV-318
ATTACCCGTTTATTATCCTTTCCTTATGGGGCATGATTATAACAAGCTCCATCTGCCTTCGCCAAACAGACTTAAAATCCTTAATTGCCTACTCTTCAGTAAGCCATATAGGGCTAGTAATTGTAGCAGCCCTTATACAATCCACCCTTAGTTTCATAGGGGCTACAACCCTGATAATTGCACACGGGCTTACATCTTCCATATTATTTTGTCTTGCTAACACTAACTACGAACGCATCCACAGTCGAACATTAATATTAGCTCGAGGCTTACAAACAGCCCTTCCACTTATATGCATTTGGTGACTAATAGCAAGCCTAGCTAATCTAGCCCTTCCACCAACAATTAATCTATTAGGAGAATTAAAAGTAATCGTAGCCTCTTTCTCATGATCTAATTTCTCCATCATCCTCCTAGGCCTAAATACTGTGATCACAGGCCTCTACTCACTTTACATATTTGTCACATCCCAACGAGGCAAATTTACACACCACCTACACCCAATTAACCCATCATTCACACGAGAGCATACACTTATGTCCCTTCACCTAATCCCCCTTATAATATTATCCATCAACCCAAAATTTATTTTAGGCATTACATACTGTAAATATAGTTTAACTAAAACATTAGATTGTGGATCTAAAAATATGAGTTTAAATCTCCTTATATACCAAGAAAGACCCAAGAACTGCTA
>PBV-295
ATTACCCATTTATTATCCTTTCTTTATGGGGCATGATTATAACAAGCTCCATCTGCCTTCGCCAAACAGACTTAAAATCCTTAATTGCCTACTCTTCAGTAAGCCATATAGGGCTAGTAATTGTAGCAGCCCTTATACAATCCACCCTTAGTTTCATAGGGGCTACAACCCTGATAATTGCACACGGGCTTACATCCTCCATATTATTTTGTCTTGCTAACACTAACTACGAACGCATCCACAGTCGAACATTAATATTAGCTCGAGGCTTACAAACAGCCCTTCCACTTATATGCATTTGGTGACTAATAGCAAGCCTAACTAATCTAGCCCTTCCACCAACAATTAATCTATTAGGAGAATTAAAAGTAATCGTAGCCTCTTTCTCATGATCTAATTTCTCCATCATCCTCCTAGGCCTAAATACTGTGATCACAGGCCTCTACTCACTTTACATATTTGTCACATCCCAACGAGGCAAATTTACACACCACCTACACCCAATTAACCCATCATTCACACGAGAGCATACACTTATGTCCCTTCACATAATCCCCCTTATAATATTATCCATCAACCCAAAATTTATTTTAGGCATTACATACTGTAAATATAGTTTAACTAAAACATTAGATTGTGGATCTAAAAATATGAGTTTAAATCTCCTTATATACCAAGAAAGACCCAAGAACTGCTA
>PBV-294
ATTACCCGTTTATTATCCTTTCCTTATGGGGCATGATTATAACAAGCTCCATCTGCCTTCGCCAAACAGACTTAAAATCCTTAATTGCCTACTCTTCAGTAAGCCATATAGGGCTAGTAATTGTAGCAGCCCTTATACAATCCACCCTTAGTTTCATAGGGGCTACAACCCTGATAATTGCACACGGGCTTACATCTTCCATATTATTTTGTCTTGCTAACACTAACTACGAACGCATCCACAGTCGAACATTAATATTAGCTCGAGGCTTACAAACAGCCCTTCCACTTATATGCATTTGGTGACTAATAGCAAGCCTAACTAATCTAGCCCTTCCACCAACAATTAATCTATTAGGAGAATTAAAAGTAATCGTAGCCTCTTTCTCATGATCTAATTTCTCCATCATCCTCCTAGGCCTAAATACTGTGATCACAGGCCTCTACTCACTTTACATATTTGTCACATCCCAACGAGGCAAATTTACACACCACCTACACCCAATTAACCCATCATTCACACGAGAGCATACACTTATGTCCCTTCACCTAATCCCCCTTATAATATTATCCATCAACCCAAAATTTATTTTAGGCATTACATACTGTAAATATAGTTTAACTAAAACATTAGATTGTGGATCTAAAAATATGAGTTTAAATCTCCTTATATACCAAGAAAGACCCAAGAACTGCTA
>PBV-293
ATTACCCATTTATTATCCTTTCTTTATGGGGCATGATTATAACAAGCTCCATCTGCCTTCGCCAAACAGACTTAAAATCCTTAATTGCCTACTCTTCAGTAAGCCATATAGGGCTAGTAATTGTAGCAGCCCTTATACAATCCACCCTTAGTTTCATAGGGGCTACAACCCTGATAATTGCACACGGGCTTACATCTTCCATATTATTTTGTCTTGCTAACACTAACTACGAACGCATCCACAGTCGAACATTAATATTAGCTCGAGGCTTACAAACAACCCTTCCACTTATATGCATTTGGTGACTAATAGCAAGCCTAACTAATCTAGCCCTTCCACCAACAATTAATCTATTAGGAGAATTAAAAGTAATCGTAGCCTCTTTCTCATGATCTAATTTCTCCATCATCCTCCTAGGCCTAAATACTGTGATCACAGGCCTCTACTCACTTTACATATTTGTCACATCCCAACGAGGCAAATTTACACACCACCTACACCCAATTAACCCATCATTCACACGAGAACATACACTTATGTCCCTTCACCTAATCCCCCTTATAATATTATCCATCAACCCAAAATTTATTTTAGGCATTACATACTGTAAATATAGTTTAACTAAAACATTAGATTGTGGATCTAAAAATATGAGTTTAAATCTCCTTATATACCAAGAAAGACCCAAGAACTGCTA
>PBV-292
ATTACCCATTTATTATCCTTTCTTTATGGGGCATGATTATAACAAGCTCCATCTGCCTTCGCCAAACAGACTTAAAATCCTTAATTGCCTACTCTTCAGTAAGCCATATAGGGCTAGTAATTGTAGCAGCCCTTATACAATCCACCCTTAGTTTCATAGGGGCTACAACCCTGATAATTGCACACGGGCTTACATCTTCCATATTATTTTGTCTTGCTAACACTAACTACGAACGCATCCACAGTCGAACATTAATATTAGCTCGAGGCTTACAAACAGCCCTTCCACTTATATGCATTTGGTGACTAATAGCAAGCCTAACTAATCTAGCCCTTCCACCAACAATTAATCTATTAGGAGAATTAAAAGTAATCGTAGCCTCTTTCTCATGATCTAATTTCTCCATCATCCTCCTAGGCCTAAATACTGTGATCACAGGCCTCTACTCACTTTACATATTTGTCACATCCCAACGAGGCAAATTTACACACCACCTACACCCAATTAACCCATCATTCACACGAGAACATACACTTATGTCCCTTCACCTAATCCCCCTTATAATATTATCCATCAACCCAAAATTTATTTTAGGCATTACATACTGTAAATATAGTTTAACTAAAACATTAGATTGTGGATCTAAAAATATGAGTTTAAATCTCCTTATATACCAAGAAAGACCCAAGAACTGCTA
>PBV-291
ATTACCCGTTTATTATCCTTTCTTTATGGGGCATGATTATAACAAGCTCCATCTGCCTTCGCCAAACAGACTTAAAATCCTTAATTGCCTACTCTTCAGTAAGCCATATAGGGCTAGTAATTGTAGCAGCCCTTATACAATCCACCCTTAGTTTCATAGGGGCTACAACCCTGATAATCGCACACGGGCTTACATCTTCCATATTATTTTGTCTTGCTAACACTAACTACGAACGCATCCACAGTCGAACATTAATATTAGCTCGAGGCTTACAAACAGCCCTTCCACTTATATGCATTTGGTGACTAATAGCAAGCCTAACTAATCTAGCCCTCCCACCAACAATCAATCTATTAGGAGAATTAAAAGTAATCGTAGCCTCTTTCTCATGATCTAATTTCTCCATCATCCTCCTAGGCCTAAATACTGTGATCACAGGCCTCTACTCACTTTACATATTTGTCACATCCCAACGAGGCAAATTTACACACCACCTACACCCAATTAACCCATCATTCACACGAGAGCATACACTTATGTCCCTTCACCTAATCCCCCTTATAATATTATCCATCAACCCAAAATTTATTTTAGGCATTACATACTGTAAATATAGTTTAACTAAAACATTAGATTGTGGATCTAAAAATATGAGTTTAAATCTCCTTATATACCAAGAAAGACCCAAGAACTGCTA
>PBV-290
ATTACCCATTTATTATCCTTTCTTTATGGGGCATGATTATAACAAGCTCCATCTGCCTTCGCCAAACAGACTTAAAATCCTTAATTGCCTACTCTTCAGTAAGCCATATAGGGCTAGTAATTGTAGCAGCCCTTATACAATCCACCCTTAGTTTCATAGGGGCTACAACCCTGATAATTGCACACGGGCTTACATCTTCCATATTATTTTGTCTTGCTAACACTAACTACGAACGCATCCACAGTCGAACATTAATATTAGCTCGAGGCTTACAAACAGCCCTTCCACTTATATGCATTTGGTGACTAATAGCAAGCCTAACTAATCTAGCCCTACCACCAACAATTAATCTATTAGGAGAATTAAAAGTAATCGTAGCCTCTTTCTCATGATCTAATTTCTCCATCATCCTCCTAGGCCTAAATACTGTGATCACAGGCCTCTACTCACTTTACATATTTGTCACATCCCAACGAGGCAAATTTACACACCACCTACACCCAATTAACCCATCATTCACACGAGAGCATACACTTATGTCCCTTCACCTAATCCCCCTTATAATATTATCCATCAACCCAAAATTTATTTTAGGCATTACATACTGTAAATATAGTTTAACTAAAACATTAGATTGTGGATCTAAAAATATGAGTTTAAATCTCCTTATATACCAAGAAAGACCCAAGAACTGCTA
>PBV-289
ATTACCCATTTATTATTCTTTCTTTATGGGGCATGATTATAACAAGCTCCATCTGCCTTCGCCAAACAGACTTAAAATCCTTAATTGCCTACTCTTCAGTAAGCCATATAGGGCTAGTAATTGTAGCAGCCCTTATACAATCCACCCTTAGTTTCATAGGGGCTACAACCCTGATAATTGCACACGGGCTTACATCTTCCATATTATTTTGTCTTGCTAACACTAACTACGAACGCATCCACAGTCGAACATTAATATTAGCTCGAGGCTTACAAACAGCCCTTCCACTTATATGCATTTGGTGACTAATAGCAAGCCTAACTAATCTAGCCCTACCACCAACAATTAATCTATTAGGAGAATTAAAAGTAATCGTAGCCTCTTTCTCATGATCTAATTTCTCCATCATCCTCCTAGGCCTAAATACTGTGATCACAGGCCTCTACTCACTTTACATATTTGTCACATCCCAACGAGGCAAATTTACACACCACCTACACCCAATTAACCCATCATTCACACGAGAGCATACACTTATGTCCCTTCACCTAATCCCCCTTATAATATTATCCATCAACCCAAAATTTATTTTAGGCATTACATACTGTAAATATAGTTTAACTAAAACATTAGATTGTGGATCTAAAAATATGAGTTTAAATCTCCTTATATACCAAGAAAGACCCAAGAACTGCTA
>PBV-288
ATTACCCATTTATTATCCTTTCTTTATGGGGCATGATTATAACAAGCTCCATCTGCCTTCGCCAAACAGACTTAAAATCCTTAATTGCCTACTCTTCAGTAAGCCATATAGGGCTAGTAATTGTAGCAGCCCTTATACAATCCACCCTTAGTTTCATAGGGGCTACAACCCTGATAATTGCACACGGGCTTACATCTTCCATATTATTTTGTCTTGCTAACACTAACTACGAACGCATCCACAGTCGAACATTAATATTAGCTCGAGGCTTACAAACAGCCCTTCCACTTATATGCATTTGGTGACTAATAGCAAGCCTAACTAATCTAGCCCTTCCACCAACAATTAATCTATTAGGAGAATTAAAAGTAATCGTAGCCTCTTTCTCATGATCTAATTTCTCCATCATCCTCCTAGGCCTAAATACTGTGATCACAGGCCTCTACTCACTTTACATATTTGTCACATCCCAACGAGGCAAATTTACACACCACCTACACCCAATTAACCCATCATTCACACGAGAACATACACTTATGTCCCTTCACCTAATCCCCCTTATAATATTATCCATCAACCCAAAATTTATTTTAGGCATTACATACTGTAAATATAGTTTAACTAAAACATTAGATTGTGGATCTAAAAATATGAGTTTAAATCTCCTTATATACCAAGAAAGACCCAAGAACTGCTA
>PBV-286
ATTACCCATTTATTATCCTTTCTTTATGGGGCATGATTATAACAAGCTCCATCTGCCTTCGCCAAACAGACTTAAAATCCTTAATTGCCTACTCTTCAGTAAGCCATATAGGGCTAGTAATTGTAGCAGCCCTTATACAATCCACCCTTAGTTTCATAGGGGCTACAACCCTGATAATTGCACACGGGCTTACATCCTCCATATTATTTTGTCTTGCTAACACTAACTACGAACGCATCCACAGTCGAACATTAATATTAGCTCGAGGCTTACAAACAGCCCTTCCACTTATATGCATTTGGTGACTAATAGCAAGCCTAACTAATCTAGCCCTTCCACCAACAATTAATCTATTAGGAGAATTAAAAGTAATCGTAGCCTCTTTCTCATGATCTAATTTCTCCATCATCCTCCTAGGCCTAAATACTGTGATCACAGGCCTCTACTCACTTTACATATTTGTCACATCCCAACGAGGCAAATTTACACACCACCTACACCCAATTAACCCATCATTCACACGAGAGCATACACTTATGTCCCTTCACATAATCCCCCTTATAATATTATCCATCAACCCAAAATTTATTTTAGGCATTACATACTGTAAATATAGTTTAACTAAAACATTAGATTGTGGATCTAAAAATATGAGTTTAAATCTCCTTATATACCAAGAAAGACCCAAGAACTGCTA
>PBV-285
ATTACCCGTTTATTATCCTTTCTTTATGGGGCATGATTATAACAAGCTCCATCTGCCTTCGCCAAACAGACTTAAAATCCTTAATTGCCTACTCTTCAGTAAGCCATATAGGGCTAGTAATTGTAGCAGCCCTTATACAATCCACCCTTAGTTTCATAGGAGCTACAACCCTGATAATTGCACACGGGCTTACATCTTCCATATTATTTTGTCTTGCTAACACTAACTACGAACGCATCCACAGTCGAACATTAATATTAGCTCGAGGCTTACAAACAGCCCTTCCACTTATATGCATTTGATGACTAATAGCAAGCCTAGCTAATCTAGCCCTTCCACCAACAATTAATCTATTAGGAGAATTAAAAGTAATCGTAGCCTCTTTCTCATGATCTAATTTCTCCATCATCCTCCTAGGCCTAAATACTGTGATCACAGGCCTCTACTCACTTTACATATTTGTCACATCCCAACGAGGCAAATTTACACACCACCTACACCCAATTAACCCATCATTCACACGAGAGCATACACTTATGTCCCTTCACCTAATCCCCCTTATAATATTATCCATCAACCCAAAATTTATTTTAGGCATTACGTACTGTAAATATAGTTTAACTAAAACATTAGATTGTGGATCTAAAAATATGAGTTTAAATCTCCTTATATACCAAGAAAGACCCAAGAACTGCTA
>PBV-284
ATTACCCATTTATTATTCTTTCTTTATGGGGCATGATTATAACAAGCTCCATCTGCCTTCGCCAAACAGACTTAAAATCCTTAATTGCCTACTCTTCAGTAAGCCATATAGGGCTAGTAATTGTAGCAGCCCTTATACAATCCACCCTTAGTTTCATAGGGGCTACAACCCTGATAATTGCACACGGGCTTACATCTTCCATATTATTTTGTCTTGCTAACACTAACTACGAACGCATCCACAGTCGAACATTAATATTAGCTCGAGGCTTACAAACAGCCCTTCCACTTATATGCATTTGGTGACTAATAGCAAGCCTAACTAATCTAGCCCTACCACCAACAATTAATCTATTAGGAGAATTAAAAGTAATCGTAGCCTCTTTCTCATGATCTAATTTCTCCATCATCCTCCTAGGCCTAAATACTGTGATCACAGGCCTCTACTCACTTTACATATTTGTCACATCCCAACGAGGCAAATTTACACACCACCTACACCCAATTAACCCATCATTCACACGAGAGCATACACTTATGTCCCTTCACCTAATCCCCCTTATAATATTATCCATCAACCCAAAATTTATTTTAGGCATTACATACTGTAAATATAGTTTAACTAAAACATTAGATTGTGGATCTAAAAATATGAGTTTAAATCTCCTTATATACCAAGAAAGACCCAAGAACTGCTA
>PBV-283
ATTACCCATTTATTATCCTTTCTTTATGGGGCATGATTATAACAAGCTCCATCTGCCTTCGCCAAACAGACTTAAAATCCTTAATTGCCTACTCTTCAGTAAGCCATATAGGGCTAGTAATTGTAGCAGCCCTTATACAATCCACCCTTAGTTTCATAGGGGCTACAACCCTGATAATTGCACACGGGCTTACATCTTCCATATTATTTTGTCTTGCTAACACTAACTACGAACGCATCCACAGTCGAACATTAATATTAGCTCGAGGCTTACAAACAACCCTTCCACTTATATGCATTTGGTGACTAATAGCAAGCCTAACTAATCTAGCCCTTCCACCAACAATTAATCTATTAGGAGAATTAAAAGTAATCGTAGCCTCTTTCTCATGATCTAATTTCTCCATCATCCTCCTAGGCCTAAATACTGTGATCACAGGCCTCTACTCACTTTACATATTTGTCACATCCCAACGAGGCAAATTTACACACCACCTACACCCAATTAACCCATCATTCACACGAGAACATACACTTATGTCCCTTCACCTAATCCCCCTTATAATATTATCCATCAACCCAAAATTTATTTTAGGCATTACATACTGTAAATATAGTTTAACTAAAACATTAGATTGTGGATCTAAAAATATGAGTTTAAATCTCCTTATATACCAAGAAAGACCCAAGAACTGCTA
>PBV-282
ATTACCCATTTATTATCCTTTCTTTATGGGGCATGATTATAACAAGCTCCATCTGCCTTCGCCAAACAGACTTAAAATCCTTAATTGCCTACTCTTCAGTAAGCCATATAGGGCTAGTAATTGTAGCAGCCCTTATACAATCCACCCTTAGTTTCATAGGGGCTACAACCCTGATAATTGCACACGGGCTTACATCTTCCATATTATTTTGTCTTGCTAACACTAACTACGAACGCATCCACAGTCGAACATTAATATTAGCTCGAGGCTTACAAACAGCCCTTCCACTTATATGCATTTGGTGACTAATAGCAAGCCTAACTAATCTAGCCCTACCACCAACAATTAATCTATTAGGAGAATTAAAAGTAATCGTAGCCTCTTTCTCATGATCTAATTTCTCCATCATCCTCCTAGGCCTAAATACTGTGATCACAGGCCTCTACTCACTTTACATATTTGTCACATCCCAACGAGGCAAATTTACACACCACCTACACCCAATTAACCCATCATTCACACGAGAGCATACACTTATGTCCCTTCACCTAATCCCCCTTATAATATTATCCATCAACCCAAAATTTATTTTAGGCATTACATACTGTAAATATAGTTTAACTAAAACATTAGATTGTGGATCTAAAAATATGAGTTTAAATCTCCTTATATACCAAGAAAGACCCAAGAACTGCTA
>PBV-281
ATTACCCATTTATTATTCTTTCTTTATGGGGCATGATTATAACAAGCTCCATCTGCCTTCGCCAAACAGACTTAAAATCCTTAATTGCCTACTCTTCAGTAAGCCATATAGGGCTAGTAATTGTAGCAGCCCTTATACAATCCACCCTTAGTTTCATAGGGGCTACAACCCTGATAATTGCACACGGGCTTACATCTTCCATATTATTTTGTCTTGCTAACACTAACTACGAACGCATCCACAGTCGAACATTAATATTAGCTCGAGGCTTACAAACAGCCCTTCCACTTATATGCATTTGGTGACTAATAGCAAGCCTAACTAATCTAGCCCTACCACCAACAATTAATCTATTAGGAGAATTAAAAGTAATCGTAGCCTCTTTCTCATGATCTAATTTCTCCATCATCCTCCTAGGCCTAAATACTGTGATCACAGGCCTCTACTCACTTTACATATTTGTCACATCCCAACGAGGCAAATTTACACACCACCTACACCCAATTAACCCATCATTCACACGAGAGCATACACTTATGTCCCTTCACCTAATCCCCCTTATAATATTATCCATCAACCCAAAATTTATTTTAGGCATTACATACTGTAAATATAGTTTAACTAAAACATTAGATTGTGGATCTAAAAATATGAGTTTAAATCTCCTTATATACCAAGAAAGACCCAAGAACTGCTA
>PBV-280
ATTACCCATTTATTATCCTTTCTTTATGGGGCATGATTATAACAAGCTCCATCTGCCTTCGCCAAACAGACTTAAAATCCTTAATTGCCTATTCTTCAGTAAGCCATATAGGGCTAGTAATTGTAGCAGCCCTTATACAATCCACCCTTAGTTTCATAGGGGCTACAACCCTGATAATTGCACACGGGCTTACATCTTCCATATTATTTTGTCTTGCTAACACTAACTACGAACGCATCCACAGTCGAACATTAATATTAGCTCGAGGCCTACAAACAGCCCTTCCACTTATATGCATTTGGTGACTAATAGCAAGCCTAACTAATCTAGCCCTACCACCAACAATTAATCTATTAGGAGAATTAAAAGTAATCGTAGCCTCTTTCTCATGATCTAATTTCTCCATCATCCTCCTAGGCCTAAATACTGTAATCACAGGCCTCTACTCACTTTACATATTTGTCACATCCCAACGAGGCAAATTTACACACCACCTACACCCAATTAACCCATCATTCACACGAGAACATACACTTATGTCCCTTCACCTAATCCCCCTTATAATATTATCCATCAACCCAAAATTTATTTTAGGCATTACATACTGTAAATATAGTTTAACTAAAACATTAGATTGTGGATCTAAAAATATGAGTTTAAATCTCCTTATATACCAAGAAAGACCCAAGAACTGCTA
>PBV-279
ATTACCCATTTATTATTCTTTCTTTATGGGGCATGATTATAACAAGCTCCATCTGCCTTCGCCAAACAGACTTAAAATCCTTAATTGCCTACTCTTCAGTAAGCCATATAGGGCTAGTAATTGTAGCAGCCCTTATACAATCCACCCTTAGTTTCATAGGGGCTACAACCCTGATAATTGCACACGGGCTTACATCTTCCATATTATTTTGTCTTGCTAACACTAACTACGAACGCATCCACAGTCGAACATTAATATTAGCTCGAGGCTTACAAACAGCCCTTCCACTTATATGCATTTGGTGACTAATAGCAAGCCTAACTAATCTAGCCCTACCACCAACAATTAATCTATTAGGAGAATTAAAAGTAATCGTAGCCTCTTTCTCATGATCTAATTTCTCCATCATCCTCCTAGGCCTAAATACTGTGATCACAGGCCTCTACTCACTTTACATATTTGTCACATCCCAACGAGGCAAATTTACACACCACCTACACCCAATTAACCCATCATTCACACGAGAGCATACACTTATGTCCCTTCACCTAATCCCCCTTATAATATTATCCATCAACCCAAAATTTATTTTAGGCATTACATACTGTAAATATAGTTTAACTAAAACATTAGATTGTGGATCTAAAAATATGAGTTTAAATCTCCTTATATACCAAGAAAGACCCAAGAACTGCTA
>PBV-278
ATTACCCGTTTATTATCCTTTCTTTATGGGGCATGATTATAACAAGCTCCATCTGCCTTCGCCAAACAGACTTAAAATCCTTAATTGCCTACTCTTCAGTAAGCCATATAGGGCTAGTAATTGTAGCAGCCCTTATACAATCCACCCTTAGTTTCATAGGAGCTACAACCCTGATAATTGCACACGGGCTTACATCTTCCATATTATTTTGTCTTGCTAACACTAACTACGAACGCATCCACAGTCGAACATTAATATTAGCTCGAGGCTTACAAACAGCCCTTCCACTTATATGCATTTGATGACTAATAGCAAGCCTAGCTAATCTAGCCCTTCCACCAACAATTAATCTATTAGGAGAATTAAAAGTAATCGTAGCCTCTTTCTCATGATCTAATTTCTCCATCATCCTCCTAGGCCTAAATACTGTGATCACAGGCCTCTACTCACTTTACATATTTGTCACATCCCAACGAGGCAAATTTACACACCACCTACACCCAATTAACCCATCATTCACACGAGAGCATACACTTATGTCCCTTCACCTAATCCCCCTTATAATATTATCCATCAACCCAAAATTTATTTTAGGCATTACGTACTGTAAATATAGTTTAACTAAAACATTAGATTGTGGATCTAAAAATATGAGTTTAAATCTCCTTATATACCAAGAAAGACCCAAGAACTGCTA
>PBV-277
ATTACCCGTTTATTATCCTTTCCTTATGGGGCATGATTATAACAAGCTCCATCTGCCTTCGCCAAACAGACTTAAAATCCTTAATTGCCTACTCTTCAGTAAGCCATATAGGGCTAGTAATTGTAGCAGCCCTTATACAATCCACCCTTAGTTTCATAGGGGCTACAACCCTGATAATTGCACACGGGCTTACATCTTCCATATTATTTTGTCTTGCTAACACTAACTACGAACGCATCCACAGTCGAACATTAATATTAGCTCGAGGCTTACAAACAGCCCTTCCACTTATATGCATTTGGTGACTAATAGCAAGCCTAACTAATCTAGCCCTTCCACCAACAATTAATCTATTAGGAGAATTAAAAGTAATCGTAGCCTCTTTCTCATGATCTAATTTCTCCATCATCCTCCTAGGCCTAAATACTGTGATCACAGGCCTCTACTCACTTTACATATTTGTCACATCCCAACGAGGCAAATTTACACACCACCTACACCCAATTAACCCATCATTCACACGAGAGCATACACTTATGTCCCTTCACCTAATCCCCCTTATAATATTATCCATCAACCCAAAATTTATTTTAGGCATTACATACTGTAAATATAGTTTAACTAAAACATTAGATTGTGGATCTAAAAATATGAGTTTAAATCTCCTTATATACCAAGAAAGACCCAAGAACTGCTA
>PBV-276
ATTACCCGTTTATTATCCTTTCCTTATGGGGCATGATTATAACAAGCTCCATCTGCCTTCGCCAAACAGACTTAAAATCCTTAATTGCCTACTCTTCAGTAAGCCATATAGGGCTAGTAATTGTAGCAGCCCTTATACAATCCACCCTTAGTTTCATAGGGGCTACAACCCTGATAATTGCACACGGGCTTACATCTTCCATATTATTTTGTCTTGCTAACACTAACTACGAACGCATCCACAGTCGAACATTAATATTAGCTCGAGGCTTACAAACAGCCCTTCCACTTATATGCATTTGGTGACTAATAGCAAGCCTAACTAATCTAGCCCTTCCACCAACAATTAATCTATTAGGAGAATTAAAAGTAATCGTAGCCTCTTTCTCATGATCTAATTTCTCCATCATCCTCCTAGGCCTAAATACTGTGATCACAGGCCTCTACTCACTTTACATATTTGTCACATCCCAACGAGGCAAATTTACACACCACCTACACCCAATTAACCCATCATTCACACGAGAGCATACACTTATGTCCCTTCACCTAATCCCCCTTATAATATTATCCATCAACCCAAAATTTATTTTAGGCATTACATACTGTAAATATAGTTTAACTAAAACATTAGATTGTGGATCTAAAAATATGAGTTTAAATCTCCTTATATACCAAGAAAGACCCAAGAACTGCTA
>PBV-275
ATTACCCATTTATTATTCTTTCTTTATGGGGCATGATTATAACAAGCTCCATCTGCCTTCGCCAAACAGACTTAAAATCCTTAATTGCCTACTCTTCAGTAAGCCATATAGGGCTAGTAATTGTAGCAGCCCTTATACAATCCACCCTTAGTTTCATAGGGGCTACAACCCTGATAATTGCACACGGGCTTACATCTTCCATATTATTTTGTCTTGCTAACACTAACTACGAACGCATCCACAGTCGAACATTAATATTAGCTCGAGGCTTACAAACAGCCCTTCCACTTATATGCATTTGGTGACTAATAGCAAGCCTAACTAATCTAGCCCTACCACCAACAATTAATCTATTAGGAGAATTAAAAGTAATCGTAGCCTCTTTCTCATGATCTAATTTCTCCATCATCCTCCTAGGCCTAAATACTGTGATCACAGGCCTCTACTCACTTTACATATTTGTCACATCCCAACGAGGCAAATTTACACACCACCTACACCCAATTAACCCATCATTCACACGAGAGCATACACTTATGTCCCTTCACCTAATCCCCCTTATAATATTATCCATCAACCCAAAATTTATTTTAGGCATTACATACTGTAAATATAGTTTAACTAAAACATTAGATTGTGGATCTAAAAATATGAGTTTAAATCTCCTTATATACCAAGAAAGACCCAAGAACTGCTA
>PBV-274
ATTACCCGTTTATTATCCTTTCCTTATGGGGCATGATTATAACAAGCTCCATCTGCCTTCGCCAAACAGACTTAAAATCCTTAATTGCCTACTCTTCAGTAAGCCATATAGGGCTAGTAATTGTAGCAGCCCTTATACAATCCACCCTTAGTTTCATAGGGGCTACAACCCTGATAATTGCACACGGGCTTACATCTTCCATATTATTTTGTCTTGCTAACACTAACTACGAACGCATCCACAGTCGAACATTAATATTAGCCCGAGGCTTACAAACAGCCCTTCCACTTATATGCATTTGGTGACTAATAGCAAGCCTAACTAATCTAGCCCTTCCACCAACAATTAATCTATTAGGAGAATTAAAAGTAATCGTAGCCTCTTTCTCATGATCTAATTTCTCCATCATCCTCCTAGGCCTAAATACTGTGATCACAGGCCTCTACTCACTTTACATATTTGTCACATCCCAACGAGGCAAATTTACACACCACCTACACCCAATTAACCCATCATTCACACGAGAGCATACACTTATGTCCCTTCACCTAATCCCCCTTATAATATTATCCATCAACCCAAAATTTATTTTAGGCATTACATACTGTAAATATAGTTTAACTAAAACATTAGATTGTGGATCTAAAAATATGAGTTTAAATCTCCTTATATACCAAGAAAGACCCAAGAACTGCTA
>PBV-273
ATTACCCGTTTATTATCCTTTCTTTATGGGGCATGATTATAACAAGCTCCATCTGCCTTCGCCAAACAGACTTAAAATCCTTAATTGCCTACTCTTCAGTAAGCCATATAGGGCTAGTAATTGTAGCAGCCCTTATACAATCCACCCTTAGTTTCATAGGGGCTACAACCCTGATAATTGCACACGGGCTTACATCTTCCATATTATTTTGTCTTGCTAACACTAACTACGAACGCATCCACAGTCGAACATTAATATTAGCTCGAGGCTTACAAACAGCCCTTCCACTTATATGCATTTGGTGACTAATAGCAAGCCTAGCTAATCTAGCCCTTCCACCAACAATTAATCTATTAGGAGAATTAAAAGTAATCGTAGCCTCTTTCTCATGATCTAATTTCTCCATCATCCTCCTAGGCCTAAATACTGTGATCACAGGCCTCTACTCACTTTACATATTTGTCACATCCCAACGAGGCAAATTTACACACCACCTACACCCAATTAACCCATCATTCACACGAGAGCATACACTTATGTCCCTTCACCTAATCCCCCTTATAATATTATCCATCAACCCAAAATTTATTTTAGGCATTACATACTGTAAATATAGTTTAACTAAAACATTAGATTGTGGATCTAAAAATATGAGTTTAAATCTCCTTATATACCAAGAAAGACCCAAGAACTGCTA
>PBV-272
ATTACCCATTTATTATCCTTTCTTTATGGGGCATGATTATAACAAGCTCCATCTGCCTTCGCCAAACAGACTTAAAATCCTTAATTGCCTACTCTTCAGTAAGCCATATAGGGCTAGTAATTGTAGCAGCCCTTATACAATCCACCCTTAGTTTCATAGGGGCTACAACCCTGATAATTGCACACGGGCTTACATCTTCCATATTATTTTGTCTTGCTAACACTAACTACGAACGCATCCACAGTCGAACATTAATATTAGCTCGAGGCTTACAAACAGCCCTTCCACTTATATGCATTTGGTGACTAATAGCAAGCCTAACTAATCTAGCCCTACCACCAACAATTAATCTATTAGGAGAATTAAAAGTAATCGTAGCCTCTTTCTCATGATCTAATTTCTCCATCATCCTCCTAGGCCTAAATACTGTGATCACAGGCCTCTACTCACTTTACATATTTGTCACATCCCAACGAGGCAAATTTACACACCACCTACACCCAATTAACCCATCATTCACACGAGAGCATACACTTATGTCCCTTCACCTAATCCCCCTTATAATATTATCCATCAACCCAAAATTTATTTTAGGCATTACATACTGTAAATATAGTTTAACTAAAACATTAGATTGTGGATCTAAAAATATGAGTTTAAATCTCCTTATATACCAAGAAAGACCCAAGAACTGCTA
>PBV-271
ATTACCCATTTATTATCCTTTCTTTATGGGGCATGATTATAACAAGCTCCATCTGCCTTCGCCAAACAGACTTAAAATCCTTAATTGCCTACTCTTCAGTAAGCCATATAGGGCTAGTAATTGTAGCAGCCCTTATACAATCCACCCTTAGTTTCATAGGGGCTACAACCCTGATAATTGCACACGGGCTTACATCTTCCATATTATTTTGTCTTGCTAACACTAACTACGAACGCATCCACAGTCGAACATTAATATTAGCTCGAGGCTTACAAACAGCCCTTCCACTTATATGCATTTGGTGACTAATAGCAAGCCTAACTAATCTAGCCCTACCACCAACAATTAATCTATTAGGAGAATTAAAAGTAATCGTAGCCTCTTTCTCATGATCTAATTTCTCCATCATCCTCCTAGGCCTAAATACTGTGATCACAGGCCTCTACTCACTTTACATATTTGTCACATCCCAACGAGGCAAATTTACACACCACCTACACCCAATTAACCCATCATTCACACGAGAGCATACACTTATGTCCCTTCACCTAATCCCCCTTATAATATTATCCATCAACCCAAAATTTATTTTAGGCATTACATACTGTAAATATAGTTTAACTAAAACATTAGATTGTGGATCTAAAAATATGAGTTTAAATCTCCTTATATACCAAGAAAGACCCAAGAACTGCTA
>PBV-270
ATTACCCATTTATTATCCTTTCTTTATGGGGCATGATTATAACAAGCTCCATCTGCCTTCGCCAAACAGACTTAAAATCCTTAATTGCCTACTCTTCAGTAAGCCATATAGGACTAGTAATTGTAGCAGCCCTTATACAATCCACCCTTAGTTTCATAGGGGCTACAACCCTGATAATTGCACACGGGCTTACATCTTCCATATTATTTTGTCTTGCTAACACTAACTACGAACGCATCCACAGTCGAACATTAATATTAGCTCGAGGCTTACAAACAGCCCTTCCACTTATATGCATTTGGTGACTAATAGCAAGCCTAACTAATCTAGCCCTACCACCAACAATTAATCTATTAGGAGAATTAAAAGTAATCGTAGCCTCTTTCTCATGATCTAATTTCTCCATCATCCTCCTAGGCCTAAATACTGTGATCACAGGCCTTTACTCACTTTACATATTTGTTACATCCCAACGAGGCAAATTTACACACCACCTACACCCAATTAACCCATCATTCACACGAGAGCATACACTTATGTCCCTTCACCTAATCCCCCTTATAATATTATCCATCAACCCAAAATTTATTTTAGGCATTACATACTGTAAATATAGTTTAACTAAAACATTAGATTGTGGATCTAAAAATATGAGTTTAAATCTCCTTATATACCAAGAAAGACCCAAGAACTGCTA
>PBV-269
ATTACCCGTTTATTATCCTTTCCTTATGGGGCATGATTATAACAAGCTCCATCTGCCTTCGCCAAACAGACTTAAAATCCTTAATTGCCTACTCTTCAGTAAGCCATATAGGGCTAGTAATTGTAGCAGCCCTTATACAATCCACCCTTAGTTTCATAGGGGCTACAACCCTGATAATTGCACACGGGCTTACATCTTCCATATTATTTTGTCTTGCTAACACTAACTACGAACGCATCCACAGTCGAACATTAATATTAGCTCGAGGCTTACAAACAGCCCTTCCACTTATATGCATTTGGTGACTAATAGCAAGCCTAACTAATCTAGCCCTTCCACCAACAATTAATCTATTAGGAGAATTAAAAGTAATCGTAGCCTCTTTCTCATGATCTAATTTCTCCATCATCCTCCTAGGCCTAAATACTGTGATCACAGGCCTCTACTCACTTTACATATTTGTCACATCCCAACGAGGCAAATTTACACACCACCTACACCCAATTAACCCATCATTCACACGAGAGCATACACTTATGTCCCTTCACCTAATCCCCCTTATAATATTATCCATCAACCCAAAATTTATTTTAGGCATTACATACTGTAAATATAGTTTAACTAAAACATTAGATTGTGGATCTAAAAATATGAGTTTAAATCTCCTTATATACCAAGAAAGACCCAAGAACTGCTA
>PBV-268
ATTACCCATTTATTATTCTTTCTTTATGGGGCATGATTATAACAAGCTCCATCTGCCTTCGCCAAACAGACTTAAAATCCTTAATTGCCTACTCTTCAGTAAGCCATATAGGGCTAGTAATTGTAGCAGCCCTTATACAATCCACCCTTAGTTTCATAGGGGCTACAACCCTGATAATTGCACACGGGCTTACATCTTCCATATTATTTTGTCTTGCTAACACTAACTACGAACGCATCCACAGTCGAACATTAATATTAGCTCGAGGCTTACAAACAGCCCTTCCACTTATATGCATTTGGTGACTAATAGCAAGCCTAACTAATCTAGCCCTACCACCAACAATTAATCTATTAGGAGAATTAAAAGTAATCGTAGCCTCTTTCTCATGATCTAATTTCTCCATCATCCTCCTAGGCCTAAATACTGTGATCACAGGCCTCTACTCACTTTACATATTTGTCACATCCCAACGAGGCAAATTTACACACCACCTACACCCAATTAACCCATCATTCACACGAGAGCATACACTTATGTCCCTTCACCTAATCCCCCTTATAATATTATCCATCAACCCAAAATTTATTTTAGGCATTACATACTGTAAATATAGTTTAACTAAAACATTAGATTGTGGATCTAAAAATATGAGTTTAAATCTCCTTATATACCAAGAAAGACCCAAGAACTGCTA
>PBV-267
ATTACCCATTTATTATCCTTTCTTTATGGGGCATGATTATAACAAGCTCCATCTGCCTTCGCCAAACAGACTTAAAATCCTTAATTGCCTACTCTTCAGTAAGCCATATAGGGCTAGTAATTGTAGCAGCCCTTATACAATCCACCCTTAGTTTCATAGGGGCTACAACCCTGATAATTGCACACGGGCTTACATCTTCCATATTATTTTGTCTTGCTAACACTAACTACGAACGCATCCACAGTCGAACATTAATATTAGCTCGAGGCTTACAAACAGCCCTTCCACTTATATGCATTTGGTGACTAATAGCAAGCCTAACTAATCTAGCCCTACCACCAACAATTAATCTATTAGGAGAATTAAAAGTAATCGTAGCCTCTTTCTCATGATCTAATTTCTCCATCATCCTCCTAGGCCTAAATACTGTGATCACAGGCCTCTACTCACTTTACATATTTGTCACATCCCAACGAGGCAAATTTACACACCACCTACACCCAATTAACCCATCATTCACACGAGAGCATACACTTATGTCCCTTCACCTAATCCCCCTTATAATATTATCCATCAACCCAAAATTTATTTTAGGCATTACATACTGTAAATATAGTTTAACTAAAACATTAGATTGTGGATCTAAAAATATGAGTTTAAATCTCCTTATATACCAAGAAAGACCCAAGAACTGCTA
>PBV-266
ATTACCCATTTATTATCCTTTCTTTATGGGGCATGATTATAACAAGCTCCATCTGCCTTCGCCAAACAGACTTAAAATCCTTAATTGCCTACTCTTCAGTAAGCCATATAGGGCTAGTAATTGTAGCAGCCCTTATACAATCCACCCTTAGTTTCATAGGGGCTACAACCCTGATAATTGCACACGGGCTTACATCTTCCATATTATTTTGTCTTGCTAACACTAACTACGAACGCATCCACAGTCGAACATTAATATTAGCTCGAGGCTTACAAACAGCCCTTCCACTTATATGCATTTGGTGACTAATAGCAAGCCTAACTAATCTAGCCCTTCCACCAACAATTAATCTATTAGGAGAATTAAAAGTAATCGTAGCCTCTTTCTCATGATCTAATTTCTCCATCATCCTCCTAGGCCTAAATACTGTGATCACAGGCCTCTACTCACTTTACATATTTGTCACATCCCAACGAGGCAAATTTACACACCACCTACACCCAATTAACCCATCATTCACACGAGAACATACACTTATGTCCCTTCACCTAATCCCCCTTATAATATTATCCATCAACCCAAAATTTATTTTAGGCATTACATACTGTAAATATAGTTTAACTAAAACATTAGATTGTGGATCTAAAAATATGAGTTTAAATCTCCTTATATACCAAGAAAGACCCAAGAACTGCTA
>PBV-265
ATTACCCATTTATTATCCTTTCTTTATGGGGCATGATTATAACAAGCTCCATCTGCCTTCGCCAAACAGACTTAAAATCCTTAATTGCCTACTCTTCAGTAAGCCATATAGGGCTAGTAATTGTAGCAGCCCTTATACAATCCACCCTTAGTTTCATAGGGGCTACAACCCTGATAATTGCACACGGGCTTACATCTTCTATATTATTTTGTCTTGCTAACACTAACTACGAACGCATCCACAGTCGAACATTAATATTAGCTCGAGGCCTACAAACAGCCCTTCCACTTATATGCATTTGGTGACTAATAGCAAGCCTAACTAATCTAGCCCTACCACCAACAATTAATCTATTAGGAGAATTAAAAGTAATCGTAGCCTCTTTCTCATGATCTAATTTCTCCATCATCCTCCTAGGCCTAAATACTGTAATCACAGGCCTCTACTCACTTTACATATTTGTCACATCCCAACGAGGCAAATTTACACACCACCTACACCCAATTAACCCATCATTCACACGAGAGCATACACTTATGTCCCTTCACCTAATCCCCCTTATAATATTATCCATCAACCCAAAATTTATTTTAGGCATTACATACTGTAAATATAGTTTAACTAAAACATTAGATTGTGGATCTAAAAATATGAGTTTAAATCTCCTTATATACCAAGAAAGACCCAAGAACTGCTA
>PBV-264
ATTACCCGTTTATTATCCTTTCTTTATGGGGCATGATTATAACAAGCTCCATCTGCCTTCGCCAAACAGACTTAAAATCCTTAATTGCCTACTCTTCAGTAAGCCATATAGGGCTAGTAATTGTAGCAGCCCTTATACAATCCACCCTTAGTTTCATAGGGGCTACAACCCTGATAATCGCACACGGGCTTACATCTTCCATATTATTTTGTCTTGCTAACACTAACTACGAACGCATCCACAGTCGAACATTAATATTAGCTCGAGGCTTACAAACAGCCCTTCCACTTATATGCATTTGGTGACTAATAGCAAGCCTAACTAATCTAGCCCTCCCACCAACAATCAATCTATTAGGAGAATTAAAAGTAATCGTAGCCTCTTTCTCATGATCTAATTTCTCCATCATCCTCCTAGGCCTAAATACTGTGATCACAGGCCTCTACTCACTTTACATATTTGTCACATCCCAACGAGGCAAATTTACACACCACCTACACCCAATTAACCCATCATTCACACGAGAGCATACACTTATGTCCCTTCACCTAATCCCCCTTATAATATTATCCATCAACCCAAAATTTATTTTAGGCATTACATACTGTAAATATAGTTTAACTAAAACATTAGATTGTGGATCTAAAAATATGAGTTTAAATCTCCTTATATACCAAGAAAGACCCAAGAACTGCTA
>PBV-263
ATTACCCATTTATTATCCTTTCTTTATGGGGCATGATTATAACAAGCTCCATCTGCCTTCGCCAAACAGACTTAAAATCCTTAATTGCCTACTCTTCAGTAAGCCATATAGGGCTAGTAATTGTAGCAGCCCTTATACAATCCACCCTTAGTTTCATAGGGGCTACAACCCTGATAATTGCACACGGGCTTACATCTTCCATATTATTTTGTCTTGCTAACACTAACTACGAACGCATCCATAGTCGAACATTAATATTAGCTCGAGGCTTACAAACAGCCCTTCCACTTATATGCATTTGGTGACTAATAGCAAGCCTAACTAATCTAGCCCTTCCACCAACAATTAATCTATTAGGAGAATTAAAAGTAATCGTAGCCTCTTTCTCATGATCTAATTTCTCCATCATCCTCCTAGGCCTAAATACTGTGATCACAGGCCTCTACTCACTTTACATATTTGTCACATCCCAACGAGGCAAATTTACACACCACCTACACCCAATTAACCCATCATTCACACGAGAGCATACACTTATGTCCCTTCACCTAATCCCCCTTATAATATTATCCATCAACCCAAAATTTATTTTAGGCATTACATACTGTAAATATAGTTTAACTAAAACATTAGATTGTGGATCTAAAAATATGAGTTTAAATCTCCTTATATACCAAGAAAGACCCAAGAACTGCTA
>PBV-233
ATTACCCATTTATTATTCTTTCTTTATGGGGCATGATTATAACAAGCTCCATCTGCCTTCGCCAAACAGACTTAAAATCCTTAATTGCCTACTCTTCAGTAAGCCATATAGGGCTAGTAATTGTAGCAGCCCTTATACAATCCACCCTTAGTTTCATAGGGGCTACAACCCTGATAATTGCACACGGGCTTACATCTTCCATATTATTTTGTCTTGCTAACACTAACTACGAACGCATCCACAGTCGAACATTAATATTAGCTCGAGGCTTACAAACAGCCCTTCCACTTATATGCATTTGGTGACTAATAGCAAGCCTAACTAATCTAGCCCTACCACCAACAATTAATCTATTAGGAGAATTAAAAGTAATCGTAGCCTCTTTCTCATGATCTAATTTCTCCATCATCCTCCTAGGCCTAAATACTGTGATCACAGGCCTCTACTCACTTTACATATTTGTCACATCCCAACGAGGCAAATTTACACACCACCTACACCCAATTAACCCATCATTCACACGAGAGCATACACTTATGTCCCTTCACCTAATCCCCCTTATAATATTATCCATCAACCCAAAATTTATTTTAGGCATTACATACTGTAAATATAGTTTAACTAAAACATTAGATTGTGGATCTAAAAATATGAGTTTAAATCTCCTTATATACCAAGAAAGACCCAAGAACTGCTA
>PBV-232
TTACCCATTTATTATCCTTTCTTTATGGGGCATGATTATAACAAGCTCCATCTGCCTTCGCCAAACAGACTTAAAATCCTTAATTGCCTACTCTTCAGTAAGCCATATAGGGCTAGTAATTGTAGCAGCCCTTATACAATCCACCCTTAGTTTCATAGGGGCTACAACCCTGATAATTGCACACGGGCTTACATCTTCCATATTATTTTGTCTTGCTAACACTAACTACGAACGCATCCACAGTCGAACATTAATATTAGCTCGAGGCTTACAAACAGCCCTTCCACTTATATGCATTTGATGACTAATAGCAAGCCTAACCAATCTAGCCCTACCACCAACAATTAATCTATTAGGAGAATTAAAAGTAATCGTAGCCTCTTTCTCATGATCTAATTTCTCCATCATCCTCCTAGGCCTAAATACTGTGATCACAGGCCTCTACTCACTTTACATATTTGTCACATCCCAACGAGGCAAATTTACACACCACCTACACCC
>PBV-223
ATTACCCATTTATTATCCTTTCTTTATGGGGCATGATTATAACAAGCTCCATCTGCCTTCGCCAAACAGACTTAAAATCCTTAATTGCCTACTCTTCAGTAAGCCATATAGGGCTAGTAATTGTAGCAGCCCTTATACAATCCACCCTTAGTTTCATAGGGGCTACAACCCTGATAATTGCACACGGGCTTACATCTTCCATATTATTTTGTCTTGCTAACACTAACTACGAACGCATCCACAGTCGAACATTAATATTAGCTCGAGGCTTACAAACAGCCCTTCCACTTATATGCATTTGGTGACTAATAGCAAGCCTAACTAATCTAGCCCTTCCACCAACAATTAATCTATTAGGAGAATTAAAAGTAATCGTAGCCTCTTTCTCATGATCTAATTTCTCCATCATCCTCCTAGGCCTAAATACTGTGATCACAGGCCTCTACTCACTTTACATATTTGTCACATCCCAACGAGGCAAATTTACACACCACCTACACCCAATTAACCCATCATTCACACGAGAACATACACTTATGTCCCTTCACCTAATCCCCCTTATAATATTATCCATCAACCCAAAATTTATTTTAGGCATTACATACTGTAAATATAGTTTAACTAAAACATTAGATTGTGGATCTAAAAATATGAGTTTAAATCTCCTTATATACCAAGAAAGACCCAAGAACTGCTA
>PBV-214
ATTACCCATTTATTATCCTTTCTTTATGGGGCATGATTATAACAAGCTCCATCTGCCTTCGCCAAACAGACTTAAAATCCTTAATTGCCTACTCTTCAGTAAGCCATATAGGGCTAGTAATTGTAGCAGCCCTTATACAATCCACCCTTAGTTTCATAGGGGCTACAACCCTGATAATTGCACACGGGCTTACATCTTCCATATTATTTTGTCTTGCTAACACTAACTACGAACGCATCCACAGTCGAACATTAATATTAGCTCGAGGCTTACAAACAGCCCTTCCACTTATATGCATTTGGTGACTAATAGCAAGCCTAACTAATCTAGCCCTACCACCAACAATTAATCTATTAGGAGAATTAAAAGTAATCGTAGCCTCTTTCTCATGATCTAATTTCTCCATCATCCTCCTAGGCCTAAATACTGTGATCACAGGCCTCTACTCACTTTACATATTTGTCACATCCCAACGAGGCAAATTTACACACCACCTACACCCAATTAACCCATCATTCACACGAGAGCATACACTTATGTCCCTTCACCTAATCCCCCTTATAATATTATCCATCAACCCAAAATTTATTTTAGGCATTACATACTGTAAATATAGTTTAACTAAAACATTAGATTGTGGATCTAAAAATATGAGTTTAAATCTCCTTATATACCAAGAAAGACCCAAGAACTGCTA
>PBV-206
ATTACCCATTTATTATCCTTTCTTTATGGGGCATGATTATAACAAGCTCCATCTGCCTTCGCCAAACAGACTTAAAATCCTTAATTGCCTACTCTTCAGTAAGCCATATAGGGCTAGTAATTGTAGCAGCCCTTATACAATCCACCCTTAGTTTCATAGGGGCTACAACCCTGATAATTGCACACGGGCTTACATCTTCCATATTATTTTGTCTTGCTAACACTAACTACGAACGCATCCATAGTCGAACATTAATATTAGCTCGAGGCTTACAAACAGCCCTTCCACTTATATGCATTTGGTGACTAATAGCAAGCCTAACTAATCTAGCCCTTCCACCAACAATTAATCTATTAGGAGAATTAAAAGTAATCGTAGCCTCTTTCTCATGATCTAATTTCTCCATCATCCTCCTAGGCCTAAATACTGTGATCACAGGCCTCTACTCACTTTACATATTTGTCACATCCCAACGAGGCAAATTTACACACCACCTACACCCAATTAACCCATCATTCACACGAGAGCATACACTTATGTCCCTTCACCTAATCCCCCTTATAATATTATCCATCAACCCAAAATTTATTTTAGGCATTACATACTGTAAATATAGTTTAACTAAAACATTAGATTGTGGATCTAAAAATATGAGTTTAAATCTCCTTATATACCAAGAAAGACCCAAGAACTGCTA
>PBV-181
ATTACCCATTTATTATCCTTTCTTTATGGGGCATGATTATAACAAGCTCCATCTGCCTTCGCCAAACAGACTTAAAATCCTTAATTGCCTACTCTTCAGTAAGCCATATAGGGCTAGTAATTGTAGCAGCCCTTATACAATCCACCCTTAGTTTCATAGGGGCTACAACCCTGATAATTGCACACGGGCTTACATCTTCCATATTATTTTGTCTTGCTAACACTAACTACGAACGCATCCACAGTCGAACATTAATATTAGCTCGAGGCTTACAAACAGCCCTTCCACTTACATGCATTTGGTGACTAATAGCAAGCCTAACTAATCTAGCCCTTCCACCAACAATTAATCTATTAGGAGAATTAAAAGTAATCGTAGCCTCTTTCTCATGATCTAATTTCTCCATCATCCTCCTAGGCCTAAATACTGTGATCACAGGCCTCTACTCACTTTACATATTTGTCACATCCCAACGAGGCAAATTTACACACCACCTACACCCAATTAACCCATCATTCACACGAGAACATACACTTATGTCCCTTCACCTAATCCCCCTTATAATATTATCCATCAGCCCAAAATTTATTTTAGGCATTACATACTGTAAATATAGTTTAACTAAAACATTAGATTGTGGATCTAAAAATATGAGTTTAAATCTCCTTATATACCAAGAAAGACCCAAGAACTGCTA
>PBV-180
ATTACCCATTTATTATCCTTTCTTTATGGGGCATGATTATAACAAGCTCCATCTGCCTTCGCCAAACAGACTTAAAATCCTTAATTGCCTACTCTTCAGTAAGCCATATAGGGCTAGTAATTGTAGCAGCCCTTATACAATCCACCCTTAGTTTCATAGGGGCTACAACCCTGATAATTGCACACGGGCTTACATCTTCCATATTATTTTGTCTTGCTAACACTAACTACGAACGCATCCACAGTCGAACATTAATATTAGCTCGAGGCTTACAAACAGCCCTTCCACTTATATGCATTTGGTGACTAATAGCAAGCCTAACTAATCTAGCCCTACCACCAACAATTAATCTATTAGGAGAATTAAAAGTAATCGTAGCCTCTTTCTCATGATCTAATTTCTCCATCATCCTCCTAGGCCTAAATACTGTGATCACAGGCCTCTACTCACTTTACATATTTGTCACATCCCAACGAGGCAAATTTACACACCACCTACACCCAATTAACCCATCATTCACACGAGAGCATACACTTATGTCCCTTCACCTAATCCCCCTTATAATATTATCCATCAACCCAAAATTTATTTTAGGCATTACATACTGTAAATATAGTTTAACTAAAACATTAGATTGTGGATCTAAAAATATGAGTTTAAATCTCCTTATATACCAAGAAAGACCCAAGAACTGCTA
>PBV-179
ATTACCCATTTATTATTCTTTCTTTATGGGGCATGATTATAACAAGCTCCATCTGCCTTCGCCAAACAGACTTAAAATCCTTAATTGCCTACTCTTCAGTAAGCCATATAGGGCTAGTAATTGTAGCAGCCCTTATACAATCCACCCTTAGTTTCATAGGGGCTACAACCCTGATAATTGCACACGGGCTTACATCTTCCATATTATTTTGTCTTGCTAACACTAACTACGAACGCATCCACAGTCGAACATTAATATTAGCTCGAGGCTTACAAACAGCCCTTCCACTTATATGCATTTGGTGACTAATAGCAAGCCTAACTAATCTAGCCCTACCACCAACAATTAATCTATTAGGAGAATTAAAAGTAATCGTAGCCTCTTTCTCATGATCTAATTTCTCCATCATCCTCCTAGGCCTAAATACTGTGATCACAGGCCTCTACTCACTTTACATATTTGTCACATCCCAACGAGGCAAATTTACACACCACCTACACCCAATTAACCCATCATTCACACGAGAGCATACACTTATGTCCCTTCACCTAATCCCCCTTATAATATTATCCATCAACCCAAAATTTATTTTAGGCATTACATACTGTAAATATAGTTTAACTAAAACATTAGATTGTGGATCTAAAAATATGAGTTTAAATCTCCTTATATACCAAGAAAGACCCAAGAACTGCTA
>PBV-178
ATTACCCATTTATTATCCTTTCTTTATGAGGCATGATTATAACAAGCTCCATCTGCCTTCGCCAAACAGACTTAAAATCCTTAATTGCCTACTCTTCAGTAAGCCATATAGGGCTAGTAATTGTAGCAGCCCTTATACAATCCACCCTTAGTTTCATAGGGGCTACAACCCTGATAATTGCACACGGGCTTACATCTTCCATATTATTTTGTCTTGCTAACACTAACTACGAACGCATCCACAGTCGAACATTAATATTAGCTCGAGGCTTACAAACAGCCCTTCCACTTATATGCATTTGGTGACTAATAGCAAGCCTAACTAATCTAGCCCTTCCACCAACAATTAATCTATTAGGAGAATTAAAAGTAATCGTAGCCTCTTTCTCATGATCTAATTTCTCCATCATCCTCCTAGGCCTAAATACTGTGATCACAGGCCTCTACTCACTTTACATATTTGTCACATCCCAACGAGGCAAATTTACACACCACCTACACCCAATTAACCCATCATTCACACGAGAACATACACTTATGTCCCTTCACCTAATCCCCCTTATAATATTATCCATCAACCCAAAATTTATTTTAGGCATTACATACTGTAAATATAGTTTAACTAAAACATTAGATTGTGGATCTAAAAATATGAGTTTAAATCTCCTTATATACCAAGAAAGACCCAAGAACTGCTA
>PBV-177
ATTACCCGTTTATTATCCTTTCTTTATGAGGCATGATTATAACAAGCTCCATCTGCCTTCGCCAAACAGACTTAAAATCCTTAATTGCCTACTCTTCAGTAAGCCATATAGGGCTAGTAATTGTAGCAGCCCTTATACAATCCACCCTTAGTTTCATAGGGGCTACAACCCTGATAATTGCACACGGGCTTACATCTTCCATATTATTTTGTCTTGCTAACACTAACTACGAACGCATCCACAGTCGAACATTAATATTAGCTCGAGGCTTACAAACAGCCCTTCCACTTATATGCATTTGGTGACTAATAGCAAGCCTAACTAATCTAGCCCTTCCACCAACAATTAATCTATTAGGAGAATTAAAAGTAATCGTAGCCTCTTTCTCATGATCTAATTTCTCCGTCATCCTCCTAGGCCTAAATACTGTGATCACAGGCCTCTACTCACTTTACATATTTGTCACATCCCAACGAGGCAAATTTACACACCACCTACACCCAATTAACCCATCATTCACACGAGAGCATACACTTATATCCCTTCACCTAATCCCCCTTATAATATTATCCATCAACCCAAAATTTATTTTAGGCATTACATACTGTAAATATAGTTTAACTAAAACATTAGATTGTGGATCTAAAAATATGAGTTTAAATCTCCTTATATACCAAGAAAGACCCAAGAACTGCTA
>PBV-176
ATTACCCATTTATTATCCTTTCTTTATGGGGCATGATTATAACAAGCTCCATCTGCCTTCGCCAAACAGACTTAAAATCCTTAATTGCCTACTCTTCAGTAAGCCATATAGGGCTAGTAATTGTAGCAGCCCTTATACAATCCACCCTTAGTTTCATAGGGGCTACAACCCTGATAATTGCACACGGGCTTACATCTTCCATATTATTTTGTCTTGCTAACACTAACTACGAACGCATCCACAGTCGAACATTAATATTAGCTCGAGGCTTACAAACAGCCCTTCCACTTATATGCATTTGGTGACTAATAGCAAGCCTAACTAATCTAGCCCTTCCACCAACAATTAATCTATTAGGAGAATTAAAAGTAATCGTAGCCTCTTTCTCATGATCTAATTTCTCCATCATCCTCCTAGGCCTAAATACTGTGATCACAGGCCTCTACTCACTTTACATATTTGTCACATCCCAACGAGGCAAATTTACACACCACCTACACCCAATTAACCCATCATTCACACGAGAGCATACACTTATGTCCCTTCACCTAATCCCCCTTATAATATTATCCATCAACCCAAAATTTATTTTAGGCATTACATACTGTAAATATAGTTTAACTAAAACATTAGATTGTGGATCTAAAAATATGAGTTTAAATCTCCTTATATACCAAGAAAGACCCAAGAACTGCTA
>PBV-175
ATTACCCATTTATTATTCTTTCTTTATGGGGCATGATTATAACAAGCTCCATCTGCCTTCGCCAAACAGACTTAAAATCCTTAATTGCCTACTCTTCAGTAAGCCATATAGGGCTAGTAATTGTAGCAGCCCTTATACAATCCACCCTTAGTTTCATAGGGGCTACAACCCTGATAATTGCACACGGGCTTACATCTTCCATATTATTTTGTCTTGCTAACACTAACTACGAACGCATCCACAGTCGAACATTAATATTAGCTCGAGGCTTACAAACAGCCCTTCCACTTATATGCATTTGGTGACTAATAGCAAGCCTAACTAATCTAGCCCTACCACCAACAATTAATCTATTAGGAGAATTAAAAGTAATCGTAGCCTCTTTCTCATGATCTAATTTCTCCATCATCCTCCTAGGCCTAAATACTGTGATCACAGGCCTCTACTCACTTTACATATTTGTCACATCCCAACGAGGCAAATTTACACACCACCTACACCCAATTAACCCATCATTCACACGAGAGCATACACTTATGTCCCTTCACCTAATCCCCCTTATAATATTATCCATCAACCCAAAATTTATTTTAGGCATTACATACTGTAAATATAGTTTAACTAAAACATTAGATTGTGGATCTAAAAATATGAGTTTAAATCTCCTTATATACCAAGAAAGACCCAAGAACTGCTA
>PBV-174
ATTACCCGTTTATTATCCTTTCTTTATGGGGCATGATTATAACAAGCTCCATCTGCCTTCGCCAAACAGACTTAAAATCCTTAATTGCCTACTCTTCAGTAAGCCATATAGGGCTAGTAATTGTAGCAGCCCTTATACAATCCACCCTTAGTTTCATAGGGGCTACAACCCTGATAATTGCACACGGGCTTACATCTTCCATATTATTTTGTCTTGCTAACACTAACTACGAACGCATCCACAGTCGAACATTAATATTAGCTCGAGGCTTACAAACAGCCCTTCCACTTATATGCATTTGGTGACTAATAGCAAGCCTAGCTAATCTAGCCCTTCCACCAACAATTAATCTATTAGGAGAATTAAAAGTAATCGTAGCCTCTTTCTCATGATCTAATTTCTCCATCATCCTCCTAGGCCTAAATACTGTGATCACAGGCCTCTACTCACTTTACATATTTGTCACATCCCAACGAGGCAAATTTACACACCACCTACACCCAATTAACCCATCATTCACACGAGAGCATACACTTATGTCCCTTCACCTAATCCCCCTTATAATATTATCCATCAACCCAAAATTTATTTTAGGCATTACGTACTGTAAATATAGTTTAACTAAAACATTAGATTGTGGATCTAAAAATATGAGTTTAAATCTCCTTATATACCAAGAAAGACCCAAGAACTGCTA
>PBV-173
ATTACCCGTTTATTATCCTTTCTTTATGGGGCATGATTATAACAAGCTCCATCTGCCTTCGCCAAACAGACTTAAAATCCTTAATTGCCTACTCTTCAGTAAGCCATATAGGGCTAGTAATTGTAGCAGCCCTTATACAATCCACCCTTAGTTTCATAGGGGCTACAACCCTGATAATCGCACACGGGCTTACATCTTCCATATTATTTTGTCTTGCTAACACTAACTACGAACGCATCCACAGTCGAACATTAATATTAGCTCGAGGCTTACAAACAGCCCTTCCACTTATATGCATTTGGTGACTAATAGCAAGCCTAACTAATCTAGCCCTCCCACCAACAATCAATCTATTAGGAGAATTAAAAGTAATCGTAGCCTCTTTCTCATGATCTAATTTCTCCATCATCCTCCTAGGCCTAAATACTGTGATCACAGGCCTCTACTCACTTTACATATTTGTCACATCCCAACGAGGCAAATTTACACACCACCTACACCCAATTAACCCATCATTCACACGAGAGCATACACTTATGTCCCTTCACCTAATCCCCCTTATAATATTATCCATCAACCCAAAATTTATTTTAGGCATTACATACTGTAAATATAGTTTAACTAAAACATTAGATTGTGGATCTAAAAATATGAGTTTAAATCTCCTTATATACCAAGAAAGACCCAAGAACTGCTA
>PBV-172
ATTACCCATTTATTATCCTTTCTTTATGAGGCATGATTATAACAAGCTCCATCTGCCTTCGCCAAACAGACTTAAAATCCTTAATTGCCTACTCTTCAGTAAGCCATATAGGGCTAGTAATTGTAGCAGCCCTTATACAATCCACCCTTAGTTTCATAGGGGCTACAACCCTGATAATTGCACACGGGCTTACATCTTCCATATTATTTTGTCTTGCTAACACTAACTACGAACGCATCCACAGTCGAACATTAATATTAGCTCGAGGCTTACAAACAGCCCTTCCACTTATATGCATTTGGTGACTAATAGCAAGCCTAACTAATCTAGCCCTTCCACCAACAATTAATCTATTAGGAGAATTAAAAGTAATCGTAGCCTCTTTCTCATGATCTAATTTCTCCATCATCCTCCTAGGCCTAAATACTGTGATCACAGGCCTCTACTCACTTTACATATTTGTCACATCCCAACGAGGCAAATTTACACACCACCTACACCCAATTAACCCATCATTCACACGAGAACATACACTTATGTCCCTTCACCTAATCCCCCTTATAATATTATCCATCAACCCAAAATTTATTTTAGGCATTACATACTGTAAATATAGTTTAACTAAAACATTAGATTGTGGATCTAAAAATATGAGTTTAAATCTCCTTATATACCAAGAAAGACCCAAGAACTGCTA
>PBV-171
ATTACCCGTTTATTATCCTTTCCTTATGGGGCATGATTATAACAAGCTCCATCTGCCTTCGCCAAACAGACTTAAAATCCTTAATTGCCTACTCTTCAGTAAGCCATATAGGGCTAGTAATTGTAGCAGCCCTTATACAATCCACCCTTAGTTTCATAGGGGCTACAACCCTGATAATTGCACACGGGCTTACATCTTCCATATTATTTTGTCTTGCTAACACTAACTACGAACGCATCCACAGTCGAACATTAATATTAGCTCGAGGCTTACAAACAGCCCTTCCACTTATATGCATTTGGTGACTAATAGCAAGCCTAGCTAATCTAGCCCTTCCACCAACAATTAATCTATTAGGAGAATTAAAAGTAATCGTAGCCTCTTTCTCATGATCTAATTTCTCCATCATCCTCCTAGGCCTTAATACTGTGATCACAGGCCTCTACTCACTTTACATATTTGTCACATCCCAACGAGGCAAATTTACACACCACCTACACCCAATTAACCCATCATTCACACGAGAGCATACACTTATGTCCCTTCACCTAATCCCCCTTATAATATTATCCATCAACCCAAAATTTATTTTAGGCATTACATACTGTAAATATAGTTTAACTAAAACATTAGATTGTGGATCTAAAAATATGAGTTTAAATCTCCTTATATACCAAGAAAGACCCAAGAACTGCTA
>PBV-170
ATTACCCATTTATTATCCTTTCTTTATGGGGCATGATTATAACAAGCTCCATCTGCCTTCGCCAAACAGACTTAAAATCCTTAATTGCCTACTCTTCAGTAAGCCATATAGGACTAGTAATTGTAGCAGCCCTTATACAATCCACCCTTAGTTTCATAGGGGCTACAACCCTGATAATTGCACACGGGCTTACATCTTCCATATTATTTTGTCTTGCTAACACTAACTACGAACGCATCCACAGTCGAACATTAATATTAGCTCGAGGCTTACAAACAGCCCTTCCACTTATATGCATTTGGTGACTAATAGCAAGCCTAACTAATCTAGCCCTACCACCAACAATTAATCTATTAGGAGAATTAAAAGTAATCGTAGCCTCTTTCTCATGATCTAATTTCTCCATCATCCTCCTAGGCCTAAATACTGTGATCACAGGCCTTTACTCACTTTACATATTTGTTACATCCCAACGAGGCAAATTTACACACCACCTACACCCAATTAACCCATCATTCACACGAGAGCATACACTTATGTCCCTTCACCTAATCCCCCTTATAATATTATCCATCAACCCAAAATTTATTTTAGGCATTACATACTGTAAATATAGTTTAACTAAAACATTAGATTGTGGATCTAAAAATATGAGTTTAAATCTCCTTATATACCAAGAAAGACCCAAGAACTGCTA
>PBV-169
ATTACCCGTTTATTATCCTTTCTTTATGGGGCATGATTATAACAAGCTCCATCTGCCTTCGCCAAACAGACTTAAAATCCTTAATTGCCTACTCTTCAGTAAGCCATATAGGGCTAGTAATTGTAGCAGCCCTTATACAATCCACCCTTAGTTTCATAGGGGCTACAACCCTGATAATTGCACACGGGCTTACATCTTCCATATTATTTTGTCTTGCTAACACTAACTACGAACGCATCCACAGTCGAACATTAATATTAGCTCGAGGCTTACAAACAGCCCTTCCACTTATATGCATTTGGTGACTAATAGCAAGCCTAGCTAATCTAGCCCTTCCACCAACAATTAATCTATTAGGAGAATTAAAAGTAATCGTAGCCTCTTTCTCATGATCTAATTTCTCCATCATCCTCCTAGGCCTAAATACTGTGATCACAGGCCTCTACTCACTTTACATATTTGTCACATCCCAACGAGGCAAATTTACACACCACCTACACCCAATTAACCCATCATTCACACGAGAGCATACACTTATGTCCCTTCACCTAATCCCCCTTATAATATTATCCATCAACCCAAAATTTATTTTAGGCATTACATACTGTAAATATAGTTTAACTAAAACATTAGATTGTGGATCTAAAAATATGAGTTTAAATCTCCTTATATACCAAGAAAGACCCAAGAACTGCTA
>PBV-168
ATTACCCGTTTATTATCCTTTCTTTATGAGGCATGATTATAACAAGCTCCATCTGCCTTCGCCAAACAGACTTAAAATCCTTAATTGCCTACTCTTCAGTAAGCCATATAGGGCTAGTAATTGTAGCAGCCCTTATACAATCCACCCTTAGTTTCATAGGGGCTACAACCCTGATAATTGCACACGGGCTTACATCTTCCATATTATTTTGTCTTGCTAACACTAACTACGAACGCATCCACAGTCGAACATTAATATTAGCTCGAGGCTTACAAACAGCCCTTCCACTTATATGCATTTGGTGACTAATAGCAAGCCTAACTAATCTAGCCCTTCCACCAACAATTAATCTATTAGGAGAATTAAAAGTAATCGTAGCCTCTTTCTCATGATCTAATTTCTCCGTCATCCTCCTAGGCCTAAATACTGTGATCACAGGCCTCTACTCACTTTACATATTTGTCACATCCCAACGAGGCAAATTTACACACCACCTACACCCAATTAACCCATCATTCACACGAGAGCATACACTTATATCCCTTCACCTAATCCCCCTTATAATATTATCCATCAACCCAAAATTTATTTTAGGCATTACATACTGTAAATATAGTTTAACTAAAACATTAGATTGTGGATCTAAAAATATGAGTTTAAATCTCCTTATATACCAAGAAAGACCCAAGAACTGCTA
>PBV-167
ATTACCCATTTATTATCCTTTCTTTATGGGGCATGATTATAACAAGCTCCATCTGCCTTCGCCAAACAGACTTAAAATCCTTAATTGCCTACTCTTCAGTAAGCCATATAGGACTAGTAATTGTAGCAGCCCTTATACAATCCACCCTTAGTTTCATAGGGGCTACAACCCTGATAATTGCACACGGGCTTACATCTTCCATATTATTTTGTCTTGCTAACACTAACTACGAACGCATCCACAGTCGAACATTAATATTAGCTCGAGGCTTACAAACAGCCCTTCCACTTATATGCATTTGGTGACTAATAGCAAGCCTAACTAATCTAGCCCTACCACCAACAATTAATCTATTAGGAGAATTAAAAGTAATCGTAGCCTCTTTCTCATGATCTAATTTCTCCATCATCCTCCTAGGCCTAAATACTGTGATCACAGGCCTTTACTCACTTTACATATTTGTTACATCCCAACGAGGCAAATTTACACACCACCTACACCCAATTAACCCATCATTCACACGAGAGCATACACTTATGTCCCTTCACCTAATCCCCCTTATAATATTATCCATCAACCCAAAATTTATTTTAGGCATTACATACTGTAAATATAGTTTAACTAAAACATTAGATTGTGGATCTAAAAATATGAGTTTAAATCTCCTTATATACCAAGAAAGACCCAAGAACTGCTA
>PBV-166
ATTACCCGTTTATTATCCTTTCTTTATGGGGCATGATTATAACAAGCTCCATCTGCCTTCGCCAAACAGACTTAAAATCCTTAATTGCCTACTCTTCAGTAAGCCATATAGGGCTAGTAATTGTAGCAGCCCTTATACAATCCACCCTTAGTTTCATAGGGGCTACAACCCTGATAATCGCACACGGGCTTACATCTTCCATATTATTTTGTCTTGCTAACACTAACTACGAACGCATCCACAGTCGAACATTAATATTAGCTCGAGGCTTACAAACAGCCCTTCCACTTATATGCATTTGGTGACTAATAGCAAGCCTAACTAATCTAGCCCTCCCACCAACAATCAATCTATTAGGAGAATTAAAAGTAATCGTAGCCTCTTTCTCATGATCTAATTTCTCCATCATCCTCCTAGGCCTAAATACTGTGATCACAGGCCTCTACTCACTTTACATATTTGTCACATCCCAACGAGGCAAATTTACACACCACCTACACCCAATTAACCCATCATTCACACGAGAGCATACACTTATGTCCCTTCACCTAATCCCCCTTATAATATTATCCATCAACCCAAAATTTATTTTAGGCATTACATACTGTAAATATAGTTTAACTAAAACATTAGATTGTGGATCTAAAAATATGAGTTTAAATCTCCTTATATACCAAGAAAGACCCAAGAACTGCTA
>PBV-165
ATTACCCATTTATTATCCTTTCTTTATGGGGCATGATTATAACAAGCTCCATCTGCCTTCGCCAAACAGACTTAAAATCCTTAATTGCCTACTCTTCAGTAAGCCATATAGGGCTAGTAATTGTAGCAGCCCTTATACAATCCACCCTTAGTTTCATAGGGGCTACAACCCTGATAATTGCACACGGGCTTACATCTTCCATATTATTTTGTCTTGCTAACACTAACTACGAACGCATCCACAGTCGAACATTAATATTAGCTCGAGGCTTACAAACAGCCCTTCCACTTATATGCATTTGGTGACTAATAGCAAGCCTAACTAATCTAGCCCTTCCACCAACAATTAATCTATTAGGAGAATTAAAAGTAATCGTAGCCTCTTTCTCATGATCTAATTTCTCCATCATCCTCCTAGGCCTAAATACTGTGATCACAGGCCTCTACTCACTTTACATATTTGTCACATCCCAACGAGGCAAATTTACACACCACCTACACCCAATTAACCCATCATTCACACGAGAGCATACACTTATGTCCCTTCACCTAATCCCCCTTATAATATTATCCATCAACCCAAAATTTATTTTAGGCATTACATACTGTAAATATAGTTTAACTAAAACATTAGATTGTGGATCTAAAAATATGAGTTTAAATCTCCTTATATACCAAGAAAGACCCAAGAACTGCTA
>PBV-164
ATTACCCGTTTATTATCCTTTCTTTATGGGGCATGATTATAACAAGCTCCATCTGCCTTCGCCAAACAGACTTAAAATCCTTAATTGCCTACTCTTCAGTAAGCCATATAGGGCTAGTAATTGTAGCAGCCCTTATACAATCCACCCTTAGTTTCATAGGGGCTACAACCCTGATAATTGCACACGGGCTTACATCTTCCATATTATTTTGTCTTGCTAACACTAACTACGAACGCATCCACAGTCGAACATTAATATTAGCTCGAGGCTTACAAACAGCCCTTCCACTTATATGCATTTGGTGACTAATAGCAAGCCTAGCTAATCTAGCCCTTCCACCAACAATTAATCTATTAGGAGAATTAAAAGTAATCGTAGCCTCTTTCTCATGATCTAATTTCTCCATCATCCTCCTAGGCCTAAATACTGTGATCACAGGCCTCTACTCACTTTACATATTTGTCACATCCCAACGAGGCAAATTTACACACCACCTACACCCAATTAACCCATCATTCACACGAGAGCATACACTTATGTCCCTTCACCTAATCCCCCTTATAATATTATCCATCAACCCAAAATTTATTTTAGGCATTACATACTGTAAATATAGTTTAACTAAAACATTAGATTGTGGATCTAAAAATATGAGTTTAAATCTCCTTATATACCAAGAAAGACCCAAGAACTGCTA
>PBV-163
ATTACCCATTTATTATTCTTTCTTTATGGGGCATGATTATAACAAGCTCCATCTGCCTTCGCCAAACAGACTTAAAATCCTTAATTGCCTACTCTTCAGTAAGCCATATAGGGCTAGTAATTGTAGCAGCCCTTATACAATCCACCCTTAGTTTCATAGGGGCTACAACCCTGATAATTGCACACGGGCTTACATCTTCCATATTATTTTGTCTTGCTAACACTAACTACGAACGCATCCACAGTCGAACATTAATATTAGCTCGAGGCTTACAAACAGCCCTTCCACTTATATGCATTTGGTGACTAATAGCAAGCCTAACTAATCTAGCCCTACCACCAACAATTAATCTATTAGGAGAATTAAAAGTAATCGTAGCCTCTTTCTCATGATCTAATTTCTCCATCATCCTCCTAGGCCTAAATACTGTGATCACAGGCCTCTACTCACTTTACATATTTGTCACATCCCAACGAGGCAAATTTACACACCACCTACACCCAATTAACCCATCATTCACACGAGAGCATACACTTATGTCCCTTCACCTAATCCCCCTTATAATATTATCCATCAACCCAAAATTTATTTTAGGCATTACATACTGTAAATATAGTTTAACTAAAACATTAGATTGTGGATCTAAAAATATGAGTTTAAATCTCCTTATATACCAAGAAAGACCCAAGAACTGCTA
>PBV-162
ATTACCCGTTTATTATCCTTTCTTTATGAGGCATGATTATAACAAGCTCCATCTGCCTTCGCCAAACAGACTTAAAATCCTTAATTGCCTACTCTTCAGTAAGCCATATAGGGCTAGTAATTGTAGCAGCCCTTATACAATCCACCCTTAGTTTCATAGGGGCTACAACCCTGATAATTGCACACGGGCTTACATCTTCCATATTATTTTGTCTTGCTAACACTAACTACGAACGCATCCACAGTCGAACATTAATATTAGCTCGAGGCTTACAAACAGCCCTTCCACTTATATGCATTTGGTGACTAATAGCAAGCCTAACTAATCTAGCCCTTCCACCAACAATTAATCTATTAGGAGAATTAAAAGTAATCGTAGCCTCTTTCTCATGATCTAATTTCTCCGTCATCCTCCTAGGCCTAAATACTGTGATCACAGGCCTCTACTCACTTTACATATTTGTCACATCCCAACGAGGCAAATTTACACACCACCTACACCCAATTAACCCATCATTCACACGAGAGCATACACTTATATCCCTTCACCTAATCCCCCTTATAATATTATCCATCAACCCAAAATTTATTTTAGGCATTACATACTGTAAATATAGTTTAACTAAAACATTAGATTGTGGATCTAAAAATATGAGTTTAAATCTCCTTATATACCAAGAAAGACCCAAGAACTGCTA
>PBV-161
ATTACCCATTTATTATCCTTTCTTTATGGGGCATGATTATAACAAGCTCCATCTGCCTTCGCCAAACAGACTTAAAATCCTTAATTGCCTACTCTTCAGTAAGCCATATAGGGCTAGTAATTGTAGCAGCCCTTATACAATCCACCCTTAGTTTCATAGGGGCTACAACCCTGATAATTGCACACGGGCTTACATCTTCCATATTATTTTGTCTTGCTAACACTAACTACGAACGCATCCACAGTCGAACATTAATATTAGCTCGAGGCTTACAAACAGCCCTTCCACTTATATGCATTTGGTGACTAATAGCAAGCCTAACTAATCTAGCCCTTCCACCAACAATTAATCTATTAGGAGAATTAAAAGTAATCGTAGCCTCTTTCTCATGATCTAATTTCTCCATCATCCTCCTAGGCCTAAATACTGTGATCACAGGCCTCTACTCACTTTACATATTTGTCACATCCCAACGAGGCAAATTTACACACCACCTACACCCAATTAACCCATCATTCACACGAGAGCATACACTTATGTCCCTTCACCTAATCCCCCTTATAATATTATCCATCAACCCAAAATTTATTTTAGGCATTACATACTGTAAATATAGTTTAACTAAAACATTAGATTGTGGATCTAAAAATATGAGTTTAAATCTCCTTATATACCAAGAAAGACCCAAGAACTGCTA
>PBV-160
ATTACCCATTTATTATCCTTTCTTTATGGGGCATGATTATAACAAGCTCCATCTGCCTTCGCCAAACAGACTTAAAATCCTTAATTGCCTACTCTTCAGTAAGCCATATAGGGCTAGTAATTGTAGCAGCCCTTATACAATCCACCCTTAGTTTCATAGGGGCTACAACCCTGATAATTGCACACGGGCTTACATCTTCCATATTATTTTGTCTTGCTAACACTAACTACGAACGCATCCACAGTCGAACATTAATATTAGCTCGAGGCTTACAAACAACCCTTCCACTTATATGCATTTGGTGACTAATAGCAAGCCTAACTAATCTAGCCCTTCCACCAACAATTAATCTATTAGGAGAATTAAAAGTAATCGTAGCCTCTTTCTCATGATCTAATTTCTCCATCATCCTCCTAGGCCTAAATACTGTGATCACAGGCCTCTACTCACTTTACATATTTGTCACATCCCAACGAGGCAAATTTACACACCACCTACACCCAATTAACCCATCATTCACACGAGAACATACACTTATGTCCCTTCACCTAATCCCCCTTATAATATTATCCATCAACCCAAAATTTATTTTAGGCATTACATACTGTAAATATAGTTTAACTAAAACATTAGATTGTGGATCTAAAAATATGAGTTTAAATCTCCTTATATACCAAGAAAGACCCAAGAACTGCTA
>PBV-159
ATTACCCGTTTATTATCCTTTCTTTATGGGGCATGATTATAACAAGCTCCATCTGCCTTCGCCAAACAGACTTAAAATCCTTAATTGCCTACTCTTCAGTAAGCCATATAGGGCTAGTAATTGTAGCAGCCCTTATACAATCCACCCTTAGTTTCATAGGGGCTACAACCCTGATAATTGCACACGGGCTTACATCTTCCATATTATTTTGTCTTGCTAACACTAACTACGAACGCATCCACAGTCGAACATTAATATTAGCTCGAGGCTTACAAACAGCCCTTCCACTTATATGCATTTGGTGACTAATAGCAAGCCTAGCTAATCTAGCCCTTCCACCAACAATTAATCTATTAGGAGAATTAAAAGTAATCGTAGCCTCTTTCTCATGATCTAATTTCTCCATCATCCTCCTAGGCCTAAATACTGTGATCACAGGCCTCTACTCACTTTACATATTTGTCACATCCCAACGAGGCAAATTTACACACCACCTACACCCAATTAACCCATCATTCACACGAGAGCATACACTTATGTCCCTTCACCTAATCCCCCTTATAATATTATCCATCAACCCAAAATTTATTTTAGGCATTACATACTGTAAATATAGTTTAACTAAAACATTAGATTGTGGATCTAAAAATATGAGTTTAAATCTCCTTATATACCAAGAAAGACCCAAGAACTGCTA
>PBV-158
ATTACCCATTTATTATCCTTTCTTTATGGGGCATGATTATAACAAGCTCCATCTGCCTTCGCCAAACAGACTTAAAATCCTTAATTGCCTACTCTTCAGTAAGCCATATAGGGCTAGTAATTGTAGCAGCCCTTATACAATCCACCCTTAGTTTCATAGGGGCTACAACCCTGATAATTGCACACGGGCTTACATCTTCCATATTATTTTGTCTTGCTAACACTAACTACGAACGCATCCACAGTCGAACATTAATATTAGCTCGAGGCTTACAAACAGCCCTTCCACTTACATGCATTTGGTGACTAATAGCAAGCCTAACTAATCTAGCCCTTCCACCAACAATTAATCTATTAGGAGAATTAAAAGTAATCGTAGCCTCTTTCTCATGATCTAATTTCTCCATCATCCTCCTAGGCCTAAATACTGTGATCACAGGCCTCTACTCACTTTACATATTTGTCACATCCCAACGAGGCAAATTTACACACCACCTACACCCAATTAACCCATCATTCACACGAGAACATACACTTATGTCCCTTCACCTAATCCCCCTTATAATATTATCCATCAGCCCAAAATTTATTTTAGGCATTACATACTGTAAATATAGTTTAACTAAAACATTAGATTGTGGATCTAAAAATATGAGTTTAAATCTCCTTATATACCAAGAAAGACCCAAGAACTGCTA
>PBV-157
ATTACCCATTTATTATCCTTTCTTTATGAGGCATGATTATAACAAGCTCCATCTGCCTTCGCCAAACAGACTTAAAATCCTTAATTGCCTACTCTTCAGTAAGCCATATAGGGCTAGTAATTGTAGCAGCCCTTATACAATCCACCCTTAGTTTCATAGGGGCTACAACCCTGATAATTGCACACGGGCTTACATCTTCCATATTATTTTGTCTTGCTAACACTAACTACGAACGCATCCACAGTCGAACATTAATATTAGCTCGAGGCTTACAAACAGCCCTTCCACTTATATGCATTTGGTGACTAATAGCAAGCCTAACTAATCTAGCCCTTCCACCAACAATTAATCTATTAGGAGAATTAAAAGTAATCGTAGCCTCTTTCTCATGATCTAATTTCTCCATCATCCTCCTAGGCCTAAATACTGTGATCACAGGCCTCTACTCACTTTACATATTTGTCACATCCCAACGAGGCAAATTTACACACCACCTACACCCAATTAACCCATCATTCACACGAGAACATACACTTATGTCCCTTCACCTAATCCCCCTTATAATATTATCCATCAACCCAAAATTTATTTTAGGCATTACATACTGTAAATATAGTTTAACTAAAACATTAGATTGTGGATCTAAAAATATGAGTTTAAATCTCCTTATATACCAAGAAAGACCCAAGAACTGCTA
>PBV-156
ATTACCCATTTATTATCCTTTCTTTATGGGGCATGATTATAACAAGCTCCATCTGCCTTCGCCAAACAGACTTAAAATCCTTAATTGCCTACTCTTCAGTAAGCCATATAGGGCTAGTAATTGTAGCAGCCCTTATACAATCCACCCTTAGTTTCATAGGGGCTACAACCCTGATAATTGCACACGGGCTTACATCTTCCATATTATTTTGTCTTGCTAACACTAACTACGAACGCATCCACAGTCGAACATTAATATTAGCTCGAGGCTTACAAACAGCCCTTCCACTTATATGCATTTGATGACTAATAGCAAGCCTAACCAATCTAGCCCTACCACCAACAATTAATCTATTAGGAGAATTAAAAGTAATCGTAGCCTCTTTCTCATGATCTAATTTCTCCATCATCCTCCTAGGCCTAAATACTGTGATCACAGGCCTCTACTCACTTTACATATTTGTCACATCCCAACGAGGCAAATTTACACACCACCTACACCCAATTAACCCATCATTCACACGAGAGCATACACTTATGTCCCTTCACCTAATCCCCCTTATAATATTATCCATCAACCCAAAATTTATTTTAGGCATTACATACTGTAAATATAGTTTAACTAAAACATTAGATTGTGGATCTAAAAATATGAGTTTAAATCTCCTTATATACCAAGAAAGACCCAAGAACTGCTA
>PBV-155
ATTACCCGTTTATTATCCTTTCCTTATGGGGCATGATTATAACAAGCTCCATCTGCCTTCGCCAAACAGACTTAAAATCCTTAATTGCCTACTCTTCAGTAAGCCATATAGGGCTAGTAATTGTAGCAGCCCTTATACAATCCACCCTTAGTTTCATAGGGGCTACAACCCTGATAATTGCACACGGGCTTACATCTTCCATATTATTTTGTCTTGCTAACACTAACTACGAACGCATCCACAGTCGAACATTAATATTAGCTCGAGGTTTACAAACAGCCCTTCCACTTATATGCATTTGGTGACTAATAGCAAGCCTAACTAATCTAGCCCTTCCACCAACAATTAATCTATTAGGAGAATTAAAAGTAATCGTAGCCTCTTTCTCATGATCTAATTTCTCCATCATCCTCCTAGGCCTAAATACTGTGATCACAGGCCTCTACTCACTTTACATATTTGTCACATCCCAACGAGGCAAATTTACACACCACCTACACCCAATTAACCCATCATTCACACGAGAGCATACACTTATGTCCCTTCACCTAATCCCCCTTATAATATTATCCATCAACCCAAAATTTATTTTAGGCATTACATACTGTAAATATAGTTTAACTAAAACATTAGATTGTGGATCTAAAAATATGAGTTTAAATCTCCTTATATACCAAGAAAGACCCAAGAACTGCTA
>PBV-154
ATTACCCATTTATTATTCTTTCTTTATGGGGCATGATTATAACAAGCTCCATCTGCCTTCGCCAAACAGACTTAAAATCCTTAATTGCCTACTCTTCAGTAAGCCATATAGGGCTAGTAATTGTAGCAGCCCTTATACAATCCACCCTTAGTTTCATAGGGGCTACAACCCTGATAATTGCACACGGGCTTACATCTTCCATATTATTTTGTCTTGCTAACACTAACTACGAACGCATCCACAGTCGAACATTAATATTAGCTCGAGGCTTACAAACAGCCCTTCCACTTATATGCATTTGGTGACTAATAGCAAGCCTAACTAATCTAGCCCTACCACCAACAATTAATCTATTAGGAGAATTAAAAGTAATCGTAGCCTCTTTCTCATGATCTAATTTCTCCATCATCCTCCTAGGCCTAAATACTGTGATCACAGGCCTCTACTCACTTTACATATTTGTCACATCCCAACGAGGCAAATTTACACACCACCTACACCCAATTAACCCATCATTCACACGAGAGCATACACTTATGTCCCTTCACCTAATCCCCCTTATAATATTATCCATCAACCCAAAATTTATTTTAGGCATTACATACTGTAAATATAGTTTAACTAAAACATTAGATTGTGGATCTAAAAATATGAGTTTAAATCTCCTTATATACCAAGAAAGACCCAAGAACTGCTA
>PBV-153
ATTACCCGTTTATTATCCTTTCTTTATGGGGCATGATTATAACAAGCTCCATCTGCCTTCGCCAAACAGACTTAAAATCCTTAATTGCCTACTCTTCAGTAAGCCATATAGGGCTAGTAATTGTAGCAGCCCTTATACAATCCACCCTTAGTTTCATAGGGGCTACAACCCTGATAATCGCACACGGGCTTACATCTTCCATATTATTTTGTCTTGCTAACACTAACTACGAACGCATCCACAGTCGAACATTAATATTAGCTCGAGGCTTACAAACAGCCCTTCCACTTATATGCATTTGGTGACTAATAGCAAGCCTAACTAATCTAGCCCTCCCACCAACAATCAATCTATTAGGAGAATTAAAAGTAATCGTAGCCTCTTTCTCATGATCTAATTTCTCCATCATCCTCCTAGGCCTAAATACTGTGATCACAGGCCTCTACTCACTTTACATATTTGTCACATCCCAACGAGGCAAATTTACACACCACCTACACCCAATTAACCCATCATTCACACGAGAGCATACACTTATGTCCCTTCACCTAATCCCCCTTATAATATTATCCATCAACCCAAAATTTATTTTAGGCATTACATACTGTAAATATAGTTTAACTAAAACATTAGATTGTGGATCTAAAAATATGAGTTTAAATCTCCTTATATACCAAGAAAGACCCAAGAACTGCTA
>PBV-152
ATTACCCGTTTATTATCCTTTCCTTATGGGGCATGATTATAACAAGCTCCATCTGCCTTCGCCAAACAGACTTAAAATCCTTAATTGCCTACTCTTCAGTAAGCCATATAGGGCTAGTAATTGTAGCAGCCCTTATACAATCCACCCTTAGTTTCATAGGGGCTACAACCCTGATAATTGCACACGGGCTTACATCTTCCATATTATTTTGTCTTGCTAACACTAACTACGAACGCATCCACAGTCGAACATTAATATTAGCTCGAGGCTTACAAACAGCCCTTCCACTTATATGCATTTGGTGACTAATAGCAAGCCTAACTAATCTAGCCCTTCCACCAACAATTAATCTATTAGGAGAATTAAAAGTAATCGTAGCCTCTTTCTCATGATCTAATTTCTCCATCATCCTCCTAGGCCTAAATACTGTGATCACAGGCCTCTACTCACTTTACATATTTGTCACATCCCAACGAGGCAAATTTACACACCACCTACACCCAATTAACCCATCATTCACACGAGAGCATACACTTATGTCCCTTCACCTAATCCCCCTTATAATATTATCCATCAACCCAAAATTTATTTTAGGCATTACATACTGTAAATATAGTTTAACTAAAACATTAGATTGTGGATCTAAAAATATGAGTTTAAATCTCCTTATATACCAAGAAAGACCCAAGAACTGCTA
>PBV-151
ATTACCCATTTATTATTCTTTCTTTATGGGGCATGATTATAACAAGCTCCATCTGCCTTCGCCAAACAGACTTAAAATCCTTAATTGCCTACTCTTCAGTAAGCCATATAGGGCTAGTAATTGTAGCAGCCCTTATACAATCCACCCTTAGTTTCATAGGGGCTACAACCCTGATAATTGCACACGGGCTTACATCTTCCATATTATTTTGTCTTGCTAACACTAACTACGAACGCATCCACAGTCGAACATTAATATTAGCTCGAGGCTTACAAACAGCCCTTCCACTTATATGCATTTGGTGACTAATAGCAAGCCTAACTAATCTAGCCCTACCACCAACAATTAATCTATTAGGAGAATTAAAAGTAATCGTAGCCTCTTTCTCATGATCTAATTTCTCCATCATCCTCCTAGGCCTAAATACTGTGATCACAGGCCTCTACTCACTTTACATATTTGTCACATCCCAACGAGGCAAATTTACACACCACCTACACCCAATTAACCCATCATTCACACGAGAGCATACACTTATGTCCCTTCACCTAATCCCCCTTATAATATTATCCATCAACCCAAAATTTATTTTAGGCATTACATACTGTAAATATAGTTTAACTAAAACATTAGATTGTGGATCTAAAAATATGAGTTTAAATCTCCTTATATACCAAGAAAGACCCAAGAACTGCTA
>PBV-150
ATTACCCATTTATTATCCTTTCTTTATGGGGCATGATTATAACAAGCTCCATCTGCCTTCGCCAAACAGACTTAAAATCCTTAATTGCCTACTCTTCAGTAAGCCATATAGGGCTAGTAATTGTAGCAGCCCTTATACAATCCACCCTTAGTTTCATAGGGGCTACAACCCTGATAATTGCACACGGGCTTACATCTTCCATATTATTTTGTCTTGCTAACACTAACTACGAACGCATCCACAGTCGAACATTAATATTAGCTCGAGGCTTACAAACAGCCCTTCCACTTATATGCATTTGATGACTAATAGCAAGCCTAACCAATCTAGCCCTACCACCAACAATTAATCTATTAGGAGAATTAAAAGTAATCGTAGCCTCTTTCTCATGATCTAATTTCTCCATCATCCTCCTAGGCCTAAATACTGTGATCACAGGCCTCTACTCACTTTACATATTTGTCACATCCCAACGAGGCAAATTTACACACCACCTACACCCAATTAACCCATCATTCACACGAGAGCATACACTTATGTCCCTTCACCTAATCCCCCTTATAATATTATCCATCAACCCAAAATTTATTTTAGGCATTACATACTGTAAATATAGTTTAACTAAAACATTAGATTGTGGATCTAAAAATATGAGTTTAAATCTCCTTATATACCAAGAAAGACCCAAGAACTGCTA
>PBV-149
ATTACCCATTTATTATCCTTTCTTTATGGGGCATGATTATAACAAGCTCCATCTGCCTTCGCCAAACAGACTTAAAATCCTTAATTGCCTACTCTTCAGTAAGCCATATAGGGCTAGTAATTGTAGCAGCCCTTATACAATCCACCCTTAGTTTCATAGGGGCTACAACCCTGATAATTGCACACGGGCTTACATCTTCCATATTATTTTGTCTTGCTAACACTAACTACGAACGCATCCACAGTCGAACATTAATATTAGCTCGAGGCCTACAAACAGCCCTTCCACTTATATGCATTTGGTGACTAATAGCAAGCCTAACTAATCTAGCCCTACCACCAACAATTAATCTATTAGGAGAATTAAAAGTAATCGTAGCCTCTTTCTCATGATCTAATTTCTCCATCATCCTCCTAGGCCTAAATACTGTGATCACAGGCCTCTACTCACTTTACATATTTGTCACATCCCAACGAGGCAAATTTACACACCACCTACACCCAATTAACCCATCATTCACACGAGAGCATACACTTATGTCCCTTCACCTAATCCCCCTTATAATATTATCCATCAACCCAAAATTTATTTTAGGCATTACATACTGTAAATATAGTTTAACTAAAACATTAGATTGTGGATCTAAAAATATGAGTTTAAATCTCCTTATATACCAAGAAAGACCCAAGAACTGCTA
>PBV-148
ATTACCCATTTATTATTCTTTCTTTATGGGGCATGATTATAACAAGCTCCATCTGCCTTCGCCAAACAGACTTAAAATCCTTAATTGCCTACTCTTCAGTAAGCCATATAGGGCTAGTAATTGTAGCAGCCCTTATACAATCCACCCTTAGTTTCATAGGGGCTACAACCCTGATAATTGCACACGGGCTTACATCTTCCATATTATTTTGTCTTGCTAACACTAACTACGAACGCATCCACAGTCGAACATTAATATTAGCTCGAGGCTTACAAACAGCCCTTCCACTTATATGCATTTGGTGACTAATAGCAAGCCTAACTAATCTAGCCCTACCACCAACAATTAATCTATTAGGAGAATTAAAAGTAATCGTAGCCTCTTTCTCATGATCTAATTTCTCCATCATCCTCCTAGGCCTAAATACTGTGATCACAGGCCTCTACTCACTTTACATATTTGTCACATCCCAACGAGGCAAATTTACACACCACCTACACCCAATTAACCCATCATTCACACGAGAGCATACACTTATGTCCCTTCACCTAATCCCCCTTATAATATTATCCATCAACCCAAAATTTATTTTAGGCATTACATACTGTAAATATAGTTTAACTAAAACATTAGATTGTGGATCTAAAAATATGAGTTTAAATCTCCTTATATACCAAGAAAGACCCAAGAACTGCTA
>PBV-147
ATTACCCATTTATTATCCTTTCTTTATGAGGCATGATTATAACAAGCTCCATCTGCCTTCGCCAAACAGACTTAAAATCCTTAATTGCCTACTCTTCAGTAAGCCATATAGGGCTAGTAATTGTAGCAGCCCTTATACAATCCACCCTTAGTTTCATAGGGGCTACAACCCTGATAATTGCACACGGGCTTACATCTTCCATATTATTTTGTCTTGCTAACACTAACTACGAACGCATCCACAGTCGAACATTAATATTAGCTCGAGGCTTACAAACAGCCCTTCCACTTATATGCATTTGGTGACTAATAGCAAGCCTAACTAATCTAGCCCTTCCACCAACAATTAATCTATTAGGAGAATTAAAAGTAATCGTAGCCTCTTTCTCATGATCTAATTTCTCCATCATCCTCCTAGGCCTAAATACTGTGATCACAGGCCTCTACTCACTTTACATATTTGTCACATCCCAACGAGGCAAATTTACACACCACCTACACCCAATTAACCCATCATTCACACGAGAACATACACTTATGTCCCTTCACCTAATCCCCCTTATAATATTATCCATCAACCCAAAATTTATTTTAGGCATTACATACTGTAAATATAGTTTAACTAAAACATTAGATTGTGGATCTAAAAATATGAGTTTAAATCTCCTTATATACCAAGAAAGACCCAAGAACTGCTA
>PBV-146
ATTACCCATTTATTATTCTTTCTTTATGGGGCATGATTATAACAAGCTCCATCTGCCTTCGCCAAACAGACTTAAAATCCTTAATTGCCTACTCTTCAGTAAGCCATATAGGGCTAGTAATTGTAGCAGCCCTTATACAATCCACCCTTAGTTTCATAGGGGCTACAACCCTGATAATTGCACACGGGCTTACATCTTCCATATTATTTTGTCTTGCTAACACTAACTACGAACGCATCCACAGTCGAACATTAATATTAGCTCGAGGCTTACAAACAGCCCTTCCACTTATATGCATTTGGTGACTAATAGCAAGCCTAACTAATCTAGCCCTACCACCAACAATTAATCTATTAGGAGAATTAAAAGTAATCGTAGCCTCTTTCTCATGATCTAATTTCTCCATCATCCTCCTAGGCCTAAATACTGTGATCACAGGCCTCTACTCACTTTACATATTTGTCACATCCCAACGAGGCAAATTTACACACCACCTACACCCAATTAACCCATCATTCACACGAGAGCATACACTTATGTCCCTTCACCTAATCCCCCTTATAATATTATCCATCAACCCAAAATTTATTTTAGGCATTACATACTGTAAATATAGTTTAACTAAAACATTAGATTGTGGATCTAAAAATATGAGTTTAAATCTCCTTATATACCAAGAAAGACCCAAGAACTGCTA
>PBV-145
ATTACCCGTTTATTATCCTTTCCTTATGGGGCATGATTATAACAAGCTCCATCTGCCTTCGCCAAACAGACTTAAAATCCTTAATTGCCTACTCTTCAGTAAGCCATATAGGGCTAGTAATTGTAGCAGCCCTTGTACAATCCACCCTTAGTTTCATAGGGGCTACAACCCTGATAATTGCACACGGGCTTACATCTTCCATATTATTTTGTCTTGCTAACACTAACTACGAACGCATCCACAGTCGAACATTAATATTAGCTCGAGGCTTACAAACAGCCCTTCCACTTATATGCATTTGGTGACTAATAGCAAGCCTAACTAATCTAGCCCTTCCACCAACAATTAATCTATTAGGAGAATTAAAAGTAATCGTAGCCTCTTTCTCATGATCTAATTTCTCCATCATCCTCCTAGGCCTAAATACTGTGATCACAGGCCTCTACTCACTTTACATATTTGTCACATCCCAACGAGGCAAATTTACACACCACCTACACCCAATTAACCCATCATTCACACGAGAGCATACACTTATGTCCCTTCACCTAATCCCCCTTATAATATTATCCATCAACCCAAAATTTATTTTAGGCATTACATACTGTAAATATAGTTTAACTAAAACATTAGATTGTGGATCTAAAAATATGAGTTTAAATCTCCTTATATACCAAGAAAGACCCAAGAACTGCTA
>PBV-144
ATTACCCATTTATTATCCTTTCTTTATGAGGCATGATTATAACAAGCTCCATCTGCCTTCGCCAAACAGACTTAAAATCCTTAATTGCCTACTCTTCAGTAAGCCATATAGGGCTAGTAATTGTAGCAGCCCTTATACAATCCACCCTTAGTTTCATAGGGGCTACAACCCTGATAATTGCACACGGGCTTACATCTTCCATATTATTTTGTCTTGCTAACACTAACTACGAACGCATCCACAGTCGAACATTAATATTAGCTCGAGGCTTACAAACAGCCCTTCCACTTATATGCATTTGGTGACTAATAGCAAGCCTAACTAATCTAGCCCTTCCACCAACAATTAATCTATTAGGAGAATTAAAAGTAATCGTAGCCTCTTTCTCATGATCTAATTTCTCCATCATCCTCCTAGGCCTAAATACTGTGATCACAGGCCTCTACTCACTTTACATATTTGTCACATCCCAACGAGGCAAATTTACACACCACCTACACCCAATTAACCCATCATTCACACGAGAACATACACTTATGTCCCTTCACCTAATCCCCCTTATAATATTATCCATCAACCCAAAATTTATTTTAGGCATTACATACTGTAAATATAGTTTAACTAAAACATTAGATTGTGGATCTAAAAATATGAGTTTAAATCTCCTTATATACCAAGAAAGACCCAAGAACTGCTA
>PBV-143
ATTACCCATTTATTATCCTTTCTTTATGGGGCATGATTATAACAAGCTCCATCTGCCTTCGCCAAACAGACTTAAAATCCTTAATTGCCTACTCTTCAGTAAGCCATATAGGGCTAGTAATTGTAGCAGCCCTTATACAATCCACCCTTAGTTTCATAGGGGCTACAACCCTGATAATTGCACACGGGCTTACATCTTCCATATTATTTTGTCTTGCTAACACTAACTACGAACGCATCCACAGTCGAACATTAATATTAGCTCGAGGCTTACAAACAGCCCTTCCACTTATATGCATTTGGTGACTAATAGCAAGCCTAACTAATCTAGCCCTACCACCAACAATTAATCTATTAGGAGAATTAAAAGTAATCGTAGCCTCTTTCTCATGATCTAATTTCTCCATCATCCTCCTAGGCCTAAATACTGTGATCACAGGCCTCTACTCACTTTACATATTTGTCACATCCCAACGAGGCAAATTTACACACCACCTACACCCAATTAACCCATCATTCACACGAGAGCATACACTTATGTCCCTTCACCTAATCCCCCTTATAATATTATCCATCAACCCAAAATTTATTTTAGGCATTACATACTGTAAATATAGTTTAACTAAAACATTAGATTGTGGATCTAAAAATATGAGTTTAAATCTCCTTATATACCAAGAAAGACCCAAGAACTGCTA
>PBV-142
ATTACCCATTTATTATCCTTTCTTTATGGGGCATGATTATAACAAGCTCCATCTGCCTTCGCCAAACAGACTTAAAATCCTTAATTGCCTACTCTTCAGTAAGCCATATAGGGCTAGTAATTGTAGCAGCCCTTATACAATCCACCCTTAGTTTCATAGGGGCTACAACCCTGATAATTGCACACGGGCTTACATCTTCCATATTATTTTGTCTTGCTAACACTAACTACGAACGCATCCATAGTCGAACATTAATATTAGCTCGAGGCTTACAAACAGCCCTTCCACTTATATGCATTTGGTGACTAATAGCAAGCCTAACTAATCTAGCCCTTCCACCAACAATTAATCTATTAGGAGAATTAAAAGTAATCGTAGCCTCTTTCTCATGATCTAATTTCTCCATCATCCTCCTAGGCCTAAATACTGTGATCACAGGCCTCTACTCACTTTACATATTTGTCACATCCCAACGAGGCAAATTTACACACCACCTACACCCAATTAACCCATCATTCACACGAGAGCATACACTTATGTCCCTTCACCTAATCCCCCTTATAATATTATCCATCAACCCAAAATTTATTTTAGGCATTACATACTGTAAATATAGTTTAACTAAAACATTAGATTGTGGATCTAAAAATATGAGTTTAAATCTCCTTATATACCAAGAAAGACCCAAGAACTGCTA
>PBV-141
ATTACCCGTTTATTATCCTTTCCTTATGGGGCATGATTATAACAAGCTCCATCTGCCTTCGCCAAACAGACTTAAAATCCTTAATTGCCTACTCTTCAGTAAGCCATATAGGGCTAGTAATTGTAGCAGCCCTTATACAATCCACCCTTAGTTTCATAGGGGCTACAACCCTGATAATTGCACACGGGCTTACATCTTCCATATTATTTTGTCTTGCTAACACTAACTACGAACGCATCCACAGTCGAACATTAATATTAGCTCGAGGTTTACAAACAGCCCTTCCACTTATATGCATTTGGTGACTAATAGCAAGCCTAACTAATCTAGCCCTTCCACCAACAATTAATCTATTAGGAGAATTAAAAGTAATCGTAGCCTCTTTCTCATGATCTAATTTCTCCATCATCCTCCTAGGCCTAAATACTGTGATCACAGGCCTCTACTCACTTTACATATTTGTCACATCCCAACGAGGCAAATTTACACACCACCTACACCCAATTAACCCATCATTCACACGAGAGCATACACTTATGTCCCTTCACCTAATCCCCCTTATAATATTATCCATCAACCCAAAATTTATTTTAGGCATTACATACTGTAAATATAGTTTAACTAAAACATTAGATTGTGGATCTAAAAATATGAGTTTAAATCTCCTTATATACCAAGAAAGACCCAAGAACTGCTA
>PBV-140
ATTACCCATTTATTATCCTTTCTTTATGGGGCATGATTATAACAAGCTCCATCTGCCTTCGCCAAACAGACTTAAAATCCTTAATTGCCTACTCTTCAGTAAGCCATATAGGGCTAGTAATTGTAGCAGCCCTTATACAATCCACCCTTAGTTTCATAGGGGCTACAACCCTGATAATTGCACACGGGCTTACATCTTCCATATTATTTTGTCTTGCTAACACTAACTACGAACGCATCCATAGTCGAACATTAATATTAGCTCGAGGCTTACAAACAGCCCTTCCACTTATATGCATTTGGTGACTAATAGCAAGCCTAACTAATCTAGCCCTTCCACCAACAATTAATCTATTAGGAGAATTAAAAGTAATCGTAGCCTCTTTCTCATGATCTAATTTCTCCATCATCCTCCTAGGCCTAAATACTGTGATCACAGGCCTCTACTCACTTTACATATTTGTCACATCCCAACGAGGCAAATTTACACACCACCTACACCCAATTAACCCATCATTCACACGAGAGCATACACTTATGTCCCTTCACCTAATCCCCCTTATAATATTATCCATCAACCCAAAATTTATTTTAGGCATTACATACTGTAAATATAGTTTAACTAAAACATTAGATTGTGGATCTAAAAATATGAGTTTAAATCTCCTTATATACCAAGAAAGACCCAAGAACTGCTA
>PBV-139
ATTACCCATTTATTATCCTTTCTTTATGGGGCATGATTATAACAAGCTCCATCTGCCTTCGCCAAACAGACTTAAAATCCTTAATTGCCTACTCTTCAGTAAGCCATATAGGGCTAGTAATTGTAGCAGCCCTTATACAATCCACCCTTAGTTTCATAGGGGCTACAACCCTGATAATTGCACACGGGCTTACATCTTCCATATTATTTTGTCTTGCTAACACTAACTACGAACGCATCCACAGTCGAACATTAATATTAGCTCGAGGCTTACAAACAGCCCTTCCACTTATATGCATTTGGTGACTAATAGCAAGCCTAACTAATCTAGCCCTTCCACCAACAATTAATCTATTAGGAGAATTAAAAGTAATCGTAGCCTCTTTCTCATGATCTAATTTCTCCATCATCCTCCTAGGCCTAAATACTGTGATCACAGGCCTCTACTCACTTTACATATTTGTCACATCCCAACGAGGCAAATTTACACACCACCTACACCCAATTAACCCATCATTCACACGAGAACATACACTTATGTCCCTTCACCTAATCCCCCTTATAATATTATCCATCAACCCAAAATTTATTTTAGGCATTACATACTGTAAATATAGTTTAACTAAAACATTAGATTGTGGATCTAAAAATATGAGTTTAAATCTCCTTATATACCAAGAAAGACCCAAGAACTGCTA
>PBV-138
ATTACCCATTTATTATTCTTTCTTTATGGGGCATGATTATAACAAGCTCCATCTGCCTTCGCCAAACAGACTTAAAATCCTTAATTGCCTACTCTTCAGTAAGCCATATAGGGCTAGTAATTGTAGCAGCCCTTATACAATCCACCCTTAGTTTCATAGGGGCTACAACCCTGATAATTGCACACGGGCTTACATCTTCCATATTATTTTGTCTTGCTAACACTAACTACGAACGCATCCACAGTCGAACATTAATATTAGCTCGAGGCTTACAAACAGCCCTTCCACTTATATGCATTTGGTGACTAATAGCAAGCCTAACTAATCTAGCCCTACCACCAACAATTAATCTATTAGGAGAATTAAAAGTAATCGTAGCCTCTTTCTCATGATCTAATTTCTCCATCATCCTCCTAGGCCTAAATACTGTGATCACAGGCCTCTACTCACTTTACATATTTGTCACATCCCAACGAGGCAAATTTACACACCACCTACACCCAATTAACCCATCATTCACACGAGAGCATACACTTATGTCCCTTCACCTAATCCCCCTTATAATATTATCCATCAACCCAAAATTTATTTTAGGCATTACATACTGTAAATATAGTTTAACTAAAACATTAGATTGTGGATCTAAAAATATGAGTTTAAATCTCCTTATATACCAAGAAAGACCCAAGAACTGCTA
>PBV-137
ATTACCCGTTTATTATCCTTTCTTTATGGGGCATGATTATAACAAGCTCCATCTGCCTTCGCCAAACAGACTTAAAATCCTTAATTGCCTACTCTTCAGTAAGCCATATAGGGCTAGTAATTGTAGCAGCCCTTATACAATCCACCCTTAGTTTCATAGGGGCTACAACCCTGATAATTGCACACGGGCTTACATCTTCCATATTATTTTGTCTTGCTAACACTAACTACGAACGCATCCACAGTCGAACATTAATATTAGCTCGAGGCTTACAAACAGCCCTTCCACTTATATGCATTTGGTGACTAATAGCAAGCCTAACTAATCTAGCCCTTCCACCAACAATTAATCTATTAGGAGAATTAAAAGTAATCGTAGCCTCTTTCTCATGATCTAATTTCTCCATCATCCTCCTAGGCCTAAATACTGTGATCACAGGCCTCTACTCACTTTACATATTTGTCACATCCCAACGAGGCAAATTTACACACCACCTACACCCAATTAACCCATCATTCACACGAGAGCATACACTTATGTCCCTTCACCTAATCCCCCTTATAATATTATCCATCAACCCAAAATTTATTTTAGGCATTACATACTGTAAATATAGTTTAACTAAAACATTAGATTGTGGATCTAAAAATATGAGTTTAAATCTCCTTATATACCAAGAAAGACCCAAGAACTGCTA
>PBV-136
ATTACCCATTTATTATCCTTTCTTTATGGGGCATGATTATAACAAGCTCCATCTGCCTTCGCCAAACAGACTTAAAATCCTTAATTGCCTACTCTTCAGTAAGCCATATAGGGCTAGTAATTGTAGCAGCCCTTATACAATCCACCCTTAGTTTCATAGGGGCTACAACCCTGATAATTGCACACGGGCTTACATCTTCCATATTATTTTGTCTTGCTAACACTAACTACGAACGCATCCACAGTCGAACATTAATATTAGCTCGAGGCTTACAAACAGCCCTTCCACTTATATGCATTTGGTGACTAATAGCAAGCCTAACTAATCTAGCCCTACCACCAACAATTAATCTATTAGGAGAATTAAAAGTAATCGTAGCCTCTTTCTCATGATCTAATTTCTCCATCATCCTCCTAGGCCTAAATACTGTGATCACAAGCCTCTACTCACTTTACATATTTGTCACATCCCAACGAGGCAAATTTACACACCACCTACACCCAATTAACCCATCATTCACACGAGAGCATACACTTATGTCCCTTCACCTAATCCCCCTTATAATATTATCCATCAACCCAAAATTTATTTTAGGCATTACATACTGTAAATATAGTTTAACTAAAACATTAGATTGTGGATCTAAAAATATGAGTTTAAATCTCCTTATATACCAAGAAAGACCCAAGAACTGCTA
>PBV-135
ATTACCCGTTTATTATCCTTTCTTTATGGGGCATGATTATAACAAGCTCCATCTGCCTTCGCCAAACAGACTTAAAATCCTTAATTGCCTACTCTTCAGTAAGCCATATAGGGCTAGTAATTGTAGCAGCCCTTATACAATCCACCCTTAGTTTCATAGGGGCTACAACCCTGATAATCGCACACGGGCTTACATCTTCCATATTATTTTGTCTTGCTAACACTAACTACGAACGCATCCACAGTCGAACATTAATATTAGCTCGAGGCTTACAAACAGCCCTTCCACTTATATGCATTTGGTGACTAATAGCAAGCCTAACTAATCTAGCCCTCCCACCAACAATCAATCTATTAGGAGAATTAAAAGTAATCGTAGCCTCTTTCTCATGATCTAATTTCTCCATCATCCTCCTAGGCCTAAATACTGTGATCACAGGCCTCTACTCACTTTACATATTTGTCACATCCCAACGAGGCAAATTTACACACCACCTACACCCAATTAACCCATCATTCACACGAGAGCATACACTTATGTCCCTTCACCTAATCCCCCTTATAATATTATCCATCAACCCAAAATTTATTTTAGGCATTACATACTGTAAATATAGTTTAACTAAAACATTAGATTGTGGATCTAAAAATATGAGTTTAAATCTCCTTATATACCAAGAAAGACCCAAGAACTGCTA
>PBV-134
ATTACCCATTTATTATCCTTTCTTTATGGGGCATGATTATAACAAGCTCCATCTGCCTTCGCCAAACAGACTTAAAATCCTTAATTGCCTACTCTTCAGTAAGCCATATAGGGCTAGTAATTGTAGCAGCCCTTATACAATCCACCCTTAGTTTCATAGGGGCTACAACCCTGATAATTGCACACGGGCTTACATCTTCCATATTATTTTGTCTTGCTAACACTAACTACGAACGCATCCACAGTCGAACATTAATATTAGCTCGAGGCTTACAAACAGCCCTTCCACTTATATGCATTTGGTGACTAATAGCAAGCCTAACTAATCTAGCCCTTCCACCAACAATTAATCTATTAGGAGAATTAAAAGTAATCGTAGCCTCTTTCTCATGATCTAATTTCTCCATCATCCTCCTAGGCCTAAATACTGTGATCACAGGCCTCTACTCACTTTACATATTTGTCACATCCCAACGAGGCAAATTTACACACCACCTACACCCAATTAACCCATCATTCACACGAGAACATACACTTATGTCCCTTCACCTAATCCCCCTTATAATATTATCCATCAACCCAAAATTTATTTTAGGCATTACATACTGTAAATATAGTTTAACTAAAACATTAGATTGTGGATCTAAAAATATGAGTTTAAATCTCCTTATATACCAAGAAAGACCCAAGAACTGCTA
>PBV-133
ATTACCCGTTTATTATCCTTTCCTTATGGGGCATGATTATAACAAGCTCCATCTGCCTTCGCCAAACAGACTTAAAATCCTTAATTGCCTACTCTTCAGTAAGCCATATAGGGCTAGTAATTGTAGCAGCCCTTGTACAATCCACCCTTAGTTTCATAGGGGCTACAACCCTGATAATTGCACACGGGCTTACATCTTCCATATTATTTTGTCTTGCTAACACTAACTACGAACGCATCCACAGTCGAACATTAATATTAGCTCGAGGCTTACAAACAGCCCTTCCACTTATATGCATTTGGTGACTAATAGCAAGCCTAACTAATCTAGCCCTTCCACCAACAATTAATCTATTAGGAGAATTAAAAGTAATCGTAGCCTCTTTCTCATGATCTAATTTCTCCATCATCCTCCTAGGCCTAAATACTGTGATCACAGGCCTCTACTCACTTTACATATTTGTCACATCCCAACGAGGCAAATTTACACACCACCTACACCCAATTAACCCATCATTCACACGAGAGCATACACTTATGTCCCTTCACCTAATCCCCCTTATAATATTATCCATCAACCCAAAATTTATTTTAGGCATTACATACTGTAAATATAGTTTAACTAAAACATTAGATTGTGGATCTAAAAATATGAGTTTAAATCTCCTTATATACCAAGAAAGACCCAAGAACTGCTA
>PBV-132
ATTACCCATTTATTATTCTTTCTTTATGGGGCATGATTATAACAAGCTCCATCTGCCTTCGCCAAACAGACTTAAAATCCTTAATTGCCTACTCTTCAGTAAGCCATATAGGGCTAGTAATTGTAGCAGCCCTTATACAATCCACCCTTAGTTTCATAGGGGCTACAACCCTGATAATTGCACACGGGCTTACATCTTCCATATTATTTTGTCTTGCTAACACTAACTACGAACGCATCCACAGTCGAACATTAATATTAGCTCGAGGCTTACAAACAGCCCTTCCACTTATATGCATTTGGTGACTAATAGCAAGCCTAACTAATCTAGCCCTACCACCAACAATTAATCTATTAGGAGAATTAAAAGTAATCGTAGCCTCTTTCTCATGATCTAATTTCTCCATCATCCTCCTAGGCCTAAATACTGTGATCACAGGCCTCTACTCACTTTACATATTTGTCACATCCCAACGAGGCAAATTTACACACCACCTACACCCAATTAACCCATCATTCACACGAGAGCATACACTTATGTCCCTTCACCTAATCCCCCTTATAATATTATCCATCAACCCAAAATTTATTTTAGGCATTACATACTGTAAATATAGTTTAACTAAAACATTAGATTGTGGATCTAAAAATATGAGTTTAAATCTCCTTATATACCAAGAAAGACCCAAGAACTGCTA
>PBV-131
ATTACCCATTTATTATTCTTTCTTTATGGGGCATGATTATAACAAGCTCCATCTGCCTTCGCCAAACAGACTTAAAATCCTTAATTGCCTACTCTTCAGTAAGCCATATAGGGCTAGTAATTGTAGCAGCCCTTATACAATCCACCCTTAGTTTCATAGGGGCTACAACCCTGATAATTGCACACGGGCTTACATCTTCCATATTATTTTGTCTTGCTAACACTAACTACGAACGCATCCACAGTCGAACATTAATATTAGCTCGAGGCTTACAAACAGCCCTTCCACTTATATGCATTTGGTGACTAATAGCAAGCCTAACTAATCTAGCCCTACCACCAACAATTAATCTATTAGGAGAATTAAAAGTAATCGTAGCCTCTTTCTCATGATCTAATTTCTCCATCATCCTCCTAGGCCTAAATACTGTGATCACAGGCCTCTACTCACTTTACATATTTGTCACATCCCAACGAGGCAAATTTACACACCACCTACACCCAATTAACCCATCATTCACACGAGAGCATACACTTATGTCCCTTCACCTAATCCCCCTTATAATATTATCCATCAACCCAAAATTTATTTTAGGCATTACATACTGTAAATATAGTTTAACTAAAACATTAGATTGTGGATCTAAAAATATGAGTTTAAATCTCCTTATATACCAAGAAAGACCCAAGAACTGCTA
>PBV-130
ATTACCCGTTTATTATCCTTTCTTTATGGGGCATGATTATAACAAGCTCCATCTGCCTTCGCCAAACAGACTTAAAATCCTTAATTGCCTACTCTTCAGTAAGCCATATAGGGCTAGTAATTGTAGCAGCCCTTATACAATCCACCCTTAGTTTCATAGGGGCTACAACCCTGATAATTGCACACGGGCTTACATCTTCCATATTATTTTGTCTTGCTAACACTAACTACGAACGCATCCACAGTCGAACATTAATATTAGCTCGAGGCTTACAAACAGCCCTTCCACTTATATGCATTTGGTGACTAATAGCAAGCCTAGCTAATCTAGCCCTTCCACCAACAATTAATCTATTAGGAGAATTAAAAGTAATCGTAGCCTCTTTCTCATGATCTAATTTCTCCATCATCCTCCTAGGCCTAAATACTGTGATCACAGGCCTCTACTCACTTTACATATTTGTCACATCCCAACGAGGCAAATTTACACACCACCTACACCCAATTAACCCATCATTCACACGAGAGCATACACTTATGTCCCTTCACCTAATCCCCCTTATAATATTATCCATCAACCCAAAATTTATTTTAGGCATTACATACTGTAAATATAGTTTAACTAAAACATTAGATTGTGGATCTAAAAATATGAGTTTAAATCTCCTTATATACCAAGAAAGACCCAAGAACTGCTA
>PBV-129
ATTACCCATTTATTATCCTTTCTTTATGGGGCATGATTATAACAAGCTCCATCTGCCTTCGCCAAACAGACTTAAAATCCTTAATTGCCTACTCTTCAGTAAGCCATATAGGGCTAGTAATTGTAGCAGCCCTTATACAATCCACCCTTAGTTTCATAGGGGCTACAACCCTGATAATTGCACACGGGCTTACATCTTCCATATTATTTTGTCTTGCTAACACTAACTACGAACGCATCCACAGTCGAACATTAATATTAGCTCGAGGCTTACAAACAGCCCTTCCACTTACATGCATTTGGTGACTAATAGCAAGCCTAACTAATCTAGCCCTTCCACCAACAATTAATCTATTAGGAGAATTAAAAGTAATCGTAGCCTCTTTCTCATGATCTAATTTCTCCATCATCCTCCTAGGCCTAAATACTGTGATCACAGGCCTCTACTCACTTTACATATTTGTCACATCCCAACGAGGCAAATTTACACACCACCTACACCCAATTAACCCATCATTCACACGAGAACATACACTTATGTCCCTTCACCTAATCCCCCTTATAATATTATCCATCAACCCAAAATTTATTTTAGGCATTACATACTGTAAATATAGTTTAACTAAAACATTAGATTGTGGATCTAAAAATATGAGTTTAAATCTCCTTATATACCAAGAAAGACCCAAGAACTGCTA
>PBV-128
ATTACCCGTTTATTATCCTTTCCTTATGGGGCATGATTATAACAAGCTCCATCTGCCTTCGCCAAACAGACTTAAAATCCTTAATTGCCTACTCTTCAGTAAGCCATATAGGGCTAGTAATTGTAGCAGCCCTTATACAATCCACCCTTAGTTTCATAGGGGCTACAACCCTGATAATTGCACACGGGCTTACATCTTCCATATTATTTTGTCTTGCTAACACTAACTACGAACGCATCCACAGTCGAACATTAATATTAGCTCGAGGCTTACAAACAGCCCTTCCACTTATATGCATTTGGTGACTAATAGCAAGCCTAACTAATCTAGCCCTTCCACCAACAATTAATCTATTAGGAGAATTAAAAGTAATCGTAGCCTCTTTCTCATGATCTAATTTCTCCATCATCCTCCTAGGCCTAAATACTGTGATCACAGGCCTCTACTCACTTTACATATTTGTCACATCCCAACGAGGCAAATTTACACACCACCTACACCCAATTAACCCATCATTCACACGAGAGCATACACTTATGTCCCTTCACCTAATCCCCCTTATAATATTATCCATCAACCCAAAATTTATTTTAGGCATTACATACTGTAAATATAGTTTAACTAAAACATTAGATTGTGGATCTAAAAATATGAGTTTAAATCTCCTTATATACCAAGAAAGACCCAAGAACTGCTA
>PBV-127
ATTACCCATTTATTATCCTTTCTTTATGGGGCATGATTATAACAAGCTCCATCTGCCTTCGCCAAACAGACTTAAAATCCTTAATTGCCTACTCTTCAGTAAGCCATATAGGGCTAGTAATTGTAGCAGCCCTTATACAATCCACCCTTAGTTTCATAGGGGCTACAACCCTGATAATTGCACACGGGCTTACATCTTCCATATTATTTTGTCTTGCTAACACTAACTACGAACGCATCCACAGTCGAACATTAATATTAGCTCGAGGCTTACAAACAGCCCTTCCACTTATATGCATTTGATGACTAATAGCAAGCCTAACCAATCTAGCCCTACCACCAACAATTAATCTATTAGGAGAATTAAAAGTAATCGTAGCCTCTTTCTCATGATCTAATTTCTCCATCATCCTCCTAGGCCTAAATACTGTGATCACAGGCCTCTACTCACTTTACATATTTGTCACATCCCAACGAGGCAAATTTACACACCACCTACACCCAATTAACCCATCATTCACACGAGAGCATACACTTATGTCCCTTCACCTAATCCCCCTTATAATATTATCCATCAACCCAAAATTTATTTTAGGCATTACATACTGTAAATATAGTTTAACTAAAACATTAGATTGTGGATCTAAAAATATGAGTTTAAATCTCCTTATATACCAAGAAAGACCCAAGAACTGCTA
>PBV-126
ATTACCCATTTATTATCCTTTCTTTATGGGGCATGATTATAACAAGCTCCATCTGCCTTCGCCAAACAGACTTAAAATCCTTAATTGCCTACTCTTCAGTAAGCCATATAGGGCTAGTAATTGTAGCAGCCCTTATACAATCCACCCTTAGTTTCATAGGGGCTACAACCCTGATAATTGCACACGGGCTTACATCTTCCATATTATTTTGTCTTGCTAACACTAACTACGAACGCATCCACAGTCGAACATTAATATTAGCTCGAGGCTTACAAACAGCCCTTCCACTTATATGCATTTGATGACTAATAGCAAGCCTAACCAATCTAGCCCTACCACCAACAATTAATCTATTAGGAGAATTAAAAGTAATCGTAGCCTCTTTTTCATGATCTAATTTCTCCATCATCCTCCTAGGCCTAAATACTGTGATCACAGGCCTCTACTCACTTTACATATTTGTCACATCCCAACGAGGCAAATTTACACACCACCTACACCCAATTAACCCATCATTCACACGAGAGCATACACTTATGTCCCTTCACCTAATCCCCCTTATAATATTATCCATCAACCCAAAATTTATTTTAGGCATTACATACTGTAAATATAGTTTAACTAAAACATTAGATTGTGGATCTAAAAATATGAGTTTAAATCTCCTTATATACCAAGAAAGACCCAAGAACTGCTA
>PBV-124
ATTACCCATTTATTATCCTTTCTTTATGGGGCATGATTATAACAAGCTCCATCTGCCTTCGCCAAACAGACTTAAAATCCTTAATTGCCTACTCTTCAGTAAGCCATATAGGGCTAGTAATTGTAGCAGCCCTTATACAATCCACCCTTAGTTTCATAGGGGCTACAACCCTGATAATTGCACACGGGCTTACATCTTCCATATTATTTTGTCTTGCTAACACTAACTACGAACGCATCCACAGTCGAACATTAATATTAGCTCGAGGCTTACAAACAGCCCTTCCACTTATATGCATTTGGTGACTAATAGCAAGCCTAACTAATCTAGCCCTTCCACCAACAATTAATCTATTAGGAGAATTAAAAGTAATCGTAGCCTCTTTCTCATGATCTAATTTCTCCATCATCCTCCTAGGCCTAAATACTGTGATCACAGGCCTCTACTCACTTTACATATTTGTCACATCCCAACGAGGCAAATTTACACACCACCTACACCCAATTAACCCATCATTCACACGAGAGCATACACTTATGTCCCTTCACCTAATCCCCCTTATAATATTATCCATCAACCCAAAATTTATTTTAGGCATTACATACTGTAAATATAGTTTAACTAAAACATTAGATTGTGGATCTAAAAATATGAGTTTAAATCTCCTTATATACCAAGAAAGACCCAAGAACTGCTA
>PBV-123
ATTACCCATTTATTATCCTTTCTTTATGGGGCATGATTATAACAAGCTCCATCTGCCTTCGCCAAACAGACTTAAAATCCTTAATTGCCTACTCTTCAGTAAGCCATATAGGGCTAGTAATTGTAGCAGCCCTTATACAATCCACCCTTAGTTTCATAGGGGCTACAACCCTGATAATTGCACACGGGCTTACATCTTCCATATTATTTTGTCTTGCTAACACTAACTACGAACGCATCCACAGTCGAACATTAATATTAGCTCGAGGCTTACAAACAGCCCTTCCACTTATATGCATTTGATGACTAATAGCAAGCCTAACCAATCTAGCCCTACCACCAACAATTAATCTATTAGGAGAATTAAAAGTAATCGTAGCCTCTTTCTCATGATCTAATTTCTCCATCATCCTCCTAGGCCTAAATACTGTGATCACAGGCCTCTACTCACTTTACATATTTGTCACATCCCAACGAGGCAAATTTACACACCACCTACACCCAATTAACCCATCATTCACACGAGAGCATACACTTATGTCCCTTCACCTAATCCCCCTTATAATATTATCCATCAACCCAAAATTTATTTTAGGCATTACATACTGTAAATATAGTTTAACTAAAACATTAGATTGTGGATCTAAAAATATGAGTTTAAATCTCCTTATATACCAAGAAAGACCCAAGAACTGCTA
>PBV-122
ATTACCCATTTATTATTCTTTCTTTATGGGGCATGATTATAACAAGCTCCATCTGCCTTCGCCAAACAGACTTAAAATCCTTAATTGCCTACTCTTCAGTAAGCCATATAGGGCTAGTAATTGTAGCAGCCCTTATACAATCCACCCTTAGTTTCATAGGGGCTACAACCCTGATAATTGCACACGGGCTTACATCTTCCATATTATTTTGTCTTGCTAACACTAACTACGAACGCATCCACAGTCGAACATTAATATTAGCTCGAGGCTTACAAACAGCCCTTCCACTTATATGCATTTGGTGACTAATAGCAAGCCTAACTAATCTAGCCCTACCACCAACAATTAATCTATTAGGAGAATTAAAAGTAATCGTAGCCTCTTTCTCATGATCTAATTTCTCCATCATCCTCCTAGGCCTAAATACTGTGATCACAGGCCTCTACTCACTTTACATATTTGTCACATCCCAACGAGGCAAATTTACACACCACCTACACCCAATTAACCCATCATTCACACGAGAGCATACACTTATGTCCCTTCACCTAATCCCCCTTATAATATTATCCATCAACCCAAAATTTATTTTAGGCATTACATACTGTAAATATAGTTTAACTAAAACATTAGATTGTGGATCTAAAAATATGAGTTTAAATCTCCTTATATACCAAGAAAGACCCAAGAACTGCTA
>PBV-121
ATTACCCATTTATTATCCTTTCTTTATGGGGCATGATTATAACAAGCTCCATCTGCCTTCGCCAAACAGACTTAAAATCCTTAATTGCCTACTCTTCAGTAAGCCATATAGGGCTAGTAATTGTAGCAGCCCTTATACAATCCACCCTTAGTTTCATAGGGGCTACAACCCTGATAATTGCACACGGGCTTACATCTTCCATATTATTTTGTCTTGCTAACACTAACTACGAACGCATCCACAGTCGAACATTAATATTAGCTCGAGGCTTACAAACAGCCCTTCCACTTATATGCATTTGGTGACTAATAGCAAGCCTAACTAATCTAGCCCTACCACCAACAATTAATCTATTAGGAGAATTAAAAGTAATCGTAGCCTCTTTCTCATGATCTAATTTCTCCATCATCCTCCTAGGCCTAAATACTGCGATCACAGGCCTCTACTCACTTTACATATTTGTCACATCCCAACGAGGCAAATTTACACACCACCTACACCCAATTAACCCATCATTCACACGAGAGCATACACTTATGTCCCTTCACCTAATCCCCCTTATAATATTATCCATCAACCCAAAATTTATTTTAGGCATTACATACTGTAAATATAGTTTAACTAAAACATTAGATTGTGGATCTAAAAATATGAGTTTAAATCTCCTTATATACCAAGAAAGACCCAAGAACTGCTA
>PBV-120
ATTACCCATTTATTATCCTTTCTTTATGGGGCATGATTATAACAAGCTCCATCTGCCTTCGCCAAACAGACTTAAAATCCTTAATTGCCTACTCTTCAGTAAGCCATATAGGGCTAGTAATTGTAGCAGCCCTTATACAATCCACCCTTAGTTTCATAGGGGCTACAACCCTGATAATTGCACACGGGCTTACATCTTCCATATTATTTTGTCTTGCTAACACTAACTACGAACGCATCCACAGTCGAACATTAATATTAGCTCGAGGCTTACAAACAGCCCTTCCACTTACATGCATTTGGTGACTAATAGCAAGCCTAACTAATCTAGCCCTTCCACCAACAATTAATCTATTAGGAGAATTAAAAGTAATCGTAGCCTCTTTCTCATGATCTAATTTCTCCATCATCCTCCTAGGCCTAAATACTGTGATCACAGGCCTCTACTCACTTTACATATTTGTCACATCCCAACGAGGCAAATTTACACACCACCTACACCCAATTAACCCATCATTCACACGAGAACATACACTTATGTCCCTTCACCTAATCCCCCTTATAATATTATCCATCAACCCAAAATTTATTTTAGGCATTACATACTGTAAATATAGTTTAACTAAAACATTAGATTGTGGATCTAAAAATATGAGTTTAAATCTCCTTATATACCAAGAAAGACCCAAGAACTGCTA
>PBV-119
ATTACCCATTTATTATCCTTTCTTTATGGGGCATGATTATAACAAGCTCCATCTGCCTTCGCCAAACAGACTTAAAATCCTTAATTGCCTACTCTTCAGTAAGCCATATAGGGCTAGTAATTGTAGCAGCCCTTATACAATCCACCCTTAGTTTCATAGGGGCTACAACCCTGATAATTGCACACGGGCTTACATCTTCCATATTATTTTGTCTTGCTAACACTAACTACGAACGCATCCACAGTCGAACATTAATATTAGCTCGAGGCTTACAAACAGCCCTTCCACTTATATGCATTTGATGACTAATAGCAAGCCTAACCAATCTAGCCCTACCACCAACAATTAATCTATTAGGAGAATTAAAAGTAATCGTAGCCTCTTTTTCATGATCTAATTTCTCCATCATCCTCCTAGGCCTAAATACTGTGATCACAGGCCTCTACTCACTTTACATATTTGTCACATCCCAACGAGGCAAATTTACACACCACCTACACCCAATTAACCCATCATTCACACGAGAGCATACACTTATGTCCCTTCACCTAATCCCCCTTATAATATTATCCATCAACCCAAAATTTATTTTAGGCATTACATACTGTAAATATAGTTTAACTAAAACATTAGATTGTGGATCTAAAAATATGAGTTTAAATCTCCTTATATACCAAGAAAGACCCAAGAACTGCTA
>PBV-118
ATTACCCATTTATTATCCTTTCTTTATGGGGCATGATTATAACAAGCTCCATCTGCCTTCGCCAAACAGACTTAAAATCCTTAATTGCCTACTCTTCAGTAAGCCATATAGGGCTAGTAATTGTAGCAGCCCTTATACAATCCACCCTTAGTTTCATAGGGGCTACAACCCTGATAATTGCACACGGGCTTACATCTTCCATATTATTTTGTCTTGCTAACACTAACTACGAACGCATCCACAGTCGAACATTAATATTAGCTCGAGGCTTACAAACAGCCCTTCCACTTATATGCATTTGGTGACTAATAGCAAGCCTAACTAATCTAGCCCTACCACCAACAATTAATCTATTAGGAGAATTAAAAGTAATCGTAGCCTCTTTCTCATGATCTAATTTCTCCATCATCCTCCTAGGCCTAAATACTGTGATCACAGGCCTCTACTCACTTTACATATTTGTCACATCCCAACGAGGCAAATTTACACACCACCTACACCCAATTAACCCATCATTCACACGAGAGCATACACTTATGTCCCTTCACCTAATCCCCCTTATAATATTATCCATCAACCCAAAATTTATTTTAGGCATTACATACTGTAAATATAGTTTAACTAAAACATTAGATTGTGGATCTAAAAATATGAGTTTAAATCTCCTTATATACCAAGAAAGACCCAAGAACTGCTA
>PBV-117
ATTACCCATTTATTATCCTTTCTTTATGGGGCATGATTATAACAAGCTCCATCTGCCTTCGCCAAACAGACTTAAAATCCTTAATTGCCTACTCTTCAGTAAGCCATATAGGGCTAGTAATTATAGCAGCCCTTATACAATCCACCCTTAGTTTCATAGGGGCTACAACCCTGATAATTGCACACGGGCTTACATCTTCCATATTATTTTGTCTTGCTAACACTAACTACGAACGCATCCACAGTCGAACATTAATATTAGCTCGAGGCTTACAAACAGCCCTTCCACTTATATGCATTTGGTGACTAATAGCAAGCCTAACTAATCTAGCCCTTCCACCAACAATTAATCTATTAGGAGAATTAAAAGTAATCGTAGCCTCTTTCTCATGATCTAATTTCTCCATCATCCTCCTAGGCCTAAATACTGTGATCACAGGCCTCTACTCACTTTACATATTTGTCACATCCCAACGAGGCAAATTTACACACCACCTACACCCAATTAACCCATCATTCACACGAGAACATACACTTATGTCCCTTCACCTAATCCCCCTTATAATATTATCCATCAACCCAAAATTTATTTTAGGCATTACATACTGTAAATATAGTTTAACTAAAACATTAGATTGTGGATCTAAAAATATGAGTTTAAATCTCCTTATATACCAAGAAAGACCCAAGAACTGCTA
>PBV-116
ATTACCCGTTTATTATCCTTTCTTTATGGGGCATGATTATAACAAGCTCCATCTGCCTTCGCCAAACAGACTTAAAATCCTTAATTGCCTACTCTTCAGTAAGCCATATAGGGCTAGTAATTGTAGCAGCCCTTATACAATCCACCCTTAGTTTCATAGGGGCTACAACCCTGATAATTGCACACGGGCTTACATCTTCCATATTATTTTGTCTTGCTAACACTAACTACGAACGCATCCACAGTCGAACATTAATATTAGCTCGAGGCTTACAAACAGCCCTTCCACTTATATGCATTTGGTGACTAATAGCAAGCCTAGCTAATCTAGCCCTTCCACCAACAATTAATCTATTAGGAGAATTAAAAGTAATCGTAGCCTCTTTCTCATGATCTAATTTCTCCATCATCCTCCTAGGCCTAAATACTGTGATCACAGGCCTCTACTCACTTTACATATTTGTCACATCCCAACGAGGCAAATTTACACACCACCTACACCCAATTAACCCATCATTCACACGAGAGCATACACTTATGTCCCTTCACCTAATCCCCCTTATAATATTATCCATCAACCCAAAATTTATTTTAGGCATTACGTACTGTAAATATAGTTTAACTAAAACATTAGATTGTGGATCTAAAAATATGAGTTTAAATCTCCTTATATACCAAGAAAGACCCAAGAACTGCTA
>PBV-115
ATTACCCATTTATTATCCTTTCTTTATGGGGCATGATTATAACAAGCTCCATCTGCCTTCGCCAAACAGACTTAAAATCCTTAATTGCCTACTCTTCAGTAAGCCATATAGGGCTAGTAATTGTAGCAGCCCTTATACAATCCACCCTTAGTTTCATAGGGGCTACAACCCTGATAATTGCACACGGGCTTACATCTTCCATATTATTTTGTCTTGCTAACACTAACTACGAACGCATCCACAGTCGAACATTAATATTAGCTCGAGGCTTACAAACAGCCCTTCCACTTATATGCATTTGATGACTAATAGCAAGCCTAACCAATCTAGCCCTACCACCAACAATTAATCTATTAGGAGAATTAAAAGTAATCGTAGCCTCTTTCTCATGATCTAATTTCTCCATCATCCTCCTAGGCCTAAATACTGTGATCACAGGCCTCTACTCACTTTACATATTTGTCACATCCCAACGAGGCAAATTTACACACCACCTACACCCAATTAACCCATCATTCACACGAGAGCATACACTTATGTCCCTTCACCTAATCCCCCTTATAATATTATCCATCAACCCAAAATTTATTTTAGGCATTACATACTGTAAATATAGTTTAACTAAAACATTAGATTGTGGATCTAAAAATATGAGTTTAAATCTCCTTATATACCAAGAAAGACCCAAGAACTGCTA
>PBV-112
ATTACCCGTTTATTATCCTTTCCTTATGGGGCATGATTATAACAAGCTCCATCTGCCTTCGCCAAACAGACTTAAAATCCTTAATTGCCTACTCTTCAGTAAGCCATATAGGGCTAGTAATTGTAGCAGCCCTTATACAATCCACCCTTAGTTTCATAGGGGCTACAACCCTGATAATTGCACACGGGCTTACATCTTCCATATTATTTTGTCTTGCTAACACTAACTACGAACGCATCCACAGTCGAACATTAATATTAGCTCGAGGCTTACAAACAGCCCTTCCACTTATATGCATTTGGTGACTAATAGCAAGCCTAACTAATCTAGCCCTTCCACCAACAATTAATCTATTAGGAGAATTAAAAGTAATCGTAGCCTCTTTCTCATGATCTAATTTCTCCATCATCCTCCTAGGCCTAAATACTGTGATCACAGGCCTCTACTCACTTTACATATTTGTCACATCCCAACGAGGCAAATTTACACACCACCTACACCCAATTAACCCATCATTCACACGAGAGCATACACTTATGTCCCTTCACCTAATCCCCCTTATAATATTATCCATCAACCCAAAATTTATTTTAGGCATTACATACTGTAAATATAGTTTAACTAAAACATTAGATTGTGGATCTAAAAATATGAGTTTAAATCTCCTTATATACCAAGAAAGACCCAAGAACTGCTA
>PBV-111
ATTACCCATTTATTATCCTTTCTTTATGGGGCATGATTATAACAAGCTCCATCTGCCTTCGCCAAACAGACTTAAAATCCTTAATTGCCTACTCTTCAGTAAGCCATATAGGGCTAGTAATTGTAGCAGCCCTTATACAATCCACCCTTAGTTTCATAGGGGCTACAACCCTGATAATTGCACACGGGCTTACATCTTCCATATTATTTTGTCTTGCTAACACTAACTACGAACGCATCCACAGTCGAACATTAATATTAGCTCGAGGCTTACAAACAGCCCTTCCACTTATATGCATTTGGTGACTAATAGCAAGCCTAACTAATCTAGCCCTTCCACCAACAATTAATCTATTAGGAGAATTAAAAGTAATCGTAGCCTCTTTCTCATGATCTAATTTCTCCATCATCCTCCTAGGCCTAAATACTGTGATCACAGGCCTCTACTCACTTTACATATTTGTCACATCCCAACGAGGCAAATTTACACACCACCTACACCCAATTAACCCATCATTCACACGAGAACATACACTTATGTCCCTTCACCTAATCCCCCTTATAATATTATCCATCAACCCAAAATTTATTTTAGGCATTACATACTGTAAATATAGTTTAACTAAAACATTAGATTGTGGATCTAAAAATATGAGTTTAAATCTCCTTATATACCAAGAAAGACCCAAGAACTGCTA
>PBV-110
ATTACCCGTTTATTATCCTTTCCTTATGGGGCATGATTATAACAAGCTCCATCTGCCTTCGCCAAACAGACTTAAAATCCTTAATTGCCTACTCTTCAGTAAGCCATATAGGGCTAGTAATTGTAGCAGCCCTTATACAATCCACCCTTAGTTTCATAGGGGCTACAACCCTGATAATTGCACACGGGCTTACATCTTCCATATTATTTTGTCTTGCTAACACTAACTACGAACGCATCCACAGTCGAACATTAATATTAGCTCGAGGCTTACAAACAGCCCTTCCACTTATATGCATTTGGTGACTAATAGCAAGCCTAACTAATCTAGCCCTTCCACCAACAATTAATCTATTAGGAGAATTAAAAGTAATCGTAGCCTCTTTCTCATGATCTAATTTCTCCATCATCCTCCTAGGCCTAAATACTGTGATCACAGGCCTCTACTCACTTTACATATTTGTCACATCCCAACGAGGCAAATTTACACACCACCTACACCCAATTAACCCATCATTCACACGAGAGCATACACTTATGTCCCTTCACCTAATCCCCCTTATAATATTATCCATCAACCCAAAATTTATTTTAGGCATTACATACTGTAAATATAGTTTAACTAAAACATTAGATTGTGGATCTAAAAATATGAGTTTAAATCTCCTTATATACCAAGAAAGACCCAAGAACTGCTA
>PBV-109
ATTACCCGTTTATTATCCTTTCTTTATGGGGCATGATTATAACAAGCTCCATCTGCCTTCGCCAAACAGACTTAAAATCCTTAATTGCCTACTCTTCAGTAAGCCATATAGGGCTAGTAATTGTAGCAGCCCTTATACAATCCACCCTTAGTTTCATAGGGGCTACAACCCTGATAATTGCACACGGGCTTACATCTTCCATATTATTTTGTCTTGCTAACACTAACTACGAACGCATCCACAGTCGAACATTAATATTAGCTCGAGGCTTACAAACAGCCCTTCCACTTATATGCATTTGGTGACTAATAGCAAGCCTAGCTAATCTAGCCCTTCCACCAACAATTAATCTATTAGGAGAATTAAAAGTAATCGTAGCCTCTTTCTCATGATCTAATTTCTCCATCATCCTCCTAGGCCTAAATACTGTGATCACAGGCCTCTACTCACTTTACATATTTGTCACATCCCAACGAGGCAAATTTACACACCACCTACACCCAATTAACCCATCATTCACACGAGAGCATACACTTATGTCCCTTCACCTAATCCCCCTTATAATATTATCCATCAACCCAAAATTTATTTTAGGCATTACGTACTGTAAATATAGTTTAACTAAAACATTAGATTGTGGATCTAAAAATATGAGTTTAAATCTCCTTATATACCAAGAAAGACCCAAGAACTGCTA
>PBV-108
ATTACCCGTTTATTATCCTTTCTTTATGGGGCATGATTATAACAAGCTCCATCTGCCTTCGCCAAACAGACTTAAAATCCTTAATTGCCTACTCTTCAGTAAGCCATATAGGGCTAGTAATTGTAGCAGCCCTTATACAATCCACCCTTAGTTTCATAGGGGCTACAACCCTGATAATCGCACACGGGCTTACATCTTCCATATTATTTTGTCTTGCTAACACTAACTACGAACGCATCCACAGTCGAACATTAATATTAGCTCGAGGCTTACAAACAGCCCTTCCACTTATATGCATTTGGTGACTAATAGCAAGCCTAACTAATCTAGCCCTCCCACCAACAATCAATCTATTAGGAGAATTAAAAGTAATCGTAGCCTCTTTCTCATGATCTAATTTCTCCATCATCCTCCTAGGCCTAAATACTGTGATCACAGGCCTCTACTCACTTTACATATTTGTCACATCCCAACGAGGCAAATTTACACACCACCTACACCCAATTAACCCATCATTCACACGAGAGCATACACTTATGTCCCTTCACCTAATCCCCCTTATAATATTATCCATCAACCCAAAATTTATTTTAGGCATTACATACTGTAAATATAGTTTAACTAAAACATTAGATTGTGGATCTAAAAATATGAGTTTAAATCTCCTTATATACCAAGAAAGACCCAAGAACTGCTA
>PBV-107
ATTACCCATTTATTATCCTTTCTTTATGGGGCATGATTATAACAAGCTCCATCTGCCTTCGCCAAACAGACTTAAAATCCTTAATTGCCTACTCTTCAGTAAGCCATATAGGGCTAGTAATTGTAGCAGCCCTTATACAATCCACCCTTAGTTTCATAGGGGCTACAACCCTGATAATTGCACACGGGCTTACATCTTCCATATTATTTTGTCTTGCTAACACTAACTACGAACGCATCCACAGTCGAACATTAATATTAGCTCGAGGCTTACAAACAGCCCTTCCACTTATATGCATTTGGTGACTAATAGCAAGCCTAACTAATCTAGCCCTACCACCAACAATTAATCTATTAGGAGAATTAAAAGTAATCGTAGCCTCTTTCTCATGATCTAATTTCTCCATCATCCTCCTAGGCCTAAATACTGTGATCACAGGCCTCTACTCACTTTACATATTTGTCACATCCCAACGAGGCAAATTTACACACCACCTACACCCAATTAACCCATCATTCACACGAGAGCATACACTTATGTCCCTTCACCTAATCCCCCTTATAATATTATCCATCAACCCAAAATTTATTTTAGGCATTACATACTGTAAATATAGTTTAACTAAAACATTAGATTGTGGATCTAAAAATATGAGTTTAAATCTCCTTATATACCAAGAAAGACCCAAGAACTGCTA
>PBV-106
ATTACCCATTTATTATCCTTTCTTTATGGGGCATGATTATAACAAGCTCCATCTGCCTTCGCCAAACAGACTTAAAATCCTTAATTGCCTACTCTTCAGTAAGCCATATAGGGCTAGTAATTGTAGCAGCCCTTATACAATCCACCCTTAGTTTCATAGGGGCTACAACCCTGATAATTGCACACGGGCTTACATCTTCCATATTATTTTGTCTTGCTAACACTAACTACGAACGCATCCACAGTCGAACATTAATATTAGCTCGAGGCTTACAAACAGCCCTTCCACTTACATGCATTTGGTGACTAATAGCAAGCCTAACTAATCTAGCCCTTCCACCAACAATTAATCTATTAGGAGAATTAAAAGTAATCGTAGCCTCTTTCTCATGATCTAATTTCTCCATCATCCTCCTAGGCCTAAATACTGTGATCACAGGCCTCTACTCACTTTACATATTTGTCACATCCCAACGAGGCAAATTTACACACCACCTACACCCAATTAACCCATCATTCACACGAGAACATACACTTATGTCCCTTCACCTAATCCCCCTTATAATATTATCCATCAACCCAAAATTTATTTTAGGCATTACATACTGTAAATATAGTTTAACTAAAACATTAGATTGTGGATCTAAAAATATGAGTTTAAATCTCCTTATATACCAAGAAAGACCCAAGAACTGCTA
>PBV-105
ATTACCCATTTATTATCCTTTCTTTATGGGGCATGATTATAACAAGCTCCATCTGCCTTCGCCAAACAGACTTAAAATCCTTAATTGCCTACTCTTCAGTAAGCCATATAGGGCTAGTAATTGTAGCAGCCCTTATACAATCCACCCTTAGTTTCATAGGGGCTACAACCCTGATAATTGCACACGGGCTTACATCTTCCATATTATTTTGTCTTGCTAACACTAACTACGAACGCATCCACAGTCGAACATTAATATTAGCTCGAGGCTTACAAACAGCCCTTCCACTTATATGCATTTGGTGACTAATAGCAAGCCTAACTAATCTAGCCCTACCACCAACAATTAATCTATTAGGAGAATTAAAAGTAATCGTAGCCTCTTTCTCATGATCTAATTTCTCCATCATCCTCCTAGGCCTAAATACTGCGATCACAGGCCTCTACTCACTTTACATATTTGTCACATCCCAACGAGGCAAATTTACACACCACCTACACCCAATTAACCCATCATTCACACGAGAGCATACACTTATGTCCCTTCACCTAATCCCCCTTATAATATTATCCATCAACCCAAAATTTATTTTAGGCATTACATACTGTAAATATAGTTTAACTAAAACATTAGATTGTGGATCTAAAAATATGAGTTTAAATCTCCTTATATACCAAGAAAGACCCAAGAACTGCTA
>PBV-104
ATTACCCGTTTATTATCCTTTCTTTATGGGGCATGATTATAACAAGCTCCATCTGCCTTCGCCAAACAGACTTAAAATCCTTAATTGCCTACTCTTCAGTAAGCCATATAGGGCTAGTAATTGTAGCAGCCCTTATACAATCCACCCTTAGTTTCATAGGGGCTACAACCCTGATAATTGCACACGGGCTTACATCTTCCATATTATTTTGTCTTGCTAACACTAACTACGAACGCATCCACAGTCGAACATTAATATTAGCTCGAGGCTTACAAACAGCCCTTCCACTTATATGCATTTGGTGACTAATAGCAAGCCTAACTAATCTAGCCCTTCCACCAACAATTAATCTATTAGGAGAATTAAAAGTAATCGTAGCCTCTTTCTCATGATCTAATTTCTCCATCATCCTCCTAGGCCTAAATACTGTGATCACAGGCCTCTACTCACTTTACATATTTGTCACATCCCAACGAGGCAAATTTACACACCACCTACACCCAATTAACCCATCATTCACACGAGAGCATACACTTATGTCCCTTCACCTAATCCCCCTTATAATATTATCCATCAACCCAAAATTTATTTTAGGCATTACATACTGTAAATATAGTTTAACTAAAACATTAGATTGTGGATCTAAAAATATGAGTTTAAATCTCCTTATATACCAAGAAAGACCCAAGAACTGCTA
>PBV-103
ATTACCCATTTATTATCCTTTCTTTATGGGGCATGATTATAACAAGCTCCATCTGCCTTCGCCAAACAGACTTAAAATCCTTAATTGCCTACTCTTCAGTAAGCCATATAGGGCTAGTAATTGTAGCAGCCCTTATACAATCCACCCTTAGTTTCATAGGGGCTACAACCCTGATAATTGCACACGGGCTTACATCTTCCATATTATTTTGTCTTGCTAACACTAACTACGAACGCATCCATAGTCGAACATTAATATTAGCTCGAGGCTTACAAACAGCCCTTCCACTTATATGCATTTGGTGACTAATAGCAAGCCTAACTAATCTAGCCCTTCCACCAACAATTAATCTATTAGGAGAATTAAAAGTAATCGTAGCCTCTTTCTCATGATCTAATTTCTCCATCATCCTCCTAGGCCTAAATACTGTGATCACAGGCCTCTACTCACTTTACATATTTGTCACATCCCAACGAGGCAAATTTACACACCACCTACACCCAATTAACCCATCATTCACACGAGAGCATACACTTATGTCCCTTCACCTAATCCCCCTTATAATATTATCCATCAACCCAAAATTTATTTTAGGCATTACATACTGTAAATATAGTTTAACTAAAACATTAGATTGTGGATCTAAAAATATGAGTTTAAATCTCCTTATATACCAAGAAAGACCCAAGAACTGCTA
>PBV-102
ATTACCCATTTATTATCCTTTCTTTATGGGGCATGATTATAACAAGCTCCATCTGCCTTCGCCAAACAGACTTAAAATCCTTAATTGCCTACTCTTCAGTAAGCCATATAGGGCTAGTAATTGTAGCAGCCCTTATACAATCCACCCTTAGTTTCATAGGGGCTACAACCCTGATAATTGCACACGGGCTTACATCTTCCATATTATTTTGTCTTGCTAACACTAACTACGAACGCATCCACAGTCGAACATTAATATTAGCTCGAGGCTTACAAACAGCCCTTCCACTTATATGCATTTGGTGACTAATAGCAAGCCTAACTAATCTAGCCCTACCACCAACAATTAATCTATTAGGAGAATTAAAAGTAATCGTAGCCTCTTTCTCATGATCTAATTTCTCCATCATCCTCCTAGGCCTAAATACTGTGATCACAGGCCTCTACTCACTTTACATATTTGTCACATCCCAACGAGGCAAATTTACACACCACCTACACCCAATTAACCCATCATTCACACGAGAGCATACACTTATGTCCCTTCACCTAATCCCCCTTATAATATTATCCATCAACCCAAAATTTATTTTAGGCATTACATACTGTAAATATAGTTTAACTAAAACATTAGATTGTGGATCTAAAAATATGAGTTTAAATCTCCTTATATACCAAGAAAGACCCAAGAACTGCTA
>PBV-101
ATTACCCATTTATTATTCTTTCTTTATGGGGCATGATTATAACAAGCTCCATCTGCCTTCGCCAAACAGACTTAAAATCCTTAATTGCCTACTCTTCAGTAAGCCATATAGGGCTAGTAATTGTAGCAGCCCTTATACAATCCACCCTTAGTTTCATAGGGGCTACAACCCTGATAATTGCACACGGGCTTACATCTTCCATATTATTTTGTCTTGCTAACACTAACTACGAACGCATCCACAGTCGAACATTAATATTAGCTCGAGGCTTACAAACAGCCCTTCCACTTATATGCATTTGGTGACTAATAGCAAGCCTAACTAATCTAGCCCTACCACCAACAATTAATCTATTAGGAGAATTAAAAGTAATCGTAGCCTCTTTCTCATGATCTAATTTCTCCATCATCCTCCTAGGCCTAAATACTGTGATCACAGGCCTCTACTCACTTTACATATTTGTCACATCCCAACGAGGCAAATTTACACACCACCTACACCCAATTAACCCATCATTCACACGAGAGCATACACTTATGTCCCTTCACCTAATCCCCCTTATAATATTATCCATCAACCCAAAATTTATTTTAGGCATTACATACTGTAAATATAGTTTAACTAAAACATTAGATTGTGGATCTAAAAATATGAGTTTAAATCTCCTTATATACCAAGAAAGACCCAAGAACTGCTA
>PBV-19
ATTACCCATTTATTATCCTTTCTTTATGGGGCATGATTATAACAAGCTCCATCTGCCTTCGCCAAACAGACTTAAAATCCTTAATTGCCTACTCTTCAGTAAGCCATATAGGGCTAGTAATTGTAGCAGCCCTTATACAATCCACCCTTAGTTTCATAGGGGCTACAACCCTGATAATTGCACACGGGCTTACATCTTCCATATTATTTTGTCTTGCTAACACTAACTACGAACGCATCCACAGTCGAACATTAATATTAGCTCGAGGCTTACAAACAGCCCTTCCACTTATATGCATTTGGTGACTAATAGCAAGCCTAACTAATCTAGCCCTACCACCAACAATTAATCTATTAGGAGAATTAAAAGTAATCGTAGCCTCTTTCTCATGATCTAATTTCTCCATCATCCTCCTAGGCCTAAATACTGCGATCACAGGCCTCTACTCACTTTACATATTTGTCACATCCCAACGAGGCAAATTTACACACCACCTACACCCAATTAACCCATCATTCACACGAGAGCATACACTTATGTCCCTTCACCTAATCCCCCTTATAATATTATCCATCAACCCAAAATTTATTTTAGGCATTACATACTGTAAATATAGTTTAACTAAAACATTAGATTGTGGATCTAAAAATATGAGTTTAAATCTCCTTATATACCAAGAAAGACCCAAGAACTGCTA
>PBV-15
ATTACCCATTTATTATCCTTTCTTTATGGGGCATGATTATAACAAGCTCCATCTGCCTTCGCCAAACAGACTTAAAATCCTTAATTGCCTACTCTTCAGTAAGCCATATAGGGCTAGTAATTGTAGCAGCCCTTATACAATCCACCCTTAGTTTCATAGGGGCTACAACCCTGATAATTGCACACGGGCTTACATCTTCCATATTATTTTGTCTTGCTAACACTAACTACGAACGCATCCACAGTCGAACATTAATATTAGCTCGAGGCTTACAAACAGCCCTTCCACTTATATGCATTTGGTGACTAATAGCAAGCCTAACTAATCTAGCCCTACCACCAACAATTAATCTATTAGGAGAATTAAAAGTAATCGTAGCCTCTTTCTCATGATCTAATTTCTCCATCATCCTCCTAGGCCTAAATACTGTGATCACAGGCCTCTACTCACTTTACATATTTGTCACATCCCAACGAGGCAAATTTACACACCACCTACACCCAATTAACCCATCATTCACACGAGAGCATACACTTATGTCCCTTCACCTAATCCCCCTTATAATATTATCCATCAACCCAAAATTTATTTTAGGCATTACATACTGTAAATATAGTTTAACTAAAACATTAGATTGTGGATCTAAAAATATGAGTTTAAATCTCCTTATATACCAAGAAAGACCCAAGAACTGCTA
>PBV-13
ATTACCCGTTTATTATCCTTTCTTTATGGGGCATGATTATAACAAGCTCCATCTGCCTTCGCCAAACAGACTTAAAATCCTTAATTGCCTACTCTTCAGTAAGCCATATAGGGCTAGTAATTGTAGCAGCCCTTATACAATCCACCCTTAGTTTCATAGGGGCTACAACCCTGATAATTGCACACGGGCTTACATCTTCCATATTATTTTGTCTTGCTAACACTAACTACGAACGCATCCACAGTCGAACATTAATATTAGCTCGAGGCTTACAAACAGCCCTTCCACTTATATGCATTTGGTGACTAATAGCAAGCCTAACTAATCTAGCCCTCCCACCAACAATCAATCTATTAGGAGAATTAAAAGTAATCGTAGCCTCTTTCTCATGATCTAATTTCTCCATCATCCTCCTAGGCCTAAATACTGTGATCACAGGCCTCTACTCACTTTACATATTTGTCACATCCCAACGAGGCAAATTTACACACCACCTACACCCAATTAACCCATCATTCACACGAGAGCATACACTTATGTCCCTTCACCTAATCCCCCTTATAATATTATCCATCAACCCAAAATTTATTTTAGGCATTACATACTGTAAATATAGTTTAACTAAA
>PBV-11
ATTACCCATTTATTATCCTTTCTTTATGAGGCATGATTATAACAAGCTCCATCTGCCTTCGCCAAACAGACTTAAAATCCTTAATTGCCTACTCTTCAGTAAGCCATATAGGGCTAGTAATTGTAGCAGCCCTTATACAATCCACCCTTAGTTTCATAGGGGCTACAACCCTGATAATTGCACACGGGCTTACATCTTCCATATTATTTTGTCTTGCTAACACTAACTACGAACGCATCCACAGTCGAACATTAATATTAGCTCGAGGCTTACAAACAGCCCTTCCACTTATATGCATTTGGTGACTAATAGCAAGCCTAACTAATCTAGCCCTTCCACCAACAATTAATCTATTAGGAGAATTAAAAGTAATCGTAGCCTCTTTCTCATGATCTAATTTCTCCATCATCCTCCTAGGCCTAAATACTGTGATCACAGGCCTCTACTCACTTTACATATTTGTCACATCCCAACGAGGCAAATTTACACACCACCTACACCCAATTAACCCATCATTCACACGAGAACATACACTTATGTCCCTTCACCTAATCCCCCTTATAATATTATCCATCAACCCAAAATTTATTTTAGGCATTACATACTGTAAATATAGTTTAACTAAAACATNTAGATTGTGGATCTAAAAATATGAGTTTAAATCTCCTTATATACCAAGAAAGACCCAAGAACTGCTA
>PBV-6
ATTACCCATTTATTATCCTTTCTTTATGGGGCATGATTATAACAAGCTCCATCTGCCTTCGCCAAACAGACTTAAAATCCTTAATTGCCTACTCTTCAGTAAGCCATATAGGGCTAGTAATTGTAGCAGCCCTTATACAATCCACCCTTAGTTTCATAGGGGCTACAACCCTGATAATTGCACACGGGCTTACATCTTCCATATTATTTTGTCTTGCTAACACTAACTACGAACGCATCCACAGTCGAACATTAATATTAGCTCGAGGCTTACAAACAGCCCTTCCACTTATATGCATTTGGTGACTAATAGCAAGCCTAACTAATCTAGCCCTTCCACCAACAATTAATCTATTAGGAGAATTAAAAGTAATCGTAGCCTCTTTCTCATGATCTAATTTCTCCATCATCCTCCTAGGCCTAAATACTGTAATCACAGGCCTCTACTCACTTTACATATTTGTCACATCCCAACGAGGCAAATTTACACACCACCTACACCCAATTAACCCATCATTCACACGAGAGCATACACTTATGTCCCTTCACCTAATCCCCCTTATAATATTATCCATCAATCCAAAATTTATTTTAGGCATTACATACTGTAAATATAGTTTAACTAAAACATTAGATTGTGGATCTAAAAATATGAGTTTAAATCTCCTTATATACCAAGAAAGACCCAAGAACTGCTA
>PBV-5
ATTACCCATTTATTATCCTTTCTTTATGGGGCATGATTATAACAAGCTCCATCTGCCTTCGCCAAACAGACTTAAAATCCTTAATTGCCTACTCTTCAGTAAGCCATATAGGGCTAGTAATTGTAGCAGCCCTTATACAATCCACCCTTAGTTTCATAGGGGCTACAACCCTGATAATTGCACACGGGCTTACATCTTCCATATTATTTTGTCTTGCTAACACTAACTACGAACGCATCCACAGTCGAACATTAATATTAGCTCGAGGCTTACAAACAGCCCTTCCACTTATATGCATTTGGTGACTAATAGCAAGCCTAACTAATCTAGCCCTTCCACCAACAATTAATCTATTAGGAGAATTAAAAGTAATCGTAGCCTCTTTCTCATGATCTAATTTCTCCATCATCCTCCTAGGCCTAAATACTGTGATCACAGGCCTCTACTCACTTTACATATTTGTCACATCCCAACGAGGCAAATTTACACACCACCTACACCCAATTAACCCATCATTCACACGAGAACATACACTTATGTCCCTTCACCTAATCCCCCTTATAATATTATCCATCAACCCAAAATTTATTTTAGGCATTACATACTGTAAATATAGTTTAACTAAAACATTAGATTGTGGATCTAAAAATATGAGTTTAAATCTCCTTATATACCAAGAAAGACCCAAGAACTGCTA
