# Supplementary material for: The origin of exotic pet sugar gliders (Petaurus breviceps) kept in the United States of America
Source: PeerJ. 2019 Jan 8;7:e6180. doi: 10.7717/peerj.6180 (PMC6329365; doi:10.7717/peerj.6180)
Supplement: Supplemental Information 5 — DNA sequences for the mitochondrial ND2 gene of sugar gliders collected in the USA. [file peerj-07-6180-s009.fasta]

>PBV-373
CATCCCACTCTCATCTGGCATAATTCTATTAACCTGACAAAAAATTGCCCCAACAGCATTACTATACCAAATTTCACCATCCCTGAATATAGAAATCCTAATTTTACTAGCCATTTTATCAACAATACTAGGAGGCTGAGGTGGACTCAATCAAACCCAAATACGAAAAGTCTTAGCCTACTCATCAATCGCACACATAGGATGAACAGTGATTATCGCCCTTATTAACCCAAACTTAACTATTCTAAGCCTAATAATCTATATCACGACCACTCTAACCCTATTTATGACACTAAACTTATCTTCAACAACAAAAATCAAATCAATCAGCAATTTATGAAACAAATCAACTCCTATGACCATAATTGTTTTCCTAACTATACTCTCATTAGGAGGACTACCACCATTAACTGGATTTATACCAAAATGACTAATCCTACAAGAACTAATTATCAACAACAACCCCACCATAGCTATTATTATGGCCCTCTCAGCCCTACTAAACTTATTTTTTTATATACGAATTATCTACGTATCATCATTAACAATATTCCCAACCAGTAATAACTTAAAACATCACTGATTCTTCTCCCAAACAAAAACCACTAATATAATCCCTACCTTAACTACCATTTCATCCATATTACTCCCACTAACTCCAATTCTCATTATTATAACCTAACTAAGAATTACA
>PBV-370
CATCCCACTCTCATCTGGCATAATTCTATTAACCTGACAAAAAATTGCCCCAACAGCATTACTATACCAAATTTCACCATCCCTGAATATAGAAATCCTAATTTTACTAGCCATTTTATCAACAATACTAGGAGGCTGAGGTGGACTCAATCAAACCCAAATACGAAAAGTCTTAGCCTACTCATCAATCGCACACATAGGATGAACAGTGATTATCGCCCTTATTAACCCAAACTTAACTATTCTAAGCCTAATAATCTATATCATGACCACTCTAACCCTATTTATGACACTAAACTTATCTTCAACAACAAAAATCAAATCAATCAGCAATTTATGAAACAAATCAACTCCTATGACCATAATTGTTTTCCTAACTATACTCTCATTAGGAGGACTACCACCATTAACTGGATTTATACCAAAATGACTAATCCTACAAGAACTAATTATCAACAACAACCCCACCATAGCTATTATTATGGCCCTCTCAGCCCTACTAAACTTATTTTTTTATATACGAATTATCTACGTATCATCATTAACAATATTCCCAACCAGTAATAACTTAAAACATCACTGATTCTTCTCCCAAACAAAAACCACTAATATAATCCCTACCTTAACTACCATTTCATCCATATTACTCCCACTAACTCCAATTCTCATTATTATAACCTAACTAAGAATTACA
>PBV-357
CATCCCACTCTCATCTGGCATAATTCTATTAACCTGACAAAAAATTGCCCCAACAGCATTACTATACCAAATTTCACCATCCCTGAATATAGAAATCCTAATTTTACTAGCCATTTTATCAACAATACTAGGAGGCTGAGGTGGACTCAATCAAACCCAAATACGAAAAGTCTTAGCCTACTCATCAATCGCACACATAGGATGAACAGTGATTATCGCCCTTATTAACCCAAACTTAACTATTCTAAGCCTAATAATCTATATCATGACTACTCTAACCCTATTTATGACACTAAACTTATCTTCAACAACAAAAATCAAATCAATCAGCAATTTATGAAACAAATCAACTCCTATGACCATAATTGTTTTCCTAACTATACTCTCATTAGGAGGACTACCACCATTAACTGGATTTATGCCAAAATGACTAATCCTACAAGAACTAATTATCAACAACAACCCCACCATAGCTATTATTATGGCCCTCTCAGCCCTACTAAACTTATTTTTTTATATACGAATTATCTACGTATCATCATTAACAATATTCCCAACCAGTAATAACTTAAAACATCACTGATTCTTCTCCCAAACAAAAACCACTAATATAATCCCTACCTTAACTACCATTTCATCCATATTACTCCCACTAACTCCAATTCTCATTATTATAACCTAACTAAGAATTAC
>PBV-356
CCACTCTCATCTGGCATAATTCTATTAACCTGACAAAAAATTGCCCCAACAGCATTACTATACCAAATTTCACCATCCCTGAATATAGAAATCCTAATTTTACTAGCCATTTTATCAACAATACTAGGAGGCTGAGGTGGACTCAATCAAACCCAAATACGAAAAGTCTTAGCCTACTCATCAATCGCACACATAGGATGAACAGTGATTATCGCCCTTATTAACCCAAACTTAACTATTCTAAGCCTAATAATCTATATCATGACTACTCTAACCCTATTTATGACACTAAACTTATCTTCAACAACAAAAATCAAATCAATCAGCAATTTATGAAACAAATCAACTCCTATGACCATAATTGTTTTCCTAACTATACTCTCATTAGGAGGACTACCACCATTAACTGGATTTATGCCAAAATGACTAATCCTACAAGAACTAATTATCAACAACAACCCCACCATAGCTATTATTATGGCCCTCTCAGCCCTACTAAACTTATTTTTTTATATACGAATTATCTACGTATCATCATTAACAATATTCCCAACCAGTAATAACTTAAAACATCACTGATTCTTCTCCCAAACAAAAACCACTAATATAATCCCTACCTTAACTACCATTTCATCCATATTACTCCCACTAACTC
>PBV-355
ATTGCCCCAACAGCATTACTATACCAAATTTCACCATCCCTGAATATAGAAATCCTAATTTTACTAGCCATTTTATCAACAATACTAGGAGGCTGAGGTGGACTCAATCAAACCCAAATACGAAAAGTCTTAGCCTACTCATCAATCGCACACATAGGATGAACAGTGATTATCGCCCTTATTAACCCAAACTTAACTATTCTAAGCCTAATAATCTATATCATGACCACTCTAACCCTATTTATGACACTAAACTTATCTTCAACAACAAAAATCAAATCAATCAGCAATTTATGAAACAAATCAACTCCTATGACCATAATTGTTTTCCTAACTATACTCTCATTAGGAGGACTACCACCATTAACTGGATTTATACCAAAATGACTAATCCTACAAGAACTAATTATCAACAACAACCCCACCATAGCTATTATTATAGCCCTCTCAGCCCTACTAAACTTATTTTTTTATATACGAATTATCTACGTATCATCATTAACAATATTCCCAACCAGTAATAACTTAAAACATCACTGATTCTTCTCCCAAACAAAAACCACTAATATAATCCCTACCTTAACTACCATTTCATCCATATTACTCCCACTAACTCCAATTCTCATTATTATAACCTAACTAAGAATTACA
>PBV-354
CATCCCACTCTCATCTGGCATAATTCTATTAACCTGACAAAAAATTGCCCCAACAGCATTACTATACCAAATTTCACCATCCCTGAATATAGAAATCCTAATTTTACTAGCCATTTTATCAACAATACTAGGAGGCTGAGGTGGACTCAATCAAACCCAAATACGAAAAGTCTTAGCCTACTCATCAATCGCACACATAGGATGAACAGTGATTATCGCCCTTATTAACCCAAACTTAACTATTCTAAGCCTAATAATCTATATCATGACCACTCTAACCCTATTTATGACACTAAACTTATCTTCAACAACAAAAATCAAATCAATCAGCAATTTATGAAACAAATCAACTCCTATGACCATAATTGTTTTCCTAACTATACTCTCATTAGGAGGACTACCACCATTAACTGGATTTATACCAAAATGACTAATCCTACAAGAACTAATTATCAACAACAACCCCACCATAGCTATTATTATAGCCCTCTCAGCCCTACTAAACTTATTTTTTTATATACGAATTATCTACGTATCATCATTAACAATATTCCCAACCAGTAATAACTTAAAACATCACTGATTCTTCTCCCAAACAAAAACCACTAATATAATCCCTACCTTAACTACCATTTCATCCATATTACTCCCACTAACTCCAATTCTCATTATTATAACCTAACTAAGAAT
>PBV-350
CATCCCACTCTCATCTGGCATAATTCTATTAACCTGACAAAAAATTGCCCCAACAGCATTACTATACCAAATTTCACCATCCCTGAATATAGAAATCCTAATTTTACTAGCCATTTTATCAACAATACTAGGAGGCTGAGGTGGACTCAATCAAACCCAAATACGAAAAGTCTTAGCCTACTCATCAATCGCACACATAGGATGAACAGTGATTATCGCCCTTATTAACCCAAACTTAACTATTCTAAGCCTAATAATCTATATCATGACCACTCTAACCCTATTTATGACACTAAACTTATCTTCAATAACAAAAATCAAATCAATCAGCAATTTATGAAACAAATCAACTCCTATGACCATAATTGTTTTCCTAACTATACTCTCATTAGGAGGACTACCACCATTAACTGGATTTATACCAAAATGACTAATCCTACAAGAACTAATTATCAACAACAACCCCACCATAGCTATTATTATGGCCCTCTCAGCCCTACTAAACTTATTTTTTTATATACGAATTATCTACGTATCATCATTAACAATATTCCCAACCAGTAATAACTTAAAACATCACTGATTCTTCTCCCAAACAAAAACCACTAATATAATCCCTACCTTAACTACCATTTCATCCATATTACTCCCACTAACTCCAATTCTCATTATTATAACCTAACTAAGAATTACA
>PBV-346
CATCCCACTCTCATCTGGCATAATTCTATTAACCTGACAAAAAATTGCCCCAACAGCATTACTATACCAAATTTCACCATCCCTGAATATAGAAATCCTAATTTTACTAGCCATTTTATCAACAATACTAGGAGGCTGAGGTGGACTCAATCAAACCCAAATACGAAAAGTCTTAGCCTACTCATCAATCGCACACATAGGATGAACAGTGATTATCGCCCTTATTAACCCAAATTTAACTATTCTAAGCCTAATAATCTATATCATGACCACTCTAACCCTATTTATGACACTAAACTTATCTTCAACAACAAAAATCAAATCAATCAGCAATTTATGAAACAAATCAACTCCTATGACCATAATTGTTTTCCTAACTATACTCTCATTAGGAGGACTACCACCATTAACTGGATTTATACCAAAATGACTAATCCTACAAGAACTAATTATCAACAACAACCCCACCATAGCTATTATTATGGCCCTCTCAGCCCTACTAAACTTATTTTTTTATATACGAATTATCTACGTATCATCATTAACAATATTCCCAACCAGTAATAACTTAAAACATCACTGATTCTTCTCCCAAACAAAAACCACTAATATAATCCCTACCTTAACTACCATTTCATCCATATTACTCCCACTAACTCCAATTCTCATTATTATAACCTAACTAAGAATTACA
>PBV-330
CATCCCACTCTCATCTGGCATAATTCTATTAACCTGACAAAAAATTGCCCCAACAGCATTACTTTACCAAATTTCACCATCCCTGAATATAGAAATCCTAATTTTACTAGCCATTTTATCAACAATACTAGGAGGCTGAGGTGGACTCAATCAAACCCAAATACGAAAAGTCTTAGCCTACTCATCAATCGCACACATAGGATGAACAGTGATTATCGCCCTTATTAACCCAAACTTAACTATTCTAAGCCTAATAATCTATATCATGACTACTCTAACCCTATTTATGACACTAAACTTATCTTCAACAACAAAAATCAAATCAATCAGCAATTTATGAAACAAATCAACTCCTATGACCATAATTGTTTTCCTAACTATACTCTCATTAGGAGGACTACCACCATTAACTGGATTTATGCCAAAATGACTAATCCTACAAGAACTAATTATCAACAACAACCCCACCATAGCTATTATTATGGCCCTCTCAGCCCTACTAAACTTATTTTTTTATATACGAATTATCTACGTATCATCATTAACAATATTCCCAACCAGTAATAACTTAAAACATCACTGATTCTTCTCCCAAACAAAAACCACTAATATAATCCCTATCTTAACTACCATTTCATCCATATTACTCCCACTAACTCCAATTCTCATTATTATAACCTAACTAAGAATTACA
>PBV-329
CATCCCACTCTCATCTGGCATAATTCTATTAACCTGACAAAAAATTGCCCCAACAGCATTACTATACCAAATTTCACCATCCCTGAATATAGAAATCCTAATTTTACTAGCCATTTTATCAACAATACTAGGAGGCTGAGGTGGACTCAATCAAACCCAAATACGAAAAGTCTTAGCCTACTCATCAATCGCACACATAGGATGAACAGTGATTATCGCCCTTATTAACCCAAACTTAACTATTCTAAGCCTAATAATCTATATCATGACTACTCTAACCCTATTTATGACACTAAACTTATCTTCAACAACAAAAATCAAATCAATCAGCAATTTATGAAACAAATCAACTCCTATGACCATAATTGTTTTCCTAACTATACTCTCATTAGGAGGACTACCACCATTAACTGGATTTATGCCAAAATGACTAATCCTACAAGAACTAATTATCAACAACAACCCCACCATAGCTATTATTATGGCCCTCTCAGCCCTACTAAACTTATTTTTTTATATACGAATTATCTACGTATCATCATTAACAATATTCCCAACCAGTAATAACTTAAAACATCACTGATTCTTCTCCCAAACAAAAACCACTAATATAATCCCTACCTTAACTACCATTTCATCCATATTACTCCCACTAACTCCAATTCTCATTATTATAACCTAACTAAGAATTACA
>PBV-328
CATCCCACTCTCATCTGGCATAATTCTATTAACCTGACAAAAAATTGCCCCAACAGCATTACTATACCAAATTTCACCATCCCTGAATATAGAAATCCTAATTTTACTAGCCATTTTATCAACAATACTAGGAGGCTGAGGTGGACTCAATCAAACCCAAATACGAAAAGTCTTAGCCTACTCATCAATCGCACACATAGGATGAACAGTGATTATCGCCCTTATTAACCCAAACTTAACTATTCTAAGCCTAATAATCTATATCATGACCACTCTAACCCTATTTATGACACTAAACTTATCTTCAACAACAAAAATCAAATCAATCAGCAATTTATGAAACAAATCAACTCCTATGACTATAATTGTTTTCCTAACTATACTCTCATTAGGAGGACTACCACCATTAACTGGATTTATACCAAAATGACTAATCCTACAAGAACTAATTATCAACAACAACCCCACCATAGCTATTATTATGGCCCTCTCAGCCCTACTAAACTTATTTTTTTATATACGAATTATCTACGTATCATCATTAACAATATTCCCAACCAGTAATAACTTAAAACATCACTGATTCTTCTCCCAAACAAAAACCACTAATATAATCCCTACCTTAACTACCATTTCATCCATATTACTCCCACTAACTCCAATTCTCATTATTATAACCTAACTAAGAATTACA
>PBV-327
CATCCCACTCTCATCTGGCATAATTCTATTAACCTGACAAAAAATTGCCCCAACAGCATTACTATACCAAATTTCACCATCCCTGAATATAGAAATCCTAATTTTACTAGCCATTTTATCAACAATACTAGGAGGCTGAGGTGGACTCAATCAAACCCAAATACGAAAAGTCTTAGCCTACTCATCAATCGCACACATAGGATGAACAGTGATTATCGCCCTTATTAACCCAAACTTAACTATTCTAAGCCTAATAATCTATATCATGACTACTCTAACCCTATTTATGACACTAAACTTATCTTCAACAACAAAAATCAAATCAATCAGCAATTTATGAAACAAATCAACTCCTATGACCATAATTGTTTTCCTAACTATACTCTCATTAGGAGGACTACCACCATTAACTGGATTTATGCCAAAATGACTAATCCTACAAGAACTAATTATCAACAACAACCCCACCATAGCTATTATTATGGCCCTCTCAGCCCTACTAAACTTATTTTTTTATATACGAATTATCTACGTATCATCATTAACAATATTCCCAACCAGTAATAACTTAAAACATCACTGATTCTTCTCCCAAACAAAAACCACTAATATAATCCCTACCTTAACTACCATTTCATCCATATTACTCCCACTAACTCCAATTCTCATTATTATAACCTAACTAAGAATTACA
>PBV-326
CATCCCACTCTCATCTGGCATAATTCTATTAACCTGACAAAAAATTGCCCCAACAGCATTACTATACCAAATTTCACCATCCCTGAATATAGAAATCCTAATTTTACTAGCCATTTTATCAACAATACTAGGAGGCTGAGGTGGACTCAATCAAACCCAAATACGAAAAGTCTTAGCCTACTCATCAATCGCACACATAGGATGAACAGTGATTATCGCCCTTATTAACCCAAACTTAACTATTCTAAGCCTAATAATCTATATCATGACCACTCTAACCCTATTTATGACACTAAACTTATCTTCAACAACAAAAATCAAATCAATCAGCAATTTATGAAACAAATCAACTCCTATGACCATAATTGTTTTCCTAACTATACTCTCATTAGGAGGACTACCACCATTAACTGGATTTATACCAAAATGACTAATCCTACAAGAACTAATTATCAACAACAACCCCACCATAGCTATTATTATAGCCCTCTCAGCCCTACTAAACTTATTTTTTTATATACGAATTATCTACGTATCATCATTAACAATATTCCCAACCAGTAATAACTTAAAACATCACTGATTCTTCTCCCAAACAAAAACCACTAATATAATCCCTACCTTAACTACCATTTCATCCATATTACTCCCACTAACTCCAATTCTCATTATTATAACCTAACTAAGAATTACA
>PBV-325
CATCCCACTCTCATCTGGCATAATTCTATTAACCTGACAAAAAATTGCCCCAACAGCATTACTATACCAAATTTCACCATCCCTGAATATAGAAATCCTAATTTTACTAGCCATTTTATCAACAATACTAGGAGGCTGAGGTGGACTCAATCAAACCCAAATACGAAAAGTCTTAGCCTACTCATCAATCGCACACATAGGATGAACAGTGATTATCGCCCTTATTAACCCAAACTTAACTATTCTAAGCCTAATAATCTATATCATGACTACTCTAACCCTATTTATGACACTAAACTTATCTTCAACAACAAAAATCAAATCAATCAGCAATTTATGAAACAAATCAACTCCTATGACCATAATTGTTTTCCTAACTATACTCTCATTAGGAGGACTACCACCATTAACTGGATTTATGCCAAAATGACTAATCCTACAAGAACTAATTATCAACAACAACCCCACCATAGCTATTATTATGGCCCTCTCAGCCCTACTAAACTTATTTTTTTATATACGAATTATCTACGTATCATCATTAACAATATTCCCAACCAGTAATAACTTAAAACATCACTGATTCTTCTCCCAAACAAAAACCACTAATATAATCCCTACCTTAACTACCATTTCATCCATATTACTCCCACTAACTCCAATTCTCATTATTATAACCTAACTAAGAATTACA
>PBV-324
CCACTCTCATCTGGCATAATTCTATTAACCTGACAAAAAATTGCCCCAACAGCATTACTATACCAAATTTCACCATCCCTGAATATAGAAATCCTAATTTTACTAGCCATTTTATCAACAATACTAGGAGGCTGAGGTGGACTCAATCAAACCCAAATACGAAAAGTCTTAGCCTACTCATCAATCGCACACATAGGATGAACAGTGATTATCGCCCTTATTAACCCAAACTTAACTATTCTAAGCCTAATAATCTATATCATGACTACTCTAACCCTATTTATGACACTAAACTTATCTTCAACAACAAAAATCAAATCAATCAGCAATTTATGAAACAAATCAACTCCTATGACCATAATTGTTTTCCTAACTATACTCTCATTAGGAGGACTACCACCATTAACTGGATTTATGCCAAAATGACTAATCCTACAAGAACTAATTATCAACAACAACCCCACCATAGCTATTATTATAGCCCTCTCAGCCCTACTAAACTTATTTTTTTATATACGAATTATCTACGTATCATCATTAACAATATTCCCAACCAGTAATAACTTAAAACATCACTGATTCTTCTCCCAAACAAAAACCACTAATATAATCCCTACCTTAACTACCATTTCATCCATATTACTCCCACTAACTCCAATTCTCATTATTATAACCTAACTAAGAATTACA
>PBV-323
CATCCCACTCTCATCTGGCATAATTCTATTAACCTGACAAAAAATTGCCCCAACAGCATTACTATACCAAATTTCACCATCCCTGAATATAGAAATCCTAATTTTACTAGCCATTTTATCAACAATACTAGGAGGCTGAGGTGGACTCAATCAAACCCAAATACGAAAAGTCTTAGCCTACTCATCAATCGCACACATAGGATGAACAGTGATTATAGCCCTTATTAACCCAAACTTAACTATTCTAAGCCTAATAATCTATATCATGACCACTCTAACCCTATTTATGACACTAAACTTATCTTCAACAACAAAAATCAAATCAATCAGCAATTTATGAAACAAATCAACTCCTATGACCATAATTGTTTTCCTAACTATACTCTCATTAGGAGGACTACCACCATTAACTGGATTTATACCAAAATGACTAATCCTACAAGAACTAATTATCAACAACAACCCCACCATAGCTATTATTATAGCCCTCTCAGCCCTACTAAACTTATTTTTTTATATACGAATTATCTACGTATCATCATTAACAATATTCCCAACCAGTAATAACTTAAAACATCACTGATTCTTCTCCCAAACAAAAACCACTAATATAATCCCTACCTTAACTACCATTTCATCCATATTACTCCCACTAACTCCAATTCTCATTATTATAACCTAACTAAGAATTACA
>PBV-322
CATCCCACTCTCATCTGGCATAATTCTATTAACCTGACAAAAAATTGCCCCAACAGCATTACTATACCAAATTTCACCATCCCTGAATATAGAAATCCTAATTTTACTAGCCATTTTATCAACAATACTAGGAGGCTGAGGTGGACTCAATCAAACCCAAATACGAAAAGTCTTAGCCTACTCATCAATCGCACACATAGGATGAACAGTGATTATCGCCCTTATTAACCCAAACTTAACTATTCTAAGCCTAATAATCTATATCATGACTACTCTAACCCTATTTATGACACTAAACTTATCTTCAACAACAAAAATCAAATCAATCAGCAATTTATGAAACAAATCAACTCCTATGACCATAATTGTTTTCCTAACTATACTCTCATTAGGAGGACTACCACCATTAACTGGATTTATGCCAAAATGACTAATCCTACAAGAACTAATTATCAACAACAACCCCACCATAGCTATTATTATGGCCCTCTCAGCCCTACTAAACTTATTTTTTTATATACGAATTATTTACGTATCATCATTAACAATATTCCCAACCAGTAATAACTTAAAACATCACTGATTCTTCTCCCAAACAAAAACCACTAATATAATCCCTACCTTAACTACCATTTCATCCATATTACTCCCACTAACTCCAATTCTCATTATTATAACCTAACTAAGAATTACA
>PBV-321
CATCCCACTCTCATCTGGCATAATTCTATTAACCTGACAAAAAATTGCCCCAACAGCATTACTATACCAAATTTCACCATCCCTGAATATAGAAATCCTAATTTTACTAGCCATTTTATCAACAATACTAGGAGGCTGAGGTGGACTCAATCAAACCCAAATACGAAAAGTCTTAGCCTACTCATCAATCGCACACATAGGATGAACAGTGATTATAGCCCTTATTAACCCAAACTTAACTATTCTAAGCCTAATAATCTATATCATGACCACTCTAACCCTATTTATGACACTAAACTTATCTTCAACAACAAAAATCAAATCAATCAGCAATTTATGAAACAAATCAACTCCTATGACCATAATTGTTTTCCTAACTATACTCTCATTAGGAGGACTACCACCATTAACTGGATTTATACCAAAATGACTAATCCTACAAGAACTAATTATCAACAACAACCCCACCATAGCTATTATTATAGCCCTCTCAGCCCTACTAAACTTATTTTTTTATATACGAATTATCTACGTATCATCATTAACAATATTCCCAACCAGTAATAACTTAAAACATCACTGATTCTTCTCCCAAACAAAAACCACTAATATAATCCCTACCTTAACTACCATTTCATCCATATTACTCCCACTAACTCCAATTCTCATTATTATAACCTAACTAAGAATTACA
>PBV-320
CCACTCTCATCTGGCATAATTCTATTAACCTGACAAAAAATTGCCCCAACAGCATTACTATACCAAATTTCACCATCCCTGAATATAGAAATCCTAATTTTACTAGCCATTTTATCAACAATACTAGGAGGCTGAGGTGGACTCAATCAAACCCAAATACGAAAAGTCTTAGCCTACTCATCAATCGCACACATAGGATGAACAGTGATTATCGCCCTTATTAACCCAAACTTAACTATTCTAAGCCTAATAATCTATATCATGACTACTCTAACCCTATTTATGACACTAAACTTATCTTCAACAACAAAAATCAAATCAATCAGCAATTTATGAAACAAATCAACTCCTATGACCATAATTGTTTTCCTAACTATACTCTCATTAGGAGGACTACCACCATTAACTGGATTTATGCCAAAATGACTAATCCTACAAGAACTAATTATCAACAACAACCCCACCATAGCTATTATTATGGCCCTCTCAGCCCTACTAAACTTATTTTTTTATATACGAATTATCTACGTATCATCATTAACAATATTCCCAACCAGTAATAACTTAAAACATCACTGATTCTTCTCCCAAACAAAAACCACTAATATAATCCCTACCTTAACTACCATTTCATCCATATTACTCCCACTAACTCCAATTCTCATTATTATAACCTAACTAAGAATTACA
>PBV-319
CATCCCACTCTCATCTGGCATAATTCTATTAACCTGACAAAAAATTGCCCCAACAGCATTACTATACCAAATTTCACCATCCCTGAATATAGAAATCCTAATTTTACTAGCCATTTTATCAACAATACTAGGAGGCTGAGGTGGACTCAATCAAACCCAAATACGAAAAGTCTTAGCCTACTCATCAATCGCACACATAGGATGAACAGTGATTATCGCCCTTATTAACCCAAACTTAACTATTCTAAGCCTAATAATCTATATCATGACTACTCTAACCCTATTTATGACACTAAACTTATCTTCAACAACAAAAATCAAATCAATCAGCAATTTATGAAACAAATCAACTCCTATGACCATAATTGTTTTCCTAACTATACTCTCATTAGGAGGACTACCACCATTAACTGGATTTATGCCAAAATGACTAATCCTACAAGAACTAATTATCAACAACAACCCCACCATAGCTATTATTATGGCCCTCTCAGCCCTACTAAACTTATTTTTTTATATACGAATTATCTACGTATCATCATTAACAATATTCCCAACCAGTAATAACTTAAAACATCACTGATTCTTCTCCCAAACAAAAACCACTAATATAATCCCTACCTTAACTACCATTTCATCCATATTACTCCCACTAACTCCAATTCTCATTATTATAACCTAACTAAGAATTACA
>PBV-318
CATCCCACTCTCATCTGGCATAATTCTATTAACCTGACAAAAAATTGCCCCAACAGCATTACTATACCAAATTTCACCATCCCTGAATATAGAAATCCTAATTTTACTAGCCATTTTATCAACAATACTAGGAGGCTGAGGTGGACTCAATCAAACCCAAATACGAAAAGTCTTAGCCTACTCATCAATCGCACACATAGGATGAACAGTGATTATCGCCCTTATTAACCCAAACTTAACTATTCTAAGCCTAATAATCTATATCATGACTACTCTAACCCTATTTATGACACTAAACTTATCTTCAACAACAAAAATCAAATCAATCAGCAATTTATGAAACAAATCAACTCCTATGACCATAATTGTTTTCCTAACTATACTCTCATTAGGAGGACTACCACCATTAACTGGATTTATGCCAAAATGACTAATCCTACAAGAACTAATTATCAACAACAACCCCACCATAGCTATTATTATGGCCCTCTCAGCCCTACTAAACTTATTTTTTTATATACGAATTATCTACGTATCATCATTAACAATATTCCCAACCAGTAATAACTCAAAACATCACTGATTCTTCTCCCAAACAAAAACCACTAATATAATCCCTACCTTAACTACCATTTCATCCATATTACTCCCACTAACTCCAATTCTCATTATTATAACCTAACTAAGAATTACA
>PBV-295
CATCCCACTCTCATCTGGCATAATTCTATTAACCTGACAAAAAATTGCCCCAACAGCATTACTATACCAAATTTCACCATCCCTGAATATAGAAATCCTAATTTTACTAGCCATTTTATCAACAATACTAGGAGGCTGAGGTGGACTCAATCAAACCCAAATACGAAAAGTCTTAGCCTACTCATCAATCGCACACATAGGATGAACAGTGATTATCGCCCTTATTAACCCAAACTTAACTATTCTAAGCCTAATAATCTATATCATGACCACTCTAACCCTATTTATGACACTAAACTTATCTTCAATAACAAAAATCAAATCAATCAGCAATTTATGAAACAAATCAACTCCTATGACCATAATTGTTTTCCTAACTATACTCTCATTAGGAGGACTACCACCATTAACTGGATTTATACCAAAATGACTAATCCTACAAGAACTAATTATCAACAACAACCCCACCATAGCTATTATTATGGCCCTCTCAGCCCTACTAAACTTATTTTTTTATATACGAATTATCTACGTATCATCATTAACAATATTCCCAACCAGTAATAACTTAAAACATCACTGATTCTTCTCCCAAACAAAAACCACTAATATAATCCCTACCTTAACTACCATTTCATCCATATTACTCCCACTAACTCCAATTCTCATTATTATAACCTAACTAAGAATTACA
>PBV-294
CATCCCACTCTCATCTGGCATAATTCTATTAACCTGACAAAAAATTGCCCCAACAGCATTACTATACCAAATTTCACCATCCCTGAATATAGAAATCCTAATTTTACTAGCCATTTTATCAACAATACTAGGAGGCTGAGGTGGACTCAATCAAACCCAAATACGAAAAGTCTTAGCCTACTCATCAATCGCACACATAGGATGAACAGTGATTATCGCCCTTATTAACCCAAACTTAACTATTCTAAGCCTAATAATCTATATCATGACTACTCTAACCCTATTTATGACACTAAACTTATCTTCAACAACAAAAATCAAATCAATCAGCAATTTATGAAACAAATCAACTCCTATGACCATAATTGTTTTCCTAACTATACTCTCATTAGGAGGACTACCACCATTAACTGGATTTATGCCAAAATGACTAATCCTACAAGAACTAATTATCAACAACAACCCCACCATAGCTATTATTATGGCCCTCTCAGCCCTACTAAACTTATTTTTTTATATACGAATTATCTACGTATCATCATTAACAATATTCCCAACCAGTAATAACTTAAAACATCACTGATTCTTCTCCCAAACAAAAACCACTAATATAATCCCTACCTTAACTACCATTTCATCCATATTACTCCCACTAACTCCAATTCTCATTATTATAACCTAACTAAGAATTACA
>PBV-293
CATCCCACTCTCATCTGGCATAATTCTATTAACCTGACAAAAAATTGCCCCAACAGCATTACTATACCAAATTTCACCATCCCTGAATATAGAAATCCTAATTTTACTAGCCATTTTATCAACAATACTAGGAGGCTGAGGTGGACTCAATCAAACCCAAATACGAAAAGTCTTAGCCTACTCATCAATCGCACACATAGGATGAACAGTGATTATCGCCCTTATTAACCCAAACTTAACTATTCTAAGCCTAATAATCTATATCATGACCACTCTAACCCTATTTATGACACTAAACTTATCTTCAACAACAAAAATCAAATCAATCAGCAATTTATGAAACAAATCAACTCCTATGACCATAATTGTTTTCCTAACTATACTCTCATTAGGAGGACTACCACCATTAACTGGATTTATACCAAAATGACTAATCCTACAAGAACTAATTATCAACAACAACCCCACCATAGCTATTATTATGGCCCTCTCAGCCCTACTAAACTTATTTTTTTATATACGAATTATCTACGTATCATCATTAACAATATTCCCAACCAGTAATAACTTAAAACATCACTGATTCTTCTCCCAAACAAAAACCACTAATATAATCCCTACCTTAACTACCATTTCATCCATATTACTCCCACTAACTCCAATTCTCATTATTATAACCTAACTAAGAATTACA
>PBV-292
CATCCCACTCTCATCTGGCATAATTCTATTAACCTGACAAAAAATTGCCCCAACAGCATTACTATACCAAATTTCACCATCCCTGAATATAGAAATCCTAATTTTACTAGCCATTTTATCAACAATACTAGGAGGCTGAGGTGGACTCAATCAAACCCAAATACGAAAAGTCTTAGCCTACTCATCAATCGCACACATAGGATGAACAGTGATTATCGCCCTTATTAACCCAAACTTAACTATTCTAAGCCTAATAATCTATATCATGACCACTCTAACCCTATTTATGACACTAAACTTATCTTCAACAACAAAAATCAAATCAATCAGCAATTTATGAAACAAATCAACTCCTATGACCATAATTGTTTTCCTAACTATACTCTCATTAGGAGGACTACCACCATTAACTGGATTTATACCAAAATGACTAATCCTACAAGAACTAATTATCAACAACAACCCCACCATAGCTATTATTATGGCCCTCTCAGCCCTACTAAACTTATTTTTTTATATACGAATTATCTACGTATCATCATTAACAATATTCCCAACCAGTAATAACTTAAAACATCACTGATTCTTCTCCCAAACAAAAACCACTAATATAATCCCTACCTTAACTACCATTTCATCCATATTACTCCCACTAACTCCAATTCTCATTATTATAACCTAACTAAGAATTACA
>PBV-291
CATCCCACTCTCATCTGGCATAATTCTATTAACCTGACAAAAAATTGCCCCAACAGCATTACTTTACCAAATTTCACCATCCCTGAATATAGAAATCCTAATTTTACTAGCCATTTTATCAACAATACTAGGAGGCTGAGGTGGACTCAATCAAACCCAAATACGAAAAGTCTTAGCCTACTCATCAATCGCACACATAGGATGAACAGTGATTATCGCCCTTATTAACCCAAACTTAACTATTCTAAGCCTAATAATCTATATCATGACTACTCTAACCCTATTTATGACACTAAACTTATCTTCAACAACAAAAATCAAATCAATCAGCAATTTATGAAACAAATCAACTCCTATGACCATAATTGTTTTCCTAACTATACTCTCATTAGGAGGACTACCACCATTAACTGGATTTATGCCAAAATGACTAATCCTACAAGAACTAATTATCAACAACAACCCCACCATAGCTATTATTATGGCCCTCTCAGCCCTACTAAACTTATTTTTTTATATACGAATTATCTACGTATCATCATTAACAATATTCCCAACCAGTAATAACTTAAAACATCACTGATTCTTCTCCCAAACAAAAACCACTAATATAATCCCTACCTTAACTACCATTTCATCCATATTACTCCCACTAACTCCAATTCTCATTATTATAACCTAACTAAGAATTACA
>PBV-290
CATCCCACTCTCATCTGGCATAATTCTATTAACCTGACAAAAAATTGCCCCAACAGCATTACTATACCAAATTTCACCATCCCTAAATATAGAAATCCTAATTTTACTAGCCATTTTATCAACAATACTAGGAGGCTGAGGTGGACTCAACCAAACCCAAATACGAAAAGTCTTAGCCTACTCATCAATCGCACACATAGGATGAACAGTGATTATCGCCCTTATTAACCCAAACTTAACTATTCTAAGCCTAATAATCTATATCATGACCACTCTAACCCTATTTATGACACTAAACTTATCTTCGACAACAAAAATCAAATCAATCAGCAATTTATGAAACAAATCAACTCCTATGACCATAATTGTTTTCCTAACTATACTCTCATTAGGAGGACTACCACCATTAACTGGATTTATACCAAAATGACTAATCCTACAAGAACTAATTATCAACAACAACCCCACCATAGCTATTATTATGGCCCTCTCAGCCCTACTAAACTTATTTTTTTATATACGAATTATCTACGTATCATCATTAACAATATTCCCAACCAGTAATAACTTAAAACATCACTGATTCTTCTCCCAAACAAAAACCACTAATATAATCCCTACCTTAACTACCATTTCATCCATATTACTCCCACTAACTCCAATTCTCATTATTATAACCTAACTAAGAATTACA
>PBV-289
CATCCCACTCTCATCTGGCATAATTCTATTAACCTGACAAAAAATTGCCCCAACAGCATTACTATACCAAATTTCACCATCCCTGAATATAGAAATCCTAATTTTACTAGCCATTTTATCAACAATACTAGGAGGCTGAGGTGGACTCAATCAAACCCAAATACGAAAAGTCTTAGCCTACTCATCAATCGCACACATAGGATGAACAGTGATTATCGCCCTTATTAACCCAAACTTAACTATTCTAAGCCTAATAATCTATATCATGACCACTCTAACCCTATTTATGACACTAAACTTATCTTCAACAACAAAAATCAAATCAATCAGCAATTTATGAAACAAATCAACTCCTATGACCATAATTGTTTTCCTAACTATACTCTCATTAGGAGGACTACCACCATTAACTGGATTTATACCAAAATGACTAATCCTACAAGAACTAATTATCAACAACAACCCCACCATAGCTATTATTATAGCCCTCTCAGCCCTACTAAACTTATTTTTTTATATACGAATTATCTACGTATCATCATTAACAATATTCCCAACCAGTAATAACTTAAAACATCACTGATTCTTCTCCCAAACAAAAACCACTAATATAATCCCTACCTTAACTACCATTTCATCCATATTACTCCCACTAACTCCAATTCTCATTATTATAACCTAACTAAGAATTACA
>PBV-288
CATCCCACTCTCATCTGGCATAATTCTACTAACCTGACAAAAAATTGCCCCAACAGCATTACTATACCAAATTTCACCATCCCTGAATATAGAAATCCTAATTTTACTAGCCATTTTATCAACAATACTAGGAGGCTGAGGTGGACTCAATCAAACCCAAATACGAAAAGTCTTAGCCTACTCATCAATCGCACACATAGGATGAACAGTGATTATAGCCCTTATTAACCCAAACTTAACTATTCTAAGCCTAATAATCTATATCATGACCACTCTAACCCTATTTATGACACTAAACTTATCTTCAACAACAAAAATCAAATCAATCAGCAATTTATGAAACAAATCAACTCCTATGACCATAATTGTTTTCCTAACTATACTCTCATTAGGAGGACTACCACCATTAACTGGATTTATACCAAAATGACTAATCCTACAAGAACTAATTATCAACAACAACCCCACCATAGCTATTATTATAGCCCTCTCAGCCCTACTAAACTTATTTTTTTATATACGAATTATCTACGTATCATCATTAACAATATTCCCAACCAGTAATAACTTAAAACATCACTGATTCTTCTCCCAAACAAAAACCACTAATATAATCCCTACCTTAACTACCATTTCATCCATATTACTCCCACTAACTCCAATTCTCATTATTATAACCTAACTAAGAATTACA
>PBV-286
CATCCCACTCTCATCTGGCATAATTCTATTAACCTGACAAAAAATTGCCCCAACAGCATTACTATACCAAATTTCACCATCCCTGAATATAGAAATCCTAATTTTACTAGCCATTTTATCAACAATACTAGGAGGCTGAGGTGGACTCAATCAAACCCAAATACGAAAAGTCTTAGCCTACTCATCAATCGCACACATAGGATGAACAGTGATTATCGCCCTTATTAACCCAAACTTAACTATTCTAAGCCTAATAATCTATATCATGACCACTCTAACCCTATTTATGACACTAAACTTATCTTCAATAACAAAAATCAAATCAATCAGCAATTTATGAAACAAATCAACTCCTATGACCATAATTGTTTTCCTAACTATACTCTCATTAGGAGGACTACCACCATTAACTGGATTTATACCAAAATGACTAATCCTACAAGAACTAATTATCAACAACAACCCCACCATAGCTATTATTATGGCCCTCTCAGCCCTACTAAACTTATTTTTTTATATACGAATTATCTACGTATCATCATTAACAATATTCCCAACCAGTAATAACTTAAAACATCACTGATTCTTCTCCCAAACAAAAACCACTAATATAATCCCTACCTTAACTACCATTTCATCCATATTACTCCCACTAACTCCAATTCTCATTATTATAACCTAACTAAGAATTACA
>PBV-285
CATCCCACTCTCATCTGGCATAATTCTATTAACCTGACAAAAAATTGCCCCAACAGCATTACTATACCAAATTTCACCATCCCTGAATATAGAAATCCTAATTTTACTAGCCATTTTATCAACAATACTAGGAGGCTGAGGTGGACTCAATCAAACCCAAATACGAAAAGTCTTAGCCTACTCATCAATCGCACACATAGGATGAACAGTGATTATCGCCCTTATTAACCCAAACTTAACTATTCTAAGCCTAATAATCTATATCATGACTACTCTAACCCTATTTATGACACTAAACTTATCTTCAACAACAAAAATCAAATCAATCAGCAATTTATGAAACAAATCAACTCCTATGACCATAATTGTTTTCCTAACTATACTCTCATTAGGAGGACTACCACCATTAACTGGATTTATGCCAAAATGACTAATCCTACAAGAACTAATTATCAACAACAACCCCACCATAGCTATTATTATGGCCCTCTCAGCCCTACTAAACTTATTTTTTTATATACGAATTATTTACGTATCATCATTAACAATATTCCCAACCAGTAATAACTTAAAACATCACTGATTCTTCTCCCAAACAAAAACCACTAATATAATCCCTACCTTAACTACCATTTCATCCATATTACTCCCACTAACTCCAATTCTCATTATTATAACCTAACTAAGAATTACA
>PBV-284
CATCCCACTCTCATCTGGCATAATTCTATTAACCTGACAAAAAATTGCCCCAACAGCATTACTATACCAAATTTCACCATCCCTGAATATAGAAATCCTAATTTTACTAGCCATTTTATCAACAATACTAGGAGGCTGAGGTGGACTCAATCAAACCCAAATACGAAAAGTCTTAGCCTACTCATCAATCGCACACATAGGATGAACAGTGATTATCGCCCTTATTAACCCAAACTTAACTATTCTAAGCCTAATAATCTATATCATGACCACTCTAACCCTATTTATGACACTAAACTTATCTTCAACAACAAAAATCAAATCAATCAGCAATTTATGAAACAAATCAACTCCTATGACCATAATTGTTTTCCTAACTATACTCTCATTAGGAGGACTACCACCATTAACTGGATTTATACCAAAATGACTAATCCTACAAGAACTAATTATCAACAACAACCCCACCATAGCTATTATTATAGCCCTCTCAGCCCTACTAAACTTATTTTTTTATATACGAATTATCTACGTATCATCATTAACAATATTCCCAACCAGTAATAACTTAAAACATCACTGATTCTTCTCCCAAACAAAAACCACTAATATAATCCCTACCTTAACTACCATTTCATCCATATTACTCCCACTAACTCCAATTCTCATTATTATAACCTAACTAAGAATTACA
>PBV-283
CATCCCACTCTCATCTGGCATAATTCTATTAACCTGACAAAAAATTGCCCCAACAGCATTACTATACCAAATTTCACCATCCCTGAATATAGAAATCCTAATTTTACTAGCCATTTTATCAACAATACTAGGAGGCTGAGGTGGACTCAATCAAACCCAAATACGAAAAGTCTTAGCCTACTCATCAATCGCACACATAGGATGAACAGTGATTATCGCCCTTATTAACCCAAACTTAACTATTCTAAGCCTAATAATCTATATCATGACCACTCTAACCCTATTTATGACACTAAACTTATCTTCAACAACAAAAATCAAATCAATCAGCAATTTATGAAACAAATCAACTCCTATGACCATAATTGTTTTCCTAACTATACTCTCATTAGGAGGACTACCACCATTAACTGGATTTATACCAAAATGACTAATCCTACAAGAACTAATTATCAACAACAACCCCACCATAGCTATTATTATGGCCCTCTCAGCCCTACTAAACTTATTTTTTTATATACGAATTATCTACGTATCATCATTAACAATATTCCCAACCAGTAATAACTTAAAACATCACTGATTCTTCTCCCAAACAAAAACCACTAATATAATCCCTACCTTAACTACCATTTCATCCATATTACTCCCACTAACTCCAATTCTCATTATTATAACCTAACTAAGAATTACA
>PBV-282
CATCCCACTCTCATCTGGCATAATTCTATTAACCTGACAAAAAATTGCCCCAACAGCATTACTATACCAAATTTCACCATCCCTGAATATAGAAATCCTAATTTTACTAGCCATTTTATCAACAATACTAGGAGGCTGAGGTGGACTCAATCAAACCCAAATACGAAAAGTCTTAGCCTACTCATCAATCGCACACATAGGATGAACAGTGATTATCGCCCTTATTAACCCAAATTTAACTATTCTAAGCCTAATAATCTATATCATGACCACTCTAACCCTATTTATGACACTAAACTTATCTTCAACAACAAAAATCAAATCAATCAGCAATTTATGAAACAAATCAACTCCTATGACCATAATTGTTTTCCTAACTATACTCTCATTAGGAGGACTACCACCATTAACTGGATTTATACCAAAATGACTAATCCTACAAGAACTAATTATCAACAACAACCCCACCATAGCTATTATTATGGCCCTCTCAGCCCTACTAAACTTATTTTTTTATATACGAATTATCTACGTATCATCATTAACAATATTCCCAACCAGTAATAACTTAAAACATCACTGATTCTTCTCCCAAACAAAAACCACTAATATAATCCCTACCTTAACTACCATTTCATCCATATTACTCCCACTAACTCCAATTCTCATTATTATAACCTAACTAAGAATTACA
>PBV-281
CATCCCACTCTCATCTGGCATAATTCTATTAACCTGACAAAAAATTGCCCCAACAGCATTACTATACCAAATTTCACCATCCCTGAATATAGAAATCCTAATTTTACTAGCCATTTTATCAACAATACTAGGAGGCTGAGGTGGACTCAATCAAACCCAAATACGAAAAGTCTTAGCCTACTCATCAATCGCACACATAGGATGAACAGTGATTATCGCCCTTATTAACCCAAACTTAACTATTCTAAGCCTAATAATCTATATCATGACCACTCTAACCCTATTTATGACACTAAACTTATCTTCAACAACAAAAATCAAATCAATCAGCAATTTATGAAACAAATCAACTCCTATGACCATAATTGTTTTCCTAACTATACTCTCATTAGGAGGACTACCACCATTAACTGGATTTATACCAAAATGACTAATCCTACAAGAACTAATTATCAACAACAACCCCACCATAGCTATTATTATAGCCCTCTCAGCCCTACTAAACTTATTTTTTTATATACGAATTATCTACGTATCATCATTAACAATATTCCCAACCAGTAATAACTTAAAACATCACTGATTCTTCTCCCAAACAAAAACCACTAATATAATCCCTACCTTAACTACCATTTCATCCATATTACTCCCACTAACTCCAATTCTCATTATTATAACCTAACTAAGAATTACA
>PBV-280
CATCCCACTCTCATCTGGCATAATTCTATTAACCTGACAAAAAATTGCCCCAACAGCATTACTATACCAAATTTCACCATCCCTGAATATAGAAATCCTAATTTTACTAGCCATTTTATCAACAATACTAGGAGGCTGAGGTGGACTCAATCAAACCCAAATACGAAAAGTCTTAGCCTACTCATCAATCGCACACATAGGATGAACAGTGATTATCGCCCTTATTAACCCAAACTTAACTATTCTAAGCCTAATAATCTATATCATGACCACTCTAACCCTATTTATGACACTAAACCTATCTTCAACAACAAAAATCAAATCAATCAGCAATTTATGAAACAAATCAACTCCTATGACCATAATTGTTTTCCTAACTATACTCTCATTAGGAGGACTACCACCATTAACTGGATTTATACCAAAATGACTAATCCTACAAGAACTAATTATCAACAACAACCCCACCATAGCTATTATTATGGCCCTCTCAGCCCTACTAAACTTATTTTTTTATATACGAATTATCTACGTATCATCATTAACAATATTCCCAACCAGTAATAACTTAAAACATCACTGATTCTTCTCCCAAACAAAAACCACTAATATAATCCCTACCTTAACTACCATTTCATCCATATTACTCCCACTAACTCCAATTCTCATTATTATAACCTAACTAAGAATTACA
>PBV-279
CATCCCACTCTCATCTGGCATAATTCTATTAACCTGACAAAAAATTGCCCCAACAGCATTACTATACCAAATTTCACCATCCCTGAATATAGAAATCCTAATTTTACTAGCCATTTTATCAACAATACTAGGAGGCTGAGGTGGACTCAATCAAACCCAAATACGAAAAGTCTTAGCCTACTCATCAATCGCACACATAGGATGAACAGTGATTATCGCCCTTATTAACCCAAACTTAACTATTCTAAGCCTAATAATCTATATCATGACCACTCTAACCCTATTTATGACACTAAACTTATCTTCAACAACAAAAATCAAATCAATCAGCAATTTATGAAACAAATCAACTCCTATGACCATAATTGTTTTCCTAACTATACTCTCATTAGGAGGACTACCACCATTAACTGGATTTATACCAAAATGACTAATCCTACAAGAACTAATTATCAACAACAACCCCACCATAGCTATTATTATAGCCCTCTCAGCCCTACTAAACTTATTTTTTTATATACGAATTATCTACGTATCATCATTAACAATATTCCCAACCAGTAATAACTTAAAACATCACTGATTCTTCTCCCAAACAAAAACCACTAATATAATCCCTACCTTAACTACCATTTCATCCATATTACTCCCACTAACTCCAATTCTCATTATTATAACCTAACTAAGAATTACA
>PBV-278
CATCCCACTCTCATCTGGCATAATTCTATTAACCTGACAAAAAATTGCCCCAACAGCATTACTATACCAAATTTCACCATCCCTGAATATAGAAATCCTAATTTTACTAGCCATTTTATCAACAATACTAGGAGGCTGAGGTGGACTCAATCAAACCCAAATACGAAAAGTCTTAGCCTACTCATCAATCGCACACATAGGATGAACAGTGATTATCGCCCTTATTAACCCAAACTTAACTATTCTAAGCCTAATAATCTATATCATGACTACTCTAACCCTATTTATGACACTAAACTTATCTTCAACAACAAAAATCAAATCAATCAGCAATTTATGAAACAAATCAACTCCTATGACCATAATTGTTTTCCTAACTATACTCTCATTAGGAGGACTACCACCATTAACTGGATTTATGCCAAAATGACTAATCCTACAAGAACTAATTATCAACAACAACCCCACCATAGCTATTATTATGGCCCTCTCAGCCCTACTAAACTTATTTTTTTATATACGAATTATTTACGTATCATCATTAACAATATTCCCAACCAGTAATAACTTAAAACATCACTGATTCTTCTCCCAAACAAAAACCACTAATATAATCCCTACCTTAACTACCATTTCATCCATATTACTCCCACTAACTCCAATTCTCATTATTATAACCTAACTAAGAATTACA
>PBV-277
CATCCCACTCTCATCTGGCATAATTCTATTAACCTGACAAAAAATTGCCCCAACAGCATTACTATACCAAATTTCACCATCCCTGAATATAGAAATCCTAATTTTACTAGCCATTTTATCAACAATACTAGGAGGCTGAGGTGGACTCAATCAAACCCAAATACGAAAAGTCTTAGCCTACTCATCAATCGCACACATAGGATGAACAGTGATTATCGCCCTTATTAACCCAAACTTAACTATTCTAAGCCTAATAATCTATATCATGACTACTCTAACCCTATTTATGACACTAAACTTATCTTCAACAACAAAAATCAAATCAATCAGCAATTTATGAAACAAATCAACTCCTATGACCATAATTGTTTTCCTAACTATACTCTCATTAGGAGGACTACCACCATTAACTGGATTTATGCCAAAATGACTAATCCTACAAGAACTAATTATCAACAACAACCCCACCATAGCTATTATTATGGCCCTCTCAGCCCTACTAAACTTATTTTTTTATATACGAATTATCTACGTATCATCATTAACAATATTCCCAACCAGTAATAACTTAAAACATCACTGATTCTTCTCCCAAACAAAAACCACTAATATAATCCCTACCTTAACTACCATTTCATCCATATTACTCCCACTAACTCCAATTCTCATTATTATAACCTAACTAAGAATTACA
>PBV-276
CATCCCACTCTCATCTGGCATAATTCTATTAACCTGACAAAAAATTGCCCCAACAGCATTACTATACCAAATTTCACCATCCCTGAATATAGAAATCCTAATTTTACTAGCCATTTTATCAACAATACTAGGAGGCTGAGGTGGACTCAATCAAACCCAAATACGAAAAGTCTTAGCCTACTCATCAATCGCACACATAGGATGAACAGTGATTATCGCCCTTATTAACCCAAACTTAACTATTCTAAGCCTAATAATCTATATCATGACTACTCTAACCCTATTTATGACACTAAACTTATCTTCAACAACAAAAATCAAATCAATCAGCAATTTATGAAACAAATCAACTCCTATGACCATAATTGTTTTCCTAACTATACTCTCATTAGGAGGACTACCACCATTAACTGGATTTATGCCAAAATGACTAATCCTACAAGAACTAATTATCAACAACAACCCCACCATAGCTATTATTATGGCCCTCTCAGCCCTACTAAACTTATTTTTTTATATACGAATTATCTACGTATCATCATTAACAATATTCCCAACCAGTAATAACTTAAAACATCACTGATTCTTCTCCCAAACAAAAACCACTAATATAATCCCTACCTTAACTACCATTTCATCCATATTACTCCCACTAACTCCAATTCTCATTATTATAACCTAACTAAGAATTACA
>PBV-275
CATCCCACTCTCATCTGGCATAATTCTATTAACCTGACAAAAAATTGCCCCAACAGCATTACTATACCAAATTTCACCATCCCTGAATATAGAAATCCTAATTTTACTAGCCATTTTATCAACAATACTAGGAGGCTGAGGTGGACTCAATCAAACCCAAATACGAAAAGTCTTAGCCTACTCATCAATCGCACACATAGGATGAACAGTGATTATCGCCCTTATTAACCCAAACTTAACTATTCTAAGCCTAATAATCTATATCATGACCACTCTAACCCTATTTATGACACTAAACTTATCTTCAACAACAAAAATCAAATCAATCAGCAATTTATGAAACAAATCAACTCCTATGACCATAATTGTTTTCCTAACTATACTCTCATTAGGAGGACTACCACCATTAACTGGATTTATACCAAAATGACTAATCCTACAAGAACTAATTATCAACAACAACCCCACCATAGCTATTATTATAGCCCTCTCAGCCCTACTAAACTTATTTTTTTATATACGAATTATCTACGTATCATCATTAACAATATTCCCAACCAGTAATAACTTAAAACATCACTGATTCTTCTCCCAAACAAAAACCACTAATATAATCCCTACCTTAACTACCATTTCATCCATATTACTCCCACTAACTCCAATTCTCATTATTATAACCTAACTAAGAATTACA
>PBV-274
CATCCCACTCTCATCTGGCATAATTCTATTAACCTGACAAAAAATTGCCCCAACAGCATTACTATACCAAATTTCACCATCCCTGAATATAGAAATCCTAATTTTACTAGCCATTTTATCAACAATACTAGGAGGCTGAGGTGGACTCAATCAAACCCAAATACGAAAAGTCTTAGCCTACTCATCAATCGCACACATAGGATGAACAGTGATTATCGCCCTTATTAACCCAAACTTAACTATTCTAAGCCTAATAATCTATATCATGACTACTCTAACCCTATTTATGACACTAAACTTATCTTCAACAACAAAAATCAAATCAATCAGCAATTTATGAAACAAATCAACTCCTATGACCATAATTGTTTTCCTAACTATACTCTCATTAGGAGGACTACCACCATTAACTGGATTTATGCCAAAATGACTAATCCTACAAGAACTAATTATCAACAACAACCCCACCATAGCTATTATTATGGCCCTCTCAGCCCTACTAAACTTATTTTTTTATATACGAATTATCTACGTATCATCATTAACAATATTCCCAACCAGTAATAACTTAAAACATCACTGATTCTTCTCCCAAACAAAAACCACTAATATAATCCCTACCTTAACTACCATTTCATCCATATTACTCCCACTAACTCCAATTCTCATTATTATAACCTAACTAAGAATTACA
>PBV-273
CATCCCACTCTCATCTGGCATAATTCTATTAACCTGACAAAAAATTGCCCCAACAGCATTACTATACCAAATTTCACCATCCCTGAATATAGAAATCCTAATTTTACTAGCCATTTTATCAACAATACTAGGAGGCTGAGGTGGACTCAATCAAACCCAAATACGAAAAGTCTTAGCCTACTCATCAATCGCACACATAGGATGAACAGTGATTATCGCCCTTATTAACCCAAACTTAACTATTCTAAGCCTAATAATCTATATCATGACTACTCTAACCCTATTTATGACACTAAACTTATCTTCAACAACAAAAATCAAATCAATCAGCAATTTATGAAACAAATCAACTCCTATGACCATAATTGTTTTCCTAACTATACTCTCATTAGGAGGACTACCACCATTAACTGGATTTATGCCAAAATGACTAATCCTACAAGAACTAATTATCAACAACAACCCCACCATAGCTATTATTATGGCCCTCTCAGCCCTACTAAACTTATTTTTTTATATACGAATTATTTACGTATCATCATTAACAATATTCCCAACCAGTAATAACTTAAAACATCACTGATTCTTCTCCCAAACAAAAACCACTAATATAATCCCTACCTTAACTACCATTTCATCCATATTACTCCCACTAACTCCAATTCTCATTATTATAACCTAACTAAGAATTACA
>PBV-272
CATCCCACTCTCATCTGGCATAATTCTATTAACCTGACAAAAAATTGCCCCAACAGCATTACTATACCAAATTTCACCATCCCTGAATATAGAAATCCTAATTTTACTAGCCATTTTATCAACAATACTAGGAGGCTGAGGTGGACTCAATCAAACCCAAATACGAAAAGTCTTAGCCTACTCATCAATCGCACACATAGGATGAACAGTGATTATCGCCCTTATTAACCCAAATTTAACTATTCTAAGCCTAATAATCTATATCATGACCACTCTAACCCTATTTATGACACTAAACTTATCTTCAACAACAAAAATCAAATCAATCAGCAATTTATGAAACAAATCAACTCCTATGACCATAATTGTTTTCCTAACTATACTCTCATTAGGAGGACTACCACCATTAACTGGATTTATACCAAAATGACTAATCCTACAAGAACTAATTATCAACAACAACCCCACCATAGCTATTATTATGGCCCTCTCAGCCCTACTAAACTTATTTTTTTATATACGAATTATCTACGTATCATCATTAACAATATTCCCAACCAGTAATAACTTAAAACATCACTGATTCTTCTCCCAAACAAAAACCACTAATATAATCCCTACCTTAACTACCATTTCATCCATATTACTCCCACTAACTCCAATTCTCATTATTATAACCTAACTAAGAATTACA
>PBV-271
CATCCCACTCTCATCTGGCATAATTCTATTAACCTGACAAAAAATTGCCCCAACAGCATTACTATACCAAATTTCACCATCCCTAAATATAGAAATCCTAATTTTACTAGCCATTTTATCAACAATACTAGGAGGCTGAGGTGGACTCAACCAAACCCAAATACGAAAAGTCTTAGCCTACTCATCAATCGCACACATAGGATGAACAGTGATTATCGCCCTTATTAACCCAAACTTAACTATTCTAAGCCTAATAATCTATATCATGACCACTCTAACCCTATTTATGACACTAAACTTATCTTCGACAACAAAAATCAAATCAATCAGCAATTTATGAAACAAATCAACTCCTATGACCATAATTGTTTTCCTAACTATACTCTCATTAGGAGGACTACCACCATTAACTGGATTTATACCAAAATGACTAATCCTACAAGAACTAATTATCAACAACAACCCCACCATAGCTATTATTATGGCCCTTTCAGCCCTACTAAACTTATTTTTTTATATACGAATTATCTACGTATCATCATTAACAATATTCCCAACCAGTAATAACTTAAAACATCACTGATTCTTCTCCCAAACAAAAACCACTAATATAATCCCTACCTTAACTACCATTTCATCCATATTACTCCCACTAACTCCAATTCTCATTATTATAACCTAACTAAGAATTACA
>PBV-270
CATCCCACTCTCATCTGGCATAATTCTATTAACCTGACAAAAAATTGCCCCAACAGCATTACTATACCAAATTTCACCATCCCTGAATATAGAAATCCTAATTTTACTAGCCATTTTATCAACAATACTAGGAGGCTGAGGTGGACTCAATCAAACCCAAATACGAAAAGTCTTAGCCTACTCATCAATCGCACACATAGGATGAACAGTGATTATCGCCCTTATTAACCCAAACTTAACTATTCTAAGCCTAATAATCTATATCATGACCACTCTAACCCTATTTATGACACTAAACTTATCTTCAACAACAAAAATCAAATCAATCAGCAATTTATGAAACAAATCAACTCCTATGACCATAATTGTTTTCCTAACTATACTCTCATTAGGAGGACTACCACCATTAACTGGATTTATACCAAAATGACTAATCCTACAAGAACTAATTATCAACAACAACCCCACCATAGCTATTATTATGGCCCTCTCAGCCCTACTAAACTTATTTTTTTATATACGAATTATCTACGTATCATCATTAACAATATTCCCAACCAGTAATAACTTAAAACATCACTGATTCTTCTCCCAAACAAAAACCACTAATATAATCCCTACCTTAACTACCATTTCATCCATATTACTCCCACTAACTCCAATTCTCATTATTATAACCTAACTAAGAATTACA
>PBV-269
CATCCCACTCTCATCTGGCATAATTCTATTAACCTGACAAAAAATTGCCCCAACAGCATTACTATACCAAATTTCACCATCCCTGAATATAGAAATCCTAATTTTACTAGCCATTTTATCAACAATACTAGGAGGCTGAGGTGGACTCAATCAAACCCAAATACGAAAAGTCTTAGCCTACTCATCAATCGCACACATAGGATGAACAGTGATTATCGCCCTTATTAACCCAAACTTAACTATTCTAAGCCTAATAATCTATATCATGACTACTCTAACCCTATTTATGACACTAAACTTATCTTCAACAACAAAAATCAAATCAATCAGCAATTTATGAAACAAATCAACTCCTATGACCATAATTGTTTTCCTAACTATACTCTCATTAGGAGGACTACCACCATTAACTGGATTTATGCCAAAATGACTAATCCTACAAGAACTAATTATCAACAACAACCCCACCATAGCTATTATTATGGCCCTCTCAGCCCTACTAAACTTATTTTTTTATATACGAATTATCTACGTATCATCATTAACAATATTCCCAACCAGTAATAACTTAAAACATCACTGATTCTTCTCCCAAACAAAAACCACTAATATAATCCCTACCTTAACTACCATTTCATCCATATTACTCCCACTAACTCCAATTCTCATTATTATAACCTAACTAAGAATTACA
>PBV-268
CATCCCACTCTCATCTGGCATAATTCTATTAACCTGACAAAAAATTGCCCCAACAGCATTACTATACCAAATTTCACCATCCCTGAATATAGAAATCCTAATTTTACTAGCCATTTTATCAACAATACTAGGAGGCTGAGGTGGACTCAATCAAACCCAAATACGAAAAGTCTTAGCCTACTCATCAATCGCACACATAGGATGAACAGTGATTATCGCCCTTATTAACCCAAACTTAACTATTCTAAGCCTAATAATCTATATCATGACCACTCTAACCCTATTTATGACACTAAACTTATCTTCAACAACAAAAATCAAATCAATCAGCAATTTATGAAACAAATCAACTCCTATGACCATAATTGTTTTCCTAACTATACTCTCATTAGGAGGACTACCACCATTAACTGGATTTATACCAAAATGACTAATCCTACAAGAACTAATTATCAACAACAACCCCACCATAGCTATTATTATAGCCCTCTCAGCCCTACTAAACTTATTTTTTTATATACGAATTATCTACGTATCATCATTAACAATATTCCCAACCAGTAATAACTTAAAACATCACTGATTCTTCTCCCAAACAAAAACCACTAATATAATCCCTACCTTAACTACCATTTCATCCATATTACTCCCACTAACTCCAATTCTCATTATTATAACCTAACTAAGAATTACA
>PBV-267
CATCCCACTCTCATCTGGCATAATTCTATTAACCTGACAAAAAATTGCCCCAACAGCATTACTATACCAAATTTCACCATCCCTAAATATAGAAATCCTAATTTTACTAGCCATTTTATCAACAGTACTAGGAGGCTGAGGTGGACTCAATCAAACCCAAATACGAAAAGTCTTAGCCTACTCATCAATCGCACACATAGGATGAACAGTGATTATCGCCCTTATTAACCCAAACTTAACTATTCTAAGCCTAATAATCTATATCATGACCACTCTAACCCTATTTATGACACTAAACTTATCTTCGACAACAAAAATCAAATCAATCAGCAATTTATGAAACAAATCAACTCCTATGACCATAATTGTTTTCCTAACTATACTCTCATTAGGAGGACTACCACCATTAACTGGATTTATACCAAAATGACTAATCCTACAAGAACTAATTATCAACAACAACCCCACCATAGCTATTATTATGGCCCTCTCAGCCCTACTAAACTTATTTTTTTATATACGAATTATCTACGTATCATCATTAACAATATTCCCAACCAGTAATAACTTAAAACATCACTGATTCTTCTCCCAAACAAAAACCACTAATATAATCCCTACCTTAACTACCATTTCATCCATATTACTCCCACTAACTCCAATTCTCATTATTATAACCTAACTAAGAATTACA
>PBV-266
CATCCCACTCTCATCTGGCATAATTCTATTAACCTGACAAAAAATTGCCCCAACAGCATTACTATACCAAATTTCACCATCCCTGAATATAGAAATCCTAATTTTACTAGCCATTTTATCAACAATACTAGGAGGCTGAGGTGGACTCAATCAAACCCAAATACGAAAAGTCTTAGCCTACTCATCAATCGCACACATAGGATGAACAGTGATTATAGCCCTTATTAACCCAAACTTAACTATTCTAAGCCTAATAATCTATATCATGACCACTCTAACCCTATTTATGACACTAAACTTATCTTCAACAACAAAAATCAAATCAATCAGCAATTTATGAAACAAATCAACTCCTATGACCATAATTGTTTTCCTAACTATACTCTCATTAGGAGGACTACCACCATTAACTGGATTTATACCAAAATGACTAATCCTACAAGAACTAATTATCAACAACAACCCCACCATAGCTATTATTATAGCCCTCTCAGCCCTACTAAACTTATTTTTTTATATACGAATTATCTACGTATCATCATTAACAATATTCCCAACCAGTAATAACTTAAAACATCACTGATTCTTCTCCCAAACAAAAACCACTAATATAATCCCTACCTTAACTACCATTTCATCCATATTACTCCCACTAACTCCAATTCTCATTATTATAACCTAACTAAGAATTACA
>PBV-265
CATCCCACTCTCATCTGGCATAATTCTATTAACCTGACAAAAAATTGCCCCAACAGCATTACTATACCAAATTTCACCATCCCTGAATATAGAAATCCTAATTTTACTAGCCATTTTATCAACAATACTAGGAGGCTGAGGTGGACTCAATCAAACCCAAATACGAAAAGTCTTAGCCTACTCATCAATCGCACACATAGGATGAACAGTGATTATCGCCCTTATTAACCCAAACTTAACTATTCTAAGCCTAATAATCTATATCATGACCACTCTAACCCTATTTATGACACTAAACTTATCTTCAACAACAAAAATCAAATCAATCAGCAATTTATGAAACAAATCAACTCCTATGACCATAATTGTTTTCCTAACTATACTCTCATTAGGAGGACTACCACCATTAACTGGATTTATACCAAAATGACTAATCCTACAAGAACTAATTATCAACAACAACCCCACCATAGCTATTATTATGGCCCTCTCAGCCCTACTAAACTTATTTTTTTATATACGAATTATCTACGTATCATCATTAACAATATTCCCAACCAGTAATAACTTAAAACATCACTGATTCTTCTCCCAAACAAAAACCACTAATATAATCCCTACCTTAACTACCATTTCATCCATATTACTCCCACTAACTCCAATTCTCATTATTATAACCTAACTAAGAATTACA
>PBV-264
CATCCCACTCTCATCTGGCATAATTCTATTAACCTGACAAAAAATTGCCCCAACAGCATTACTTTACCAAATTTCACCATCCCTGAATATAGAAATCCTAATTTTACTAGCCATTTTATCAACAATACTAGGAGGCTGAGGTGGACTCAATCAAACCCAAATACGAAAAGTCTTAGCCTACTCATCAATCGCACACATAGGATGAACAGTGATTATCGCCCTTATTAACCCAAACTTAACTATTCTAAGCCTAATAATCTATATCATGACTACTCTAACCCTATTTATGACACTAAACTTATCTTCAACAACAAAAATCAAATCAATCAGCAATTTATGAAACAAATCAACTCCTATGACCATAATTGTTTTCCTAACTATACTCTCATTAGGAGGACTACCACCATTAACTGGATTTATGCCAAAATGACTAATCCTACAAGAACTAATTATCAACAACAACCCCACCATAGCTATTATTATGGCCCTCTCAGCCCTACTAAACTTATTTTTTTATATACGAATTATCTACGTATCATCATTAACAATATTCCCAACCAGTAATAACTTAAAACATCACTGATTCTTCTCCCAAACAAAAACCACTAATATAATCCCTACCTTAACTACCATTTCATCCATATTACTCCCACTAACTCCAATTCTCATTATTATAACCTAACTAAGAATTACA
>PBV-263
CATCCCACTCTCATCTGGCATAATTCTATTAACCTGACAAAAAATTGCCCCAACAGCATTACTATACCAAATTTCACCATCCCTGAATATAGAAATCCTAATTTTACTAGCCATTTTATCAACAATACTAGGAGGCTGAGGTGGACTCAATCAAACCCAAATACGAAAAGTCTTAGCCTACTCATCAATCGCACACATAGGATGAACAGTGATTATCGCCCTTATTAACCCAAACTTAACTATTCTAAGCCTAATAATCTATATCATGACCACTCTAACCCTATTTATGACACTAAACTTATCTTCAACAACAAAAATCAAATCAATCAGCAATTTATGAAACAAATCAACTCCTATGACTATAATTGTTTTCCTAACTATACTCTCATTAGGAGGACTACCACCATTAACTGGATTTATACCAAAATGACTAATCCTACAAGAACTAATTATCAACAACAACCCCACCATAGCTATTATTATGGCCCTCTCAGCCCTACTAAACTTATTTTTTTATATACGAATTATCTACGTATCATCATTAACAATATTCCCAACCAGTAATAACTTAAAACATCACTGATTCTTCTCCCAAACAAAAACCACTAATATAATCCCTACCTTAACTACCATTTCATCCATATTACTCCCACTAACTCCAATTCTCATTATTATAACCTAACTAAGAATTACA
>PBV-233
CAACAGCATTACTATACCAAATTTCACCATCCCTGAATATAGAAATCCTAATTTTACTAGCCATTTTATCAACAATACTAGGAGGCTGAGGTGGACTCAATCAAACCCAAATACGAAAAGTCTTAGCCTACTCATCAATCGCACACATAGGATGAACAGTGATTATCGCCCTTATTAACCCAAACTTAACTATTCTAAGCCTAATAATCTATATCATGACCACTCTNACCCTATTTATGACACTAAACTTATCTTCAACAACAAAAATCAAATCAATCAGCAATTTATGAAACAAATCAACTCCTATGACCATAATTGTTTTCCTAACTATACTCTCATTAGGAGGACTACCACCATTAACTGGATTTATACCAAAATGACTAATCCTACAAGAACTAATTATCAACAACAACCCCACCATAGCTATTATTATGGCCCTCTCAGCCCTACTAAACTTATTTTTTTATATACGAATTATCTACGTATCATCATTAACAATATTCCCAACCAGTAATAACTTAAAACATCACTGATTCTTCTCCCAAACAAAAACCACTAATATAATCCCTACCTTAACTACCATTTCATCCATATTACTCCCACTAACTCCAATTCTCATTATTATAACCTAA
>PBV-232
CTGGCATAATTCTATTAACCTGACAAAAAATTGCCCCAACAGCATTACTATACCAAATTTCACCATCCCTGAATATAGAAATCCTAATTTTACTAGCCATTTTATCAACAATACTAGGAGGCTGAGGTGGACTCAATCAAACCCAAATACGAAAAGTCTTAGCCTACTCATCAATCGCACACATAGGATGAACAGTGATTATCGCCCTTATTAACCCAAACTTAACTATTCTAAGCCTAATAATCTATATCATGACCACTCTAACCCTATTTATGACACTAAACTTATCTTCAACAACAAAAATCAAATCAATCAGCAATTTATGAAACAAATCAACTCCTATGACCATAATTGTTTTCCTAACTATACTCTCATTAGGAGGACTACCACCATTAACTGGATTTATACCAAAATGACTAATCCTACAAGAACTAATTATCAACAACAACCCCACCATAGCTATTATTATGGCCCTCTCAGCCCTACTAAACTTATTTTTTTATATACGAATTATCTACGTATCATCATTAACAATATTCCCAACCAGTAATAACTTAAAACATCANTGATTCTTCTCCCAAACAAAAACCACTAATATAATCCCTACCTTAACTACCATTTCATCCATATTACTCCCACTAACTCCAATTCTCATTATTATAACCTAA
>PBV-223
CATTTTATCAACAATACTAGGAGGCTGAGGTGGACTCAATCAAACCCAAATACGAAAAGTCTTAGCCTACTCATCAATCGCACACATAGGATGAACAGTGATTATNGCCCTTATTAACCCAAACTTAACTATTCTAAGCCTAATAATCTATATCATGACCACTCTAACCCTATTTATGACACTAAACTTATCTTCAACAACAAAAATCAAATCAATCAGCAATTTATGAAACAAATCAACTCCTATGACCATAATTGTTTTCCTAACTATACTCTCATTAGGAGGACTACCACCATTAACTGGATTTATACCAAAATGACTAATCCTACAAGAACTAATTATCAACAACAACCCCACCATAGCTATTATTATGGCCCTCTCAGCCCTACTAAACTTATTTTTTTATATACGAATTATCTACGTATCATCATTAACAATATTCCCAACCAGTAATAACTTAAAACATCAGTGATTCTTCTCCCAAACAAAAACCACTAATATAATCCCTACCTTAACTACCATTTCATCCATATTACTCCCACTAACTCCAATTCTCATTATTATAACCTAA
>PBV-214
CTGGCATAATTCTATTAACCTGACAAAAAATTGCCCCAACAGCATTACTATACCAAATTTCACCATCCCTGAATATAGAAATCCTAATTTTACTAGCCATTTTATCAACAATACTAGGAGGCTGAGGTGGACTCAATCAAACCCAAATACGAAAAGTCTTAGCCTACTCATCAATCGCACACATAGGATGAACAGTGATTATCGCCCTTATTAACCCAAATTTAACTATTCTAAGCCTAATAATCTATATCATGACCACTCTAACCCTATTTATGACACTAAACTTATCTTCAACAACAAAAATCAAATCAATCAGCAATTTATGAAACAAATCAACTCCTATGACCATAATTGTTTTCCTAACTATACTCTCATTAGGAGGACTACCACCATTAACTGGATTTATACCAAAATGACTAATCCTACAAGAACTAATTATCAACAACAACCCCACCATAGCTATTATTATGGCCCTCTCAGCCCTACTAAACTTATTTTTTTATATACGAATTATCTACGTATCATCATTAACAATATTCCCAACCAGTAATAACTTAAAACATCACTGATTCTTCTCCCAAACAAAAACCACTAATATAATCCCTACCTTAACTACCATTTCATCCATATTACTCCCACTAACTCCAATTCTCATTATTATAACCTAACTAAGA
>PBV-181
CATCCCACTCTCATCTGGCATAATTCTATTAACCTGACAAAAAATTGCCCCAACAGCATTACTATACCAAATTTCACCATCCCTGAATATAGAAATCCTAATTTTACTAGCCATTTTATCAACAATACTAGGAGGCTGAGGTGGACTCAATCAAACCCAAATACGAAAAGTCTTAGCCTACTCATCAATCGCACACATAGGATGAACAGTGATTATCGCCCTTATTAACCCAAACTTAACTATTCTAAGCCTAATAATCTATATCATGACCACTCTAACCCTATTTATGACACTAAACTTATCTTCAACAACAAAAATCAAATCAATCAGCAATTTATGAAACAAATCAACTCCTATGACCATAATTGTTTTCCTAACTATACTCTCATTAGGAGGACTACCACCATTAACTGGATTTATACCAAAATGACTAATCCTACAAGAACTAATTATCAACAACAACCCCACCATAGCTATTATTATGGCCCTCTCAGCCCTACTAAACTTATTTTTTTATATACGAATTATCTACGTATCATCATTAACAATATTCCCAACCAGTAATAACTTAAAACATCACTGATTCTTCTCCCAAACAAAAACCACTAATATAATCCCTACCTTAACTACCATTTCATCCATATTACTCCCACTAACTCCAATTCTCATTATTATAACCTAACTAAGAATTACA
>PBV-180
CATCCCACTCTCATCTGGCATAATTCTATTAACCTGACAAAAAATTGCCCCAACAGCATTACTATACCAAATTTCACCATCCCTGAATATAGAAATCCTAATTTTACTAGCCATTTTATCAACAATACTAGGAGGCTGAGGTGGACTCAATCAAACCCAAATACGAAAAGTCTTAGCCTACTCATCAATCGCACACATAGGATGAACAGTGATTATCGCCCTTATTAACCCAAATTTAACTATTCTAAGCCTAATAATCTATATCATGACCACTCTAACCCTATTTATGACACTAAACTTATCTTCAACAACAAAAATCAAATCAATCAGCAATTTATGAAACAAATCAACTCCTATGACCATAATTGTTTTCCTAACTATACTCTCATTAGGAGGACTACCACCATTAACTGGATTTATACCAAAATGACTAATCCTACAAGAACTAATTATCAACAACAACCCCACCATAGCTATTATTATGGCCCTCTCAGCCCTACTAAACTTATTTTTTTATATACGAATTATCTACGTATCATCATTAACAATATTCCCAACCAGTAATAACTTAAAACATCACTGATTCTTCTCCCAAACAAAAACCACTAATATAATCCCTACCTTAACTACCATTTCATCCATATTACTCCCACTAACTCCAATTCTCATTATTATAACCTAACTAAGAATTACA
>PBV-179
CATCCCACTCTCATCTGGCATAATTCTATTAACCTGACAAAAAATTGCCCCAACAGCATTACTATACCAAATTTCACCATCCCTGAATATAGAAATCCTAATTTTACTAGCCATTTTATCAACAATACTAGGAGGCTGAGGTGGACTCAATCAAACCCAAATACGAAAAGTCTTAGCCTACTCATCAATCGCACACATAGGATGAACAGTGATTATCGCCCTTATTAACCCAAACTTAACTATTCTAAGCCTAATAATCTATATCATGACCACTCTAACCCTATTTATGACACTAAACTTATCTTCAACAACAAAAATCAAATCAATCAGCAATTTATGAAACAAATCAACTCCTATGACCATAATTGTTTTCCTAACTATACTCTCATTAGGAGGACTACCACCATTAACTGGATTTATACCAAAATGACTAATCCTACAAGAACTAATTATCAACAACAACCCCACCATAGCTATTATTATAGCCCTCTCAGCCCTACTAAACTTATTTTTTTATATACGAATTATCTACGTATCATCATTAACAATATTCCCAACCAGTAATAACTTAAAACATCACTGATTCTTCTCCCAAACAAAAACCACTAATATAATCCCTACCTTAACTACCATTTCATCCATATTACTCCCACTAACTCCAATTCTCATTATTATAACCTAACTAAGAATTACA
>PBV-178
CATCCCACTCTCATCTGGCATAATTCTATTAACCTGACAAAAAATTGCCCCAACAGCATTACTATACCAAATTTCACCATCCCTGAATATAGAAATCCTAATTTTACTAGCCATTTTATCAACAATACTAGGAGGCTGAGGTGGACTCAATCAAACCCAAATACGAAAAGTCTTAGCCTACTCATCAATCGCACACATAGGATGAACAGTGATTATCGCCCTTATTAACCCAAACTTAACTATTCTAAGCCTAATAATCTATATCATGACCACTCTAACCCTATTTATGACACTAAACTTATCTTCAACAACAAAAATCAAATCAATCAGCAATTTATGAAACAAATCAACTCCTATGACCATAATTGTTTTCCTAACTATACTCTCATTAGGAGGACTACCACCATTAACTGGATTTATACCAAAATGACTAATCCTACAAGAACTAATTATCAACAACAACCCCACCATAGCTATTATTATGGCCCTCTCAGCCCTACTAAACTTATTTTTTTATATACGAATTATCTACGTATCATCATTAACAATATTCCCAACCAGTAATAACTTAAAACATCACTGATTCTTCTCCCAAACAAAAACCACTAATATAATCCCTACCTTAACTACCATTTCATCCATATTACTCCCACTAACTCCAATTCTCATTATTATAACCTAACTAAGAATTACA
>PBV-177
CATCCCACTCTCATCTGGCATAATTCTATTAACCTGACAAAAAATTGCCCCAACAGCATTACTATACCAAATTTCACCATCCCTGAATATAGAAATCCTAATTTTACTAGCCATTTTATCAACAATACTAGGAGGCTGAGGTGGACTCAATCAAACCCAAATACGAAAAGTCTTAGCCTACTCATCAATCGCACACATAGGATGAACAGTGATTATCGCCCTTATTAACCCAAACTTAACTATTCTAAGCCTAATAATCTATATCATGACTACTCTAACCCTATTTATGACACTAAACTTATCTTCAACAACAAAAATCAAATCAATCAGCAATTTATGAAACAAATCAACTCCTATGACCATAATTGTTTTCCTAACTATACTCTCATTAGGAGGACTACCACCATTAACTGGATTTATGCCAAAATGACTAATCCTACAAGAACTAATTATCAACAAAAACCCCACCATAGCTATTATTATGGCCCTCTCAGCCCTACTAAACTTATTTTTTTATATACGAATTATCTACGTATCATCATTAACAATATTCCCAACCAGTAATAACTTAAAACATCACTGATTCTTCTCCCAAACAAAAACCACTAATATAATCCCTACCTTAACTACCATTTCATCCATATTACTCCCACTAACTCCAATTCTCATTATTATAACCTAACTAAGAATTACA
>PBV-176
CATCCCACTCTCATCTGGCATAATTCTATTAACCTGACAAAAAATTGCCCCAACAGCATTACTATACCAAATTTCACCATCCCTGAATATAGAAATCCTAATTTTACTAGCCATTTTATCAACAATACTAGGAGGCTGAGGTGGACTCAATCAAACCCAAATACGAAAAGTCTTAGCCTACTCATCAATCGCACACATAGGATGAACAGTGATTATCGCCCTTATTAACCCAAACTTAACTATTCTAAGCCTAATAATCTATATCATGACCACTCTAACCCTATTTATGACACTAAACTTATCTTCAACAACAAAAATCAAATCAATCAGCAATTTATGAAACAAATCAACTCCTATGACCATAATTGTTTTCCTAACTATACTCTCATTAGGAGGACTACCACCATTAACTGGATTTATACCAAAATGACTAATCCTACAAGAACTAATTATCAACAACAACCCCACCATAGCTATTATTATGGCCCTCTCAGCCCTACTAAACTTATTTTTTTATATACGAATTATCTACGTATCATCATTAACAATATTCCCAACCAGTAATAACTTAAAACATCACTGATTCTTCTCCCAAACAAAAACCACTAATATAATCCCTACTTTAACTACCATTTCATCCATATTACTCCCACTAACTCCAATTCTCATTATTATAACCTAACTAAGAATTACA
>PBV-175
CATCCCACTCTCATCTGGCATAATTCTATTAACCTGACAAAAAATTGCCCCAACAGCATTACTATACCAAATTTCACCATCCCTGAATATAGAAATCCTAATTTTACTAGCCATTTTATCAACAATACTAGGAGGCTGAGGTGGACTCAATCAAACCCAAATACGAAAAGTCTTAGCCTACTCATCAATCGCACACATAGGATGAACAGTGATTATCGCCCTTATTAACCCAAACTTAACTATTCTAAGCCTAATAATCTATATCATGACCACTCTAACCCTATTTATGACACTAAACTTATCTTCAACAACAAAAATCAAATCAATCAGCAATTTATGAAACAAATCAACTCCTATGACCATAATTGTTTTCCTAACTATACTCTCATTAGGAGGACTACCACCATTAACTGGATTTATACCAAAATGACTAATCCTACAAGAACTAATTATCAACAACAACCCCACCATAGCTATTATTATAGCCCTCTCAGCCCTACTAAACTTATTTTTTTATATACGAATTATCTACGTATCATCATTAACAATATTCCCAACCAGTAATAACTTAAAACATCACTGATTCTTCTCCCAAACAAAAACCACTAATATAATCCCTACCTTAACTACCATTTCATCCATATTACTCCCACTAACTCCAATTCTCATTATTATAACCTAACTAAGAATTACA
>PBV-174
CATCCCACTCTCATCTGGCATAATTCTATTAACCTGACAAAAAATTGCCCCAACAGCATTACTATACCAAATTTCACCATCCCTGAATATAGAAATCCTAATTTTACTAGCCATTTTATCAACAATACTAGGAGGCTGAGGTGGACTCAATCAAACCCAAATACGAAAAGTCTTAGCCTACTCATCAATCGCACACATAGGATGAACAGTGATTATCGCCCTTATTAACCCAAACTTAACTATTCTAAGCCTAATAATCTATATCATGACTACTCTAACCCTATTTATGACACTAAACTTATCTTCAACAACAAAAATCAAATCAATCAGCAATTTATGAAACAAATCAACTCCTATGACCATAATTGTTTTCCTAACTATACTCTCATTAGGAGGACTACCACCATTAACTGGATTTATGCCAAAATGACTAATCCTACAAGAACTAATTATCAACAACAACCCCACCATAGCTATTATTATGGCCCTCTCAGCCCTACTAAACTTATTTTTTTATATACGAATTATTTACGTATCATCATTAACAATATTCCCAACCAGTAATAACTTAAAACATCACTGATTCTTCTCCCAAACAAAAACCACTAATATAATCCCTACCTTAACTACCATTTCATCCATATTACTCCCACTAACTCCAATTCTCATTATTATAACCTAACTAAGAATTACA
>PBV-173
CATCCCACTCTCATCTGGCATAATTCTATTAACCTGACAAAAAATTGCCCCAACAGCATTACTTTACCAAATTTCACCATCCCTGAATATAGAAATCCTAATTTTACTAGCCATTTTATCAACAATACTAGGAGGCTGAGGTGGACTCAATCAAACCCAAATACGAAAAGTCTTAGCCTACTCATCAATCGCACACATAGGATGAACAGTGATTATCGCCCTTATTAACCCAAACTTAACTATTCTAAGCCTAATAATCTATATCATGACTACTCTAACCCTATTTATGACACTAAACTTATCTTCAACAACAAAAATCAAATCAATCAGCAATTTATGAAACAAATCAACTCCTATGACCATAATTGTTTTCCTAACTATACTCTCATTAGGAGGACTACCACCATTAACTGGATTTATGCCAAAATGACTAATCCTACAAGAACTAATTATCAACAACAACCCCACCATAGCTATTATTATGGCCCTCTCAGCCCTACTAAACTTATTTTTTTATATACGAATTATCTACGTATCATCATTAACAATATTCCCAACCAGTAATAACTTAAAACATCACTGATTCTTCTCCCAAACAAAAACCACTAATATAATCCCTACCTTAACTACCATTTCATCCATATTACTCCCACTAACTCCAATTCTCATTATTATAACCTAACTAAGAATTACA
>PBV-172
CATCCCACTCTCATCTGGCATAATTCTATTAACCTGACAAAAAATTGCCCCAACAGCATTACTATACCAAATTTCACCATCCCTGAATATAGAAATCCTAATTTTACTAGCCATTTTATCAACAATACTAGGAGGCTGAGGTGGACTCAATCAAACCCAAATACGAAAAGTCTTAGCCTACTCATCAATCGCACACATAGGATGAACAGTGATTATCGCCCTTATTAACCCAAACTTAACTATTCTAAGCCTAATAATCTATATCATGACCACTCTAACCCTATTTATGACACTAAACTTATCTTCAACAACAAAAATCAAATCAATCAGCAATTTATGAAACAAATCAACTCCTATGACCATAATTGTTTTCCTAACTATACTCTCATTAGGAGGACTACCACCATTAACTGGATTTATACCAAAATGACTAATCCTACAAGAACTAATTATCAACAACAACCCCACCATAGCTATTATTATGGCCCTCTCAGCCCTACTAAACTTATTTTTTTATATACGAATTATCTACGTATCATCATTAACAATATTCCCAACCAGTAATAACTTAAAACATCACTGATTCTTCTCCCAAACAAAAACCACTAATATAATCCCTACCTTAACTACCATTTCATCCATATTACTCCCACTAACTCCAATTCTCATTATTATAACCTAACTAAGAATTACA
>PBV-171
CATCCCACTCTCATCTGGCATAATTCTATTAACCTGACAAAAAATTGCCCCAACAGCATTACTATACCAAATTTCACCATCCCTGAATATAGAAATCCTAATTTTACTAGCCATTTTATCAACAATACTAGGAGGCTGAGGTGGACTCAATCAAACCCAAATACGAAAAGTCTTAGCCTACTCATCAATCGCACACATAGGATGAACAGTGATTATCGCCCTTATTAACCCAAACTTAACTATTCTAAGCCTAATAATCTATATCATGACTACTCTAACCCTATTTATGACACTAAACTTATCTTCAACAACAAAAATCAAATCAATCAGCAATTTATGAAACAAATCAACTCCTATGACCATAATTGTTTTCCTAACTATACTCTCATTAGGAGGACTACCACCATTAACTGGATTTATGCCAAAATGACTAATCCTACAAGAACTAATTATCAACAACAACCCCACCATAGCTATTATTATGGCCCTCTCAGCCCTACTAAACTTATTTTTTTATATACGAATTATCTACGTATCATCATTAACAATATTCCCAACCAGTAATAACTCAAAACATCACTGATTCTTCTCCCAAACAAAAACCACTAATATAATCCCTACCTTAACTACCATTTCATCCATATTACTCCCACTAACTCCAATTCTCATTATTATAACCTAACTAAGAATTACA
>PBV-170
CATCCCACTCTCATCTGGCATAATTCTATTAACCTGACAAAAAATTGCCCCAACAGCATTACTATACCAAATTTCACCATCCCTGAATATAGAAATCCTAATTTTACTAGCCATTTTATCAACAATACTAGGAGGCTGAGGTGGACTCAATCAAACCCAAATACGAAAAGTCTTAGCCTACTCATCAATCGCACACATAGGATGAACAGTGATTATCGCCCTTATTAACCCAAACTTAACTATTCTAAGCCTAATAATCTATATCATGACCACTCTAACCCTATTTATGACACTAAACTTATCTTCAACAACAAAAATCAAATCAATCAGCAATTTATGAAACAAATCAACTCCTATGACCATAATTGTTTTCCTAACTATACTCTCATTAGGAGGACTACCACCATTAACTGGATTTATACCAAAATGACTAATCCTACAAGAACTAATTATCAACAACAACCCCACCATAGCTATTATTATGGCCCTCTCAGCCCTACTAAACTTATTTTTTTATATACGAATTATCTACGTATCATCATTAACAATATTCCCAACCAGTAATAACTTAAAACATCACTGATTCTTCTCCCAAACAAAAACCACTAATATAATCCCTACCTTAACTACCATTTCATCCATATTACTCCCACTAACTCCAATTCTCATTATTATAACCTAACTAAGAATTACA
>PBV-169
CATCCCACTCTCATCTGGCATAATTCTATTAACCTGACAAAAAATTGCCCCAACAGCATTACTATACCAAATTTCACCATCCCTGAATATAGAAATCCTAATTTTACTAGCCATTTTATCAACAATACTAGGAGGCTGAGGTGGACTCAATCAAACCCAAATACGAAAAGTCTTAGCCTACTCATCAATCGCACACATAGGATGAACAGTGATTATCGCCCTTATTAACCCAAACTTAACTATTCTAAGCCTAATAATCTATATCATGACTACTCTAACCCTATTTATGACACTAAACTTATCTTCAACAACAAAAATCAAATCAATCAGCAATTTATGAAACAAATCAACTCCTATGACCATAATTGTTTTCCTAACTATACTCTCATTAGGAGGACTACCACCATTAACTGGATTTATGCCAAAATGACTAATCCTACAAGAACTAATTATCAACAACAACCCCACCATAGCTATTATTATGGCCCTCTCAGCCCTACTAAACTTATTTTTTTATATACGAATTATTTACGTATCATCATTAACAATATTCCCAACCAGTAATAACTTAAAACATCACTGATTCTTCTCCCAAACAAAAACCACTAATATAATCCCTACCTTAACTACCATTTCATCCATATTACTCCCACTAACTCCAATTCTCATTATTATAACCTAACTAAGAATTACA
>PBV-168
CATCCCACTCTCATCTGGCATAATTCTATTAACCTGACAAAAAATTGCCCCAACAGCATTACTATACCAAATTTCACCATCCCTGAATATAGAAATCCTAATTTTACTAGCCATTTTATCAACAATACTAGGAGGCTGAGGTGGACTCAATCAAACCCAAATACGAAAAGTCTTAGCCTACTCATCAATCGCACACATAGGATGAACAGTGATTATCGCCCTTATTAACCCAAACTTAACTATTCTAAGCCTAATAATCTATATCATGACTACTCTAACCCTATTTATGACACTAAACTTATCTTCAACAACAAAAATCAAATCAATCAGCAATTTATGAAACAAATCAACTCCTATGACCATAATTGTTTTCCTAACTATACTCTCATTAGGAGGACTACCACCATTAACTGGATTTATGCCAAAATGACTAATCCTACAAGAACTAATTATCAACAAAAACCCCACCATAGCTATTATTATGGCCCTCTCAGCCCTACTAAACTTATTTTTTTATATACGAATTATCTACGTATCATCATTAACAATATTCCCAACCAGTAATAACTTAAAACATCACTGATTCTTCTCCCAAACAAAAACCACTAATATAATCCCTACCTTAACTACCATTTCATCCATATTACTCCCACTAACTCCAATTCTCATTATTATAACCTAACTAAGAATTACA
>PBV-167
CATCCCACTCTCATCTGGCATAATTCTATTAACCTGACAAAAAATTGCCCCAACAGCATTACTATACCAAATTTCACCATCCCTGAATATAGAAATCCTAATTTTACTAGCCATTTTATCAACAATACTAGGAGGCTGAGGTGGACTCAATCAAACCCAAATACGAAAAGTCTTAGCCTACTCATCAATCGCACACATAGGATGAACAGTGATTATCGCCCTTATTAACCCAAACTTAACTATTCTAAGCCTAATAATCTATATCATGACCACTCTAACCCTATTTATGACACTAAACTTATCTTCAACAACAAAAATCAAATCAATCAGCAATTTATGAAACAAATCAACTCCTATGACCATAATTGTTTTCCTAACTATACTCTCATTAGGAGGACTACCACCATTAACTGGATTTATACCAAAATGACTAATCCTACAAGAACTAATTATCAACAACAACCCCACCATAGCTATTATTATGGCCCTCTCAGCCCTACTAAACTTATTTTTTTATATACGAATTATCTACGTATCATCATTAACAATATTCCCAACCAGTAATAACTTAAAACATCACTGATTCTTCTCCCAAACAAAAACCACTAATATAATCCCTACCTTAACTACCATTTCATCCATATTACTCCCACTAACTCCAATTCTCATTATTATAACCTAACTAAGAATTACA
>PBV-166
CATCCCACTCTCATCTGGCATAATTCTATTAACCTGACAAAAAATTGCCCCAACAGCATTACTTTACCAAATTTCACCATCCCTGAATATAGAAATCCTAATTTTACTAGCCATTTTATCAACAATACTAGGAGGCTGAGGTGGACTCAATCAAACCCAAATACGAAAAGTCTTAGCCTACTCATCAATCGCACACATAGGATGAACAGTGATTATCGCCCTTATTAACCCAAACTTAACTATTCTAAGCCTAATAATCTATATCATGACTACTCTAACCCTATTTATGACACTAAACTTATCTTCAACAACAAAAATCAAATCAATCAGCAATTTATGAAACAAATCAACTCCTATGACCATAATTGTTTTCCTAACTATACTCTCATTAGGAGGACTACCACCATTAACTGGATTTATGCCAAAATGACTAATCCTACAAGAACTAATTATCAACAACAACCCCACCATAGCTATTATTATGGCCCTCTCAGCCCTACTAAACTTATTTTTTTATATACGAATTATCTACGTATCATCATTAACAATATTCCCAACCAGTAATAACTTAAAACATCACTGATTCTTCTCCCAAACAAAAACCACTAATATAATCCCTACCTTAACTACCATTTCATCCATATTACTCCCACTAACTCCAATTCTCATTATTATAACCTAACTAAGAATTACA
>PBV-165
CATCCCACTCTCATCTGGCATAATTCTATTAACCTGACAAAAAATTGCCCCAACAGCATTACTATACCAAATTTCACCATCCCTGAATATAGAAATCCTAATTTTACTAGCCATTTTATCAACAATACTAGGAGGCTGAGGTGGACTCAATCAAACCCAAATACGAAAAGTCTTAGCCTACTCATCAATCGCACACATAGGATGAACAGTGATTATCGCCCTTATTAACCCAAACTTAACTATTCTAAGCCTAATAATCTATATCATGACCACTCTAACCCTATTTATGACACTAAACTTATCTTCAACAACAAAAATCAAATCAATCAGCAATTTATGAAACAAATCAACTCCTATGACCATAATTGTTTTCCTAACTATACTCTCATTAGGAGGACTACCACCATTAACTGGATTTATACCAAAATGACTAATCCTACAAGAACTAATTATCAACAACAACCCCACCATAGCTATTATTATGGCCCTCTCAGCCCTACTAAACTTATTTTTTTATATACGAATTATCTACGTATCATCATTAACAATATTCCCAACCAGTAATAACTTAAAACATCACTGATTCTTCTCCCAAACAAAAACCACTAATATAATCCCTACCTTAACTACCATTTCATCCATATTACTCCCACTAACTCCAATTCTCATTATTATAACCTAACTAAGAATTACA
>PBV-164
CATCCCACTCTCATCTGGCATAATTCTATTAACCTGACAAAAAATTGCCCCAACAGCATTACTATACCAAATTTCACCATCCCTGAATATAGAAATCCTAATTTTACTAGCCATTTTATCAACAATACTAGGAGGCTGAGGTGGACTCAATCAAACCCAAATACGAAAAGTCTTAGCCTACTCATCAATCGCACACATAGGATGAACAGTGATTATCGCCCTTATTAACCCAAACTTAACTATTCTAAGCCTAATAATCTATATCATGACTACTCTAACCCTATTTATGACACTAAACTTATCTTCAACAACAAAAATCAAATCAATCAGCAATTTATGAAACAAATCAACTCCTATGACCATAATTGTTTTCCTAACTATACTCTCATTAGGAGGACTACCACCATTAACTGGATTTATGCCAAAATGACTAATCCTACAAGAACTAATTATCAACAACAACCCCACCATAGCTATTATTATGGCCCTCTCAGCCCTACTAAACTTATTTTTTTATATACGAATTATTTACGTATCATCATTAACAATATTCCCAACCAGTAATAACTTAAAACATCACTGATTCTTCTCCCAAACAAAAACCACTAATATAATCCCTACCTTAACTACCATTTCATCCATATTACTCCCACTAACTCCAATTCTCATTATTATAACCTAACTAAGAATTACA
>PBV-163
CATCCCACTCTCATCTGGCATAATTCTATTAACCTGACAAAAAATTGCCCCAACAGCATTACTATACCAAATTTCACCATCCCTGAATATAGAAATCCTAATTTTACTAGCCATTTTATCAACAATACTAGGAGGCTGAGGTGGACTCAATCAAACCCAAATACGAAAAGTCTTAGCCTACTCATCAATCGCACACATAGGATGAACAGTGATTATCGCCCTTATTAACCCAAACTTAACTATTCTAAGCCTAATAATCTATATCATGACCACTCTAACCCTATTTATGACACTAAACTTATCTTCAACAACAAAAATCAAATCAATCAGCAATTTATGAAACAAATCAACTCCTATGACCATAATTGTTTTCCTAACTATACTCTCATTAGGAGGACTACCACCATTAACTGGATTTATACCAAAATGACTAATCCTACAAGAACTAATTATCAACAACAACCCCACCATAGCTATTATTATAGCCCTCTCAGCCCTACTAAACTTATTTTTTTATATACGAATTATCTACGTATCATCATTAACAATATTCCCAACCAGTAATAACTTAAAACATCACTGATTCTTCTCCCAAACAAAAACCACTAATATAATCCCTACCTTAACTACCATTTCATCCATATTACTCCCACTAACTCCAATTCTCATTATTATAACCTAACTAAGAATTACA
>PBV-162
CATCCCACTCTCATCTGGCATAATTCTATTAACCTGACAAAAAATTGCCCCAACAGCATTACTATACCAAATTTCACCATCCCTGAATATAGAAATCCTAATTTTACTAGCCATTTTATCAACAATACTAGGAGGCTGAGGTGGACTCAATCAAACCCAAATACGAAAAGTCTTAGCCTACTCATCAATCGCACACATAGGATGAACAGTGATTATCGCCCTTATTAACCCAAACTTAACTATTCTAAGCCTAATAATCTATATCATGACTACTCTAACCCTATTTATGACACTAAACTTATCTTCAACAACAAAAATCAAATCAATCAGCAATTTATGAAACAAATCAACTCCTATGACCATAATTGTTTTCCTAACTATACTCTCATTAGGAGGACTACCACCATTAACTGGATTTATGCCAAAATGACTAATCCTACAAGAACTAATTATCAACAAAAACCCCACCATAGCTATTATTATGGCCCTCTCAGCCCTACTAAACTTATTTTTTTATATACGAATTATCTACGTATCATCATTAACAATATTCCCAACCAGTAATAACTTAAAACATCACTGATTCTTCTCCCAAACAAAAACCACTAATATAATCCCTACCTTAACTACCATTTCATCCATATTACTCCCACTAACTCCAATTCTCATTATTATAACCTAACTAAGAATTACA
>PBV-161
CATCCCACTCTCATCTGGCATAATTCTATTAACCTGACAAAAAATTGCCCCAACAGCATTACTATACCAAATTTCACCATCCCTGAATATAGAAATCCTAATTTTACTAGCCATTTTATCAACAATACTAGGAGGCTGAGGTGGACTCAATCAAACCCAAATACGAAAAGTCTTAGCCTACTCATCAATCGCACACATAGGATGAACAGTGATTATCGCCCTTATTAACCCAAACTTAACTATTCTAAGCCTAATAATCTATATCATGACCACTCTAACCCTATTTATGACACTAAACTTATCTTCAACAACAAAAATCAAATCAATCAGCAATTTATGAAACAAATCAACTCCTATGACCATAATTGTTTTCCTAACTATACTCTCATTAGGAGGACTACCACCATTAACTGGATTTATACCAAAATGACTAATCCTACAAGAACTAATTATCAACAACAACCCCACCATAGCTATTATTATGGCCCTCTCAGCCCTACTAAACTTATTTTTTTATATACGAATTATCTACGTATCATCATTAACAATATTCCCAACCAGTAATAACTTAAAACATCACTGATTCTTCTCCCAAACAAAAACCACTAATATAATCCCTACCTTAACTACCATTTCATCCATATTACTCCCACTAACTCCAATTCTCATTATTATAACCTAACTAAGAATTACA
>PBV-160
CATCCCACTCTCATCTGGCATAATTCTATTAACCTGACAAAAAATTGCCCCAACAGCATTACTATACCAAATTTCACCATCCCTGAATATAGAAATCCTAATTTTACTAGCCATTTTATCAACAATACTAGGAGGCTGAGGTGGACTCAATCAAACCCAAATACGAAAAGTCTTAGCCTACTCATCAATCGCACACATAGGATGAACAGTGATTATCGCCCTTATTAACCCAAACTTAACTATTCTAAGCCTAATAATCTATATCATGACCACTCTAACCCTATTTATGACACTAAACTTATCTTCAACAACAAAAATCAAATCAATCAGCAATTTATGAAACAAATCAACTCCTATGACCATAATTGTTTTCCTAACTATACTCTCATTAGGAGGACTACCACCATTAACTGGATTTATACCAAAATGACTAATCCTACAAGAACTAATTATCAACAACAACCCCACCATAGCTATTATTATGGCCCTCTCAGCCCTACTAAACTTATTTTTTTATATACGAATTATCTACGTATCATCATTAACAATATTCCCAACCAGTAATAACTTAAAACATCACTGATTCTTCTCCCAAACAAAAACCACTAATATAATCCCTACCTTAACTACCATTTCATCCATATTACTCCCACTAACTCCAATTCTCATTATTATAACCTAACTAAGAATTACA
>PBV-159
CATCCCACTCTCATCTGGCATAATTCTATTAACCTGACAAAAAATTGCCCCAACAGCATTACTATACCAAATTTCACCATCCCTGAATATAGAAATCCTAATTTTACTAGCCATTTTATCAACAATACTAGGAGGCTGAGGTGGACTCAATCAAACCCAAATACGAAAAGTCTTAGCCTACTCATCAATCGCACACATAGGATGAACAGTGATTATCGCCCTTATTAACCCAAACTTAACTATTCTAAGCCTAATAATCTATATCATGACTACTCTAACCCTATTTATGACACTAAACTTATCTTCAACAACAAAAATCAAATCAATCAGCAATTTATGAAACAAATCAACTCCTATGACCATAATTGTTTTCCTAACTATACTCTCATTAGGAGGACTACCACCATTAACTGGATTTATGCCAAAATGACTAATCCTACAAGAACTAATTATCAACAACAACCCCACCATAGCTATTATTATGGCCCTCTCAGCCCTACTAAACTTATTTTTTTATATACGAATTATTTACGTATCATCATTAACAATATTCCCAACCAGTAATAACTTAAAACATCACTGATTCTTCTCCCAAACAAAAACCACTAATATAATCCCTACCTTAACTACCATTTCATCCATATTACTCCCACTAACTCCAATTCTCATTATTATAACCTAACTAAGAATTACA
>PBV-158
CATCCCACTCTCATCTGGCATAATTCTATTAACCTGACAAAAAATTGCCCCAACAGCATTACTATACCAAATTTCACCATCCCTGAATATAGAAATCCTAATTTTACTAGCCATTTTATCAACAATACTAGGAGGCTGAGGTGGACTCAATCAAACCCAAATACGAAAAGTCTTAGCCTACTCATCAATCGCACACATAGGATGAACAGTGATTATCGCCCTTATTAACCCAAACTTAACTATTCTAAGCCTAATAATCTATATCATGACCACTCTAACCCTATTTATGACACTAAACTTATCTTCAACAACAAAAATCAAATCAATCAGCAATTTATGAAACAAATCAACTCCTATGACCATAATTGTTTTCCTAACTATACTCTCATTAGGAGGACTACCACCATTAACTGGATTTATACCAAAATGACTAATCCTACAAGAACTAATTATCAACAACAACCCCACCATAGCTATTATTATGGCCCTCTCAGCCCTACTAAACTTATTTTTTTATATACGAATTATCTACGTATCATCATTAACAATATTCCCAACCAGTAATAACTTAAAACATCACTGATTCTTCTCCCAAACAAAAACCACTAATATAATCCCTACCTTAACTACCATTTCATCCATATTACTCCCACTAACTCCAATTCTCATTATTATAACCTAACTAAGAATTACA
>PBV-157
CATCCCACTCTCATCTGGCATAATTCTATTAACCTGACAAAAAATTGCCCCAACAGCATTACTATACCAAATTTCACCATCCCTGAATATAGAAATCCTAATTTTACTAGCCATTTTATCAACAATACTAGGAGGCTGAGGTGGACTCAATCAAACCCAAATACGAAAAGTCTTAGCCTACTCATCAATCGCACACATAGGATGAACAGTGATTATCGCCCTTATTAACCCAAACTTAACTATTCTAAGCCTAATAATCTATATCATGACCACTCTAACCCTATTTATGACACTAAACTTATCTTCAACAACAAAAATCAAATCAATCAGCAATTTATGAAACAAATCAACTCCTATGACCATAATTGTTTTCCTAACTATACTCTCATTAGGAGGACTACCACCATTAACTGGATTTATACCAAAATGACTAATCCTACAAGAACTAATTATCAACAACAACCCCACCATAGCTATTATTATGGCCCTCTCAGCCCTACTAAACTTATTTTTTTATATACGAATTATCTACGTATCATCATTAACAATATTCCCAACCAGTAATAACTTAAAACATCACTGATTCTTCTCCCAAACAAAAACCACTAATATAATCCCTACCTTAACTACCATTTCATCCATATTACTCCCACTAACTCCAATTCTCATTATTATAACCTAACTAAGAATTACA
>PBV-156
CATCCCACTCTCATCTGGCATAATTCTATTAACCTGACAAAAAATTGCCCCAACAGCATTACTATACCAAATTTCACCATCCCTGAATATAGAAATCCTAATTTTACTAGCCATTTTATCAACAATACTAGGAGGCTGAGGTGGACTCAATCAAACCCAAATACGAAAAGTCTTAGCCTACTCATCAATCGCACACATAGGATGAACAGTGATTATCGCCCTTATTAACCCAAACTTAACTATTCTAAGCCTAATAATCTATATCATGACCACTCTAACCCTATTTATGACACTAAACTTATCTTCAACAACAAAAATCAAATCAATCAGCAATTTATGAAACAAATCAACTCCTATGACCATAATTGTTTTCCTAACTATACTCTCATTAGGAGGACTACCACCATTAACTGGATTTATACCAAAATGACTAATCCTACAAGAACTAATTATCAACAACAACCCCACCATAGCTATTATTATGGCCCTCTCAGCCCTACTAAACTTATTTTTTTATATACGAATTATCTACGTATCATCATTAACAATATTCCCAACCAGTAATAACTTAAAACATCACTGATTCTTCTCCCAAACAAAAACCACTAATATAATCCCTACCTTAACTACCATTTCATCCATATTACTCCCACTAACTCCAATTCTCATTATTATAACCTAACTAAGAATTACA
>PBV-155
CATCCCACTCTCATCTGGCATAATTCTATTAACCTGACAAAAAATTGCCCCAACAGCATTACTATACCAAATTTCACCATCCCTGAATATAGAAATCCTAATTTTACTAGCCATTTTATCAACAATACTAGGAGGCTGAGGTGGACTCAATCAAACCCAAATACGAAAAGTCTTAGCCTACTCATCAATCGCACACATAGGATGAACAGTGATTATCGCCCTTATTAACCCAAACTTAACTATTCTAAGCCTAATAATCTATATCATGACTACTCTAACCCTATTTATGACACTAAACTTATCTTCAACAACAAAAATCAAATCAATCAGCAATTTATGAAACAAATCAACTCCTATGACCATAATTGTTTTCCTAACTATACTCTCATTAGGAGGACTACCACCATTAACTGGATTTATGCCAAAATGACTAATCCTACAAGAACTAATTATCAACAACAACCCCACCATAGCTATTATTATGGCCCTCTCAGCCCTACTAAACTTATTTTTTTATATACGAATTATCTACGTATCATCATTAACAATATTCCCAACCAGTAATAACTTAAAACATCACTGATTCTTCTCCCAAACAAAAACCACTAATATAATCCCTACCTTAACTACCATTTCATCCATATTACTCCCACTAACTCCAATTCTCATTATTATAACCTAACTAAGAATTACA
>PBV-154
CATCCCACTCTCATCTGGCATAATTCTATTAACCTGACAAAAAATTGCCCCAACAGCATTACTATACCAAATTTCACCATCCCTGAATATAGAAATCCTAATTTTACTAGCCATTTTATCAACAATACTAGGAGGCTGAGGTGGACTCAATCAAACCCAAATACGAAAAGTCTTAGCCTACTCATCAATCGCACACATAGGATGAACAGTGATTATCGCCCTTATTAACCCAAACTTAACTATTCTAAGCCTAATAATCTATATCATGACCACTCTAACCCTATTTATGACACTAAACTTATCTTCAACAACAAAAATCAAATCAATCAGCAATTTATGAAACAAATCAACTCCTATGACCATAATTGTTTTCCTAACTATACTCTCATTAGGAGGACTACCACCATTAACTGGATTTATACCAAAATGACTAATCCTACAAGAACTAATTATCAACAACAACCCCACCATAGCTATTATTATAGCCCTCTCAGCCCTACTAAACTTATTTTTTTATATACGAATTATCTACGTATCATCATTAACAATATTCCCAACCAGTAATAACTTAAAACATCACTGATTCTTCTCCCAAACAAAAACCACTAATATAATCCCTACCTTAACTACCATTTCATCCATATTACTCCCACTAACTCCAATTCTCATTATTATAACCTAACTAAGAATTACA
>PBV-153
CATCCCACTCTCATCTGGCATAATTCTATTAACCTGACAAAAAATTGCCCCAACAGCATTACTTTACCAAATTTCACCATCCCTGAATATAGAAATCCTAATTTTACTAGCCATTTTATCAACAATACTAGGAGGCTGAGGTGGACTCAATCAAACCCAAATACGAAAAGTCTTAGCCTACTCATCAATCGCACACATAGGATGAACAGTGATTATCGCCCTTATTAACCCAAACTTAACTATTCTAAGCCTAATAATCTATATCATGACTACTCTAACCCTATTTATGACACTAAACTTATCTTCAACAACAAAAATCAAATCAATCAGCAATTTATGAAACAAATCAACTCCTATGACCATAATTGTTTTCCTAACTATACTCTCATTAGGAGGACTACCACCATTAACTGGATTTATGCCAAAATGACTAATCCTACAAGAACTAATTATCAACAACAACCCCACCATAGCTATTACTATGGCCCTCTCAGCCCTACTAAACTTATTTTTTTATATACGAATTATCTACGTATCATCATTAACAATATTCCCAACCAGTAATAACTTAAAACATCACTGATTCTTCTCCCAAACAAAAACCACTAATATAATCCCTACCTTAACTACCATTTCATCCATATTACTCCCACTAACTCCAATTCTCATTATTATAACCTAACTAAGAATTACA
>PBV-152
CATCCCACTCTCATCTGGCATAATTCTATTAACCTGACAAAAAATTGCCCCAACAGCATTACTATATCAAATTTCACCATCCCTGAATATAGAAATCCTAATTTTACTAGCCATTTTATCAACAATACTAGGAGGCTGAGGTGGACTCAATCAAACCCAAATACGAAAAGTCTTAGCCTACTCATCAATCGCACACATAGGATGAACAGTGATTATCGCCCTTATTAACCCAAACTTAACTATTCTAAGCCTAATAATCTATATCATGACTACTCTAACCCTATTTATGACACTAAACTTATCTTCAACAACAAAAATCAAATCAATCAGCAATTTATGAAACAAATCAACTCCTATGACCATAATTGTTTTCCTAACTATACTCTCATTAGGAGGACTACCACCATTAACTGGATTTATGCCAAAATGACTAATCCTACAAGAACTAATTATCAACAACAACCCCACCATAGCTATTATTATGGCCCTCTCAGCCCTACTAAACTTATTTTTTTATATACGAATTATCTACGTATCATCATTAACAATATTCCCAACCAGTAATAACTTAAAACATCACTGATTCTTCTCCCAAACAAAAACCACTAATATAATCCCTACCTTAACTACCATTTCATCCATATTACTCCCACTAACTCCAATTCTCATTATTATAACCTAACTAAGAATTACA
>PBV-151
CATCCCACTCTCATCTGGCATAATTCTATTAACCTGACAAAAAATTGCCCCAACAGCATTACTATACCAAATTTCACCATCCCTGAATATAGAAATCCTAATTTTACTAGCCATTTTATCAACAATACTAGGAGGCTGAGGTGGACTCAATCAAACCCAAATACGAAAAGTCTTAGCCTACTCATCAATCGCACACATAGGATGAACAGTGATTATCGCCCTTATTAACCCAAACTTAACTATTCTAAGCCTAATAATCTATATCATGACCACTCTAACCCTATTTATGACACTAAACTTATCTTCAACAACAAAAATCAAATCAATCAGCAATTTATGAAACAAATCAACTCCTATGACCATAATTGTTTTCCTAACTATACTCTCATTAGGAGGACTACCACCATTAACTGGATTTATACCAAAATGACTAATCCTACAAGAACTAATTATCAACAACAACCCCACCATAGCTATTATTATAGCCCTCTCAGCCCTACTAAACTTATTTTTTTATATACGAATTATCTACGTATCATCATTAACAATATTCCCAACCAGTAATAACTTAAAACATCACTGATTCTTCTCCCAAACAAAAACCACTAATATAATCCCTACCTTAACTACCATTTCATCCATATTACTCCCACTAACTCC
>PBV-150
CATCCCACTCTCATCTGGCATAATTCTATTAACCTGACAAAAAATTGCCCCAACAGCATTACTATACCAAATTTCACCATCCCTGAATATAGAAATCCTAATTTTACTAGCCATTTTATCAACAATACTAGGAGGCTGAGGTGGACTCAATCAAACCCAAATACGAAAAGTCTTAGCCTACTCATCAATCGCACACATAGGATGAACAGTGATTATCGCCCTTATTAACCCAAACTTAACTATTCTAAGCCTAATAATCTATATCATGACCACTCTAACCCTATTTATGACACTAAACTTATCTTCAACAACAAAAATCAAATCAATCAGCAATTTATGAAACAAATCAACTCCTATGACCATAATTGTTTTCCTAACTATACTCTCATTAGGAGGACTACCACCATTAACTGGATTTATACCAAAATGACTAATCCTACAAGAACTAATTATCAACAACAACCCCACCATAGCTATTATTATGGCCCTCTCAGCCCTACTAAACTTATTTTTTTATATACGAATTATCTACGTATCATCATTAACAATATTCCCAACCAGTAATAACTTAAAACATCACTGATTCTTCTCCCAAACAAAAACCACTAATATAATCCCTACCTTAACTACCATTTCATCCATATTACTCCCACTAACTCCAATTCTCATTATTATAACC
>PBV-149
TCTGGCATAATTCTATTAACCTGACAAAAAATTGCCCCAACAGCATTACTATACCAAATTTCACCATCCCTGAATATAGAAATCCTAATTTTACTAGCCATTTTATCAACAATACTAGGAGGCTGAGGTGGACTCAATCAAACCCAAATACGAAAAGTCTTAGCCTACTCATCAATCGCACACATAGGATGAACAGTGATTATCGCCCTTATTAACCCAAACTTAACTATTCTAAGCCTAATAATCTATATCATGACCACTCTAACCCTATTTATGACACTAAACTTATCTTCAACAACAAAAATCAAATCAATCAGCAATTTATGAAACAAATCAACTCCTATGACCATAATTGTTTTCCTAACTATACTCTCATTAGGAGGACTACCACCATTAACTGGATTTATACCAAAATGACTAATCCTACAAGAACTAATTATCAACAACAACCCCACCATAGCTATTATTATGGCCCTCTCAGCCCTACTAAACTTATTTTTTTATATACGAATTATCTACGTATCATCATTAACAATATTCCCAACCAGTAATAACTTAAAACATCACTGATTCTTCTCCCAAACAAAAACCACTAATATAATCCCTACCTTAACTACCATTTCATCCATATTACTCCCACTAACTCCAATTCTCATTATCATAACCTAACTAAGAATTACA
>PBV-148
CATCCCACTCTCATCTGGCATAATTCTATTAACCTGACAAAAAATTGCCCCAACAGCATTACTATACCAAATTTCACCATCCCTGAATATAGAAATCCTAATTTTACTAGCCATTTTATCAACAATACTAGGAGGCTGAGGTGGACTCAATCAAACCCAAATACGAAAAGTCTTAGCCTACTCATCAATCGCACACATAGGATGAACAGTGATTATCGCCCTTATTAACCCAAACTTAACTATTCTAAGCCTAATAATCTATATCATGACCACTCTAACCCTATTTATGACACTAAACTTATCTTCAACAACAAAAATCAAATCAATCAGCAATTTATGAAACAAATCAACTCCTATGACCATAATTGTTTTCCTAACTATACTCTCATTAGGAGGACTACCACCATTAACTGGATTTATACCAAAATGACTAATCCTACAAGAACTAATTATCAACAACAACCCCACCATAGCTATTATTATAGCCCTCTCAGCCCTACTAAACTTATTTTTTTATATACGAATTATCTACGTATCATCATTAACAATATTCCCAACCAGTAATAACTTAAAACATCACTGATTCTTCTCCCAAACAAAAACCACTAATATAATCCCTACCTTAACTACCATTTCATCCATATTACTCCCACTAACTCCAATTCTCATTATTATAACCTAACTAAGAATTACA
>PBV-147
CATCCCACTCTCATCTGGCATAATTCTATTAACCTGACAAAAAATTGCCCCAACAGCATTACTATACCAAATTTCACCATCCCTGAATATAGAAATCTTAATTTTACTAGCCATTTTATCAACAATACTAGGAGGCTGAGGTGGACTCAATCAAACCCAAATACGAAAAGTCTTAGCCTACTCATCAATCGCACACATAGGATGAACAGTGATTATCGCCCTTATTAACCCAAACTTAACTATTCTAAGCCTAATAATCTATATCATGACCACTCTAACCCTATTTATGACACTAGACTTATCTTCAACAACAAAAATCAAATCAATCAGCAATTTATGAAACAAATCAACTCCTATGACCATAATTGTTTTCCTAACTATACTCTCATTAGGAGGACTACCACCATTAACTGGATTTATACCAAAATGACTAATCCTACAAGAACTAATTATCAACAACAACCCCACCATAGCTATTATTATGGCCCTCTCAGCCCTACTAAACTTATTTTTTTATATACGAATTATCTACGTATCATCATTAACAATATTCCCAACCAGTAATAACTTAAAACATCACTGATTCTTCTCCCAAACAAAAACCACTAATATAATCCCTACCTTAACTACCATTTCATCCATATTACTCCCACTAACTCCAATTCTCATTATTATAACCTAACTAAGAATTACA
>PBV-146
CATCCCACTCTCATCTGGCATAATTCTATTAACCTGACAAAAAATTGCCCCAACAGCATTACTATACCAAATTTCACCATCCCTGAATATAGAAATCCTAATTTTACTAGCCATTTTATCAACAATACTAGGAGGCTGAGGTGGACTCAATCAAACCCAAATACGAAAAGTCTTAGCCTACTCATCAATCGCACACATAGGATGAACAGTGATTATCGCCCTTATTAACCCAAACTTAACTATTCTAAGCCTAATAATCTATATCATGACCACTCTAACCCTATTTATGACACTAAACTTATCTTCAACAACAAAAATCAAATCAATCAGCAATTTATGAAACAAATCAACTCCTATGACCATAATTGTTTTCCTAACTATACTCTCATTAGGAGGACTACCACCATTAACTGGATTTATACCAAAATGACTAATCCTACAAGAACTAATTATCAACAACAACCCCACCATAGCTATTATTATAGCCCTCTCAGCCCTACTAAACTTATTTTTTTATATACGAATTATCTACGTATCATCATTAACAATATTCCCAACCAGTAATAACTTAAAACATCACTGATTCTTCTCCCAAACAAAAACCACTAATATAATCCCTACCTTAACTACCATTTCATCCATATTACTCCCACTAACTCCAATTCTCATTATTATAACCTAACTAAGAATTACA
>PBV-145
CATCCCACTCTCATCTGGCATAATTCTATTAACCTGACAAAAAATTGCCCCAACAGCATTACTATACCAAATTTCACCATCCCTGAATATAGAAATCCTAATTTTACTAGCCATTTTATCAACAATACTAGGAGGCTGAGGTGGACTCAATCAAACCCAAATACGAAAAGTCTTAGCCTACTCATCAATCGCACACATAGGATGAACAGTGATTATCGCCCTTATTAACCCAAACTTAACTATTCTAAGCCTAATAATCTATATCATGACTACTCTAACCCTATTTATGACACTAAACTTATCTTCAACAACAAAAATCAAATCAATCAGCAATTTATGAAACAAATCAACTCCTATGACCATAATTGTTTTCCTAACTATACTCTCATTAGGAGGACTACCACCATTAACTGGATTTATGCCAAAATGACTAATCCTACAAGAACTAATTATCAACAACAACCCCACCATAGCTATTATTATAGCCCTCTCAGCCCTACTAAACTTATTTTTTTATATACGAATTATCTACGTATCATCATTAACAATATTCCCAACCAGTAATAACTTAAAACATCACTGATTCTTCTCCCAAACAAAAACCACTAATATAATCCCTACCTTAACTACCATTTCATCCATATTACTCCCACTAACTCCAATTCTCATTATTATAACCTAACTAAGAATTACA
>PBV-144
CATCCCACTCTCATCTGGCATAATTCTATTAACCTGACAAAAAATTGCCCCAACAGCATTACTATACCAAATTTCACCATCCCTGAATATAGAAATCCTAATTTTACTAGCCATTTTATCAACAATACTAGGAGGCTGAGGTGGACTCAATCAAACCCAAATACGAAAAGTCTTAGCCTACTCATCAATCGCACACATAGGATGAACAGTGATTATCGCCCTTATTAACCCAAACTTAACTATTCTAAGCCTAATAATCTATATCATGACCACTCTAACCCTATTTATGACACTAAACTTATCTTCAACAACAAAAATCAAATCAATCAGCAATTTATGAAACAAATCAACTCCTATGACCATAATTGTTTTCCTAACTATACTCTCATTAGGAGGACTACCACCATTAACTGGATTTATACCAAAATGACTAATCCTACAAGAACTAATTATCAACAACAACCCCACCATAGCTATTATTATGGCCCTCTCAGCCCTACTAAACTTATTTTTTTATATACGAATTATCTACGTATCATCATTAACAATATTCCCAACCAGTAATAACTTAAAACATCACTGATTCTTCTCCCAAACAAAAACCACTAATATAATCCCTACCTTAACTACCATTTCATCCATATTACTCCCACTAACTCCAATTCTCATTATTATAACCTAACTAAGAATTACA
>PBV-143
CATCCCACTCTCATCTGGCATAATTCTATTAACCTGACAAAAAATTGCCCCAACAGCATTACTATACCAAATTTCACCATCCCTGAATATAGAAATCCTAATTTTACTAGCCATTTTATCAACAATACTAGGAGGCTGAGGTGGACTCAATCAAACCCAAATACGAAAAGTCTTAGCCTACTCATCAATCGCACACATAGGATGAACAGTGATTATCGCCCTTATTAACCCAAACTTAACTATTCTAAGCCTAATAATCTATATCATGACCACTCTAACCCTATTTATGACACTAAACTTATCTTCAACAACAAAAATCAAATCAATCAGCAATTTATGAAACAAATCAACTCCTATGACCATAATTGTTTTCCTAACTATACTCTCATTAGGAGGACTACCACCATTAACTGGATTTATACCAAAATGACTAATCCTACAAGAACTAATTATCAACAACAACCCCACCATAGCTATTATTATGGCCCTCTCAGCCCTACTAAACTTATTTTTTTATATACGAATTATCTACGTATCATCATTAACAATATTCCCAACCAGTAATAACTTAAAACATCACTGATTCTTCTCCCAAACAAAAACCACTAATATAATCCCTACCTTAACTACCATTTCATCCATATTACTCCCACTAACTCCAATTCTCATTATTATAACCTAACTAAGAATTACA
>PBV-142
CATCCCACTCTCATCTGGCATAATTCTATTAACCTGACAAAAAATTGCCCCAACAGCATTACTATACCAAATTTCACCATCCCTGAATATAGAAATCCTAATTTTACTAGCCATTTTATCAACAATACTAGGAGGCTGAGGTGGACTCAATCAAACCCAAATACGAAAAGTCTTAGCCTACTCATCAATCGCACACATAGGATGAACAGTGATTATCGCCCTTATTAACCCAAACTTAACTATTCTAAGCCTAATAATCTATATCATGACCACTCTAACCCTATTTATGACACTAAACTTATCTTCAACAACAAAAATCAAATCAATCAGCAATTTATGAAACAAATCAACTCCTATGACTATAATTGTTTTCCTAACTATACTCTCATTAGGAGGACTACCACCATTAACTGGATTTATACCAAAATGACTAATCCTACAAGAACTAATTATCAACAACAACCCCACCATAGCTATTATTATGGCCCTCTCAGCCCTACTAAACTTATTTTTTTATATACGAATTATCTACGTATCATCATTAACAATATTCCCAACCAGTAATAACTTAAAACATCACTGATTCTTCTCCCAAACAAAAACCACTAATATAATCCCTACCTTAACTACCATTTCATCCATATTACTCCCACTAACTCCAATTCTCATTATTATAACCTAACTAAGA
>PBV-141
CATCCCACTCTCATCTGGCATAATTCTATTAACCTGACAAAAAATTGCCCCAACAGCATTACTATACCAAATTTCACCATCCCTGAATATAGAAATCCTAATTTTACTAGCCATTTTATCAACAATACTAGGAGGCTGAGGTGGACTCAATCAAACCCAAATACGAAAAGTCTTAGCCTACTCATCAATCGCACACATAGGATGAACAGTGATTATCGCCCTTATTAACCCAAACTTAACTATTCTAAGCCTAATAATCTATATCATGACTACTCTAACCCTATTTATGACACTAAACTTATCTTCAACAACAAAAATCAAATCAATCAGCAATTTATGAAACAAATCAACTCCTATGACCATAATTGTTTTCCTAACTATACTCTCATTAGGAGGACTACCACCATTAACTGGATTTATGCCAAAATGACTAATCCTACAAGAACTAATTATCAACAACAACCCCACCATAGCTATTATTATGGCCCTCTCAGCCCTACTAAACTTATTTTTTTATATACGAATTATCTACGTATCATCATTAACAATATTCCCAACCAGTAATAACTTAAAACATCACTGATTCTTCTCCCAAACAAAAACCACTAATATAATCCCTACCTTAACTACCATTTCATCCATATTACTCCCACTAACTCCAATTCTCATTATTATAACCTAACTAAGAATTACA
>PBV-140
CATCCCACTCTCATCTGGCATAATTCTATTAACCTGACAAAAAATTGCCCCAACAGCATTACTATACCAAATTTCACCATCCCTGAATATAGAAATCCTAATTTTACTAGCCATTTTATCAACAATACTAGGAGGCTGAGGTGGACTCAATCAAACCCAAATACGAAAAGTCTTAGCCTACTCATCAATCGCACACATAGGATGAACAGTGATTATCGCCCTTATTAACCCAAACTTAACTATTCTAAGCCTAATAATCTATATCATGACCACTCTAACCCTATTTATGACACTAAACTTATCTTCAACAACAAAAATCAAATCAATCAGCAATTTATGAAACAAATCAACTCCTATGACTATAATTGTTTTCCTAACTATACTCTCATTAGGAGGACTACCACCATTAACTGGATTTATACCAAAATGACTAATCCTACAAGAACTAATTATCAACAACAACCCCACCATAGCTATTATTATGGCCCTCTCAGCCCTACTAAACTTATTTTTTTATATACGAATTATCTACGTATCATCATTAACAATATTCCCAACCAGTAATAACTTAAAACATCACTGATTCTTCTCCCAAACAAAAACCACTAATATAATCCCTACCTTAACTACCATTTCATCCATATTACTCCCACTAACTCCAATTCTCATTATTATAACCTAACTAAGA
>PBV-139
CATCCCACTCTCATCTGGCATAATTCTATTAACCTGACAAAAAATTGCCCCAACAGCATTACTATACCAAATTTCACCATCCCTGAATATAGAAATCCTAATTTTACTAGCCATTTTATCAACAATACTAGGAGGCTGAGGTGGACTCAATCAAACCCAAATACGAAAAGTCTTAGCCTACTCATCAATCGCACACATAGGATGAACAGTGATTATCGCCCTTATTAACCCAAACTTAACTATTCTAAGCCTAATAATCTATATCATGACCACTCTAACCCTATTTATGACACTAAACTTATCTTCAACAACAAAAATCAAATCAATCAGCAATTTATGAAACAAATCAACTCCTATGACCATAATTGTTTTCCTAACTATACTCTCATTAGGAGGACTACCACCATTAACTGGATTTATACCAAAATGACTAATCCTACAAGAACTAATTATCAACAACAACCCCACCATAGCTATTATTATGGCCCTCTCAGCCCTACTAAACTTATTTTTTTATATACGAATTATCTACGTATCATCATTAACAATATTCCCAACCAGTAATAACTTAAAACATCACTGATTCTTCTCCCAAACAAAAACCACTAATATAATCCCTACCTTAACTACCATTTCATCCATATTACTCCCACTAACTCCAATTCTCATTATTATAACCTAACTAAGAATTACA
>PBV-138
CATCCCACTCTCATCTGGCATAATTCTATTAACCTGACAAAAAATTGCCCCAACAGCATTACTATACCAAATTTCACCATCCCTGAATATAGAAATCCTAATTTTACTAGCCATTTTATCAACAATACTAGGAGGCTGAGGTGGACTCAATCAAACCCAAATACGAAAAGTCTTAGCCTACTCATCAATCGCACACATAGGATGAACAGTGATTATCGCCCTTATTAACCCAAACTTAACTATTCTAAGCCTAATAATCTATATCATGACCACTCTAACCCTATTTATGACACTAAACTTATCTTCAACAACAAAAATCAAATCAATCAGCAATTTATGAAACAAATCAACTCCTATGACCATAATTGTTTTCCTAACTATACTCTCATTAGGAGGACTACCACCATTAACTGGATTTATACCAAAATGACTAATCCTACAAGAACTAATTATCAACAACAACCCCACCATAGCTATTATTATAGCCCTCTCAGCCCTACTAAACTTATTTTTTTATATACGAATTATCTACGTATCATCATTAACAATATTCCCAACCAGTAATAACTTAAAACATCACTGATTCTTCTCCCAAACAAAAACCACTAATATAATCCCTACCTTAACTACCATTTCATCCATATTACTCCCACTAACTCCAATTCTCATTATTATAACCTA
>PBV-137
AATTTCACCATCCCTGAATATAGAAATCCTAATTTTACTAGCCATTTTATCAACAATACTAGGAGGCTGAGGTGGACTCAATCAAACCCAAATACGAAAAATCTTAGCCTACTCATCAATCGCACACATAGGATGAACAGTGATTATCGCCCTTATTAACCCAAACTTAACTATTCTAAGCCTAATAATCTATATCATGACTACTCTAACCCTATTTATGACACTAAACTTATCTTCAACAACAAAAATCAAATCAATCAGCAATTTATGAAACAAATCAACTCCTATGACCATAATTGTTTTCCTAACTATACTCTCATTAGGAGGACTACCACCATTAACTGGATTTATGCCAAAATGACTAATCCTACAAGAACTAATTATCAACAACAACCCCACTATAGCTATTATTATGGCCCTCTCAGCCCTACTAAACTTATTTTTTTATATACGAATTATCTACGTATCATCATTAACAATATTCCCAACCAGTAATAACTTAAAACATCACTGATTCTTCTCCCAAACAAAAACCACTAATATAATCCCTACCTTAACTACCATTTCATCCATATTACTCCCACTAACTCCAATTCTCATTATTATAACCTA
>PBV-136
CATCCCACTCTCATCTGGCATAATTCTATTAACCTGACAAAAAATTGCCCCAACAGCATTACTATACCAAATTTCACCATCCCTGAATATAGAAATCCTAATTTTACTAGCCATTTTATCAACAATACTAGGAGGCTGAGGTGGACTCAATCAAACCCAAATACGAAAAGTCTTAGCCTACTCATCAATCGCACACATAGGATGAACAGTGATTATCGCCCTTATTAACCCAAACTTAACTATTCTAAGCCTAATAATCTATATCATGACCACTCTAACCCTATTTATGACACTAAACTTATCTTCAACAACAAAAATCAAATCAATCAGCAATTTATGAAACAAATCAACTCCTATGACCATAATTGTTTTCCTAACTATACTCTCATTAGGAGGACTACCACCATTAACTGGATTTATACCAAAATGACTAATCCTACAAGAACTAATTATCAACAACAACCCCACCATAGCTATTATTATGGCCCTCTCAGCCCTACTAAACTTATTTTTTTATATACGAATTATCTACGTATCATCATTAACAATATTCCCAACCAGTAATAACTTAAAACATCACTGATTCTTCTCCCAAACAAAAACCACTAATATAATCCCTACCTTAGCTACCATTTCATCCATATTACTCCCACTAACTCCAATT
>PBV-135
CATCCCACTCTCATCTGGCATAATTCTATTAACCTGACAAAAAATTGCCCCAACAGCATTACTTTACCAAATTTCACCATCCCTGAATATAGAAATCCTAATTTTACTAGCCATTTTATCAACAATACTAGGAGGCTGAGGTGGACTCAATCAAACCCAAATACGAAAAGTCTTAGCCTACTCATCAATCGCACACATAGGATGAACAGTGATTATCGCCCTTATTAACCCAAACTTAACTATTCTAAGCCTAATAATCTATATCATGACTACTCTAACCCTATTTATGACACTAAACTTATCTTCAACAACAAAAATCAAATCAATCAGCAATTTATGAAACAAATCAACTCCTATGACCATAATTGTTTTCCTAACTATACTCTCATTAGGAGGACTACCACCATTAACTGGATTTATGCCAAAATGACTAATCCTACAAGAACTAATTATCAACAACAACCCCACCATAGCTATTACTATGGCCCTCTCAGCCCTACTAAACTTATTTTTTTATATACGAATTATCTACGTATCATCATTAACAATATTCCCAACCAGTAATAACTTAAAACATCACTGATTCTTCTCCCAAACAAAAACCACTAATATAATCCCTACCTTAACTACCATTTCATCCATATTACTCCCACTAACTCCAATTCTCATTATTATAACCTAACTAAGAATTACA
>PBV-134
CATCCCACTCTCATCTGGCATAATTCTATTAACCTGACAAAAAATTGCCCCAACAGCATTACTATACCAAATTTCACCATCCCTGAATATAGAAATCCTAATTTTACTAGCCATTTTATCAACAATACTAGGAGGCTGAGGTGGACTCAATCAAACCCAAATACGAAAAGTCTTAGCCTACTCATCAATCGCACACATAGGATGAACAGTGATTATCGCCCTTATTAACCCAAACTTAACTATTCTAAGCCTAATAATCTATATCATGACCACTCTAACCCTATTTATGACACTAAACTTATCTTCAACAACAAAAATCAAATCAATCAGCAATTTATGAAACAAATCAACTCCTATGACCATAATTGTTTTCCTAACTATACTCTCATTAGGAGGACTACCACCATTAACTGGATTTATACCAAAATGACTAATCCTACAAGAACTAATTATCAACAACAACCCCACCATAGCTATTATTATGGCCCTCTCAGCCCTACTAAACTTATTTTTTTATATACGAATTATCTACGTATCATCATTAACAATATTCCCAACCAGTAATAACTTAAAACATCACTGATTCTTCTCCCAAACAAAAACCACTAATATAATCCCTACCTTAACTACCATTTCATCCATATTACTCCCACTAACTCCAATTCTCATTATTATAACCTAACTAAGAATTACA
>PBV-133
CATCCCACTCTCATCTGGCATAATTCTATTAACCTGACAAAAAATTGCCCCAACAGCATTACTATACCAAATTTCACCATCCCTGAATATAGAAATCCTAATTTTACTAGCCATTTTATCAACAATACTAGGAGGCTGAGGTGGACTCAATCAAACCCAAATACGAAAAGTCTTAGCCTACTCATCAATCGCACACATAGGATGAACAGTGATTATCGCCCTTATTAACCCAAACTTAACTATTCTAAGCCTAATAATCTATATCATGACTACTCTAACCCTATTTATGACACTAAACTTATCTTCAACAACAAAAATCAAATCAATCAGCAATTTATGAAACAAATCAACTCCTATGACCATAATTGTTTTCCTAACTATACTCTCATTAGGAGGACTACCACCATTAACTGGATTTATGCCAAAATGACTAATCCTACAAGAACTAATTATCAACAACAACCCCACCATAGCTATTATTATAGCCCTCTCAGCCCTACTAAACTTATTTTTTTATATACGAATTATCTACGTATCATCATTAACAATATTCCCAACCAGTAATAACTTAAAACATCACTGATTCTTCTCCCAAACAAAAACCACTAATATAATCCCTACCTTAACTACCATTTCATCCATATTACTCCCACTAACTCCAATTCTCATTATTATAACCTAACTAAGAATTACA
>PBV-132
CATCCCACTCTCATCTGGCATAATTCTATTAACCTGACAAAAAATTGCCCCAACAGCATTACTATACCAAATTTCACCATCCCTGAATATAGAAATCCTAATTTTACTAGCCATTTTATCAACAATACTAGGAGGCTGAGGTGGACTCAATCAAACCCAAATACGAAAAGTCTTAGCCTACTCATCAATCGCACACATAGGATGAACAGTGATTATCGCCCTTATTAACCCAAACTTAACTATTCTAAGCCTAATAATCTATATCATGACCACTCTAACCCTATTTATGACACTAAACTTATCTTCAACAACAAAAATCAAATCAATCAGCAATTTATGAAACAAATCAACTCCTATGACCATAATTGTTTTCCTAACTATACTCTCATTAGGAGGACTACCACCATTAACTGGATTTATACCAAAATGACTAATCCTACAAGAACTAATTATCAACAACAACCCCACCATAGCTATTATTATAGCCCTCTCAGCCCTACTAAACTTATTTTTTTATATACGAATTATCTACGTATCATCATTAACAATATTCCCAACCAGTAATAACTTAAAACATCACTGATTCTTCTCCCAAACAAAAACCACTAATATAATCCCTACCTTAACTACCATTTCATCCATATTACTCCCACTAACTCCAATTCTCATTATTATAACCTAACTAAGAATTACA
>PBV-131
CATCCCACTCTCATCTGGCATAATTCTATTAACCTGACAAAAAATTGCCCCAACAGCATTACTATACCAAATTTCACCATCCCTGAATATAGAAATCCTAATTTTACTAGCCATTTTATCAACAATACTAGGAGGCTGAGGTGGACTCAATCAAACCCAAATACGAAAAGTCTTAGCCTACTCATCAATCGCACACATAGGATGAACAGTGATTATCGCCCTTATTAACCCAAACTTAACTATTCTAAGCCTAATAATCTATATCATGACCACTCTAACCCTATTTATGACACTAAACTTATCTTCAACAACAAAAATCAAATCAATCAGCAATTTATGAAACAAATCAACTCCTATGACCATAATTGTTTTCCTAACTATACTCTCATTAGGAGGACTACCACCATTAACTGGATTTATACCAAAATGACTAATCCTACAAGAACTAATTATCAACAACAACCCCACCATAGCTATTATTATAGCCCTCTCAGCCCTACTAAACTTATTTTTTTATATACGAATTATCTACGTATCATCATTAACAATATTCCCAACCAGTAATAACTTAAAACATCACTGATTCTTCTCCCAAACAAAAACCACTAATATAATCCCTACCTTAACTACCATTTCATCCATATTACTCCCACTAACTCCAATTCTCATTATTATAACCTAACTAAGAATTACA
>PBV-130
CATCCCACTCTCATCTGGCATAATTCTATTAACCTGACAAAAAATTGCCCCAACAGCATTACTATACCAAATTTCACCATCCCTGAATATAGAAATCCTAATTTTACTAGCCATTTTATCAACAATACTAGGAGGCTGAGGTGGACTCAATCAAACCCAAATACGAAAAGTCTTAGCCTACTCATCAATCGCACACATAGGATGAACAGTGATTATCGCCCTTATTAACCCAAACTTAACTATTCTAAGCCTAATAATCTATATCATGACTACTCTAACCCTATTTATGACACTAAACTTATCTTCAACAACAAAAATCAAATCAATCAGCAATTTATGAAACAAATCAACTCCTATGACCATAATTGTTTTCCTAACTATACTCTCATTAGGAGGACTACCACCATTAACTGGATTTATGCCAAAATGACTAATCCTACAAGAACTAATTATCAACAACAACCCCACCATAGCTATTATTATGGCCCTCTCAGCCCTACTAAACTTATTTTTTTATATACGAATTATTTACGTATCATCATTAACAATATTCCCAACCAGTAATAACTTAAAACATCACTGATTCTTCTCCCAAACAAAAACCACTAATATAATCCCTACCTTAACTACCATTTCATCCATATTACTCCCACTAACTCCAATTCTCATTATTATAACCTAACTAAGAATTACA
>PBV-129
CATCCCACTCTCATCTGGCATAATTCTATTAACCTGACAAAAAATTGCCCCAACAGCATTACTATACCAAATTTCACCATCCCTGAATATAGAAATCCTAATTTTACTAGCCATTTTATCAACAATACTAGGAGGCTGAGGTGGACTCAATCAAACCCAAATACGAAAAGTCTTAGCCTACTCATCAATCGCACACATAGGATGAACAGTGATTATCGCCCTTATTAACCCAAACTTAACTATTCTAAGCCTAATAATCTATATCATGACCACTCTAACCCTATTTATGACACTAAACTTATCTTCAACAACAAAAATCAAATCAATCAGCAATTTATGAAACAAATCAACTCCTATGACCATAATTGTTTTCCTAACTATACTCTCATTAGGAGGACTACCACCATTAACTGGATTTATACCAAAATGACTAATCCTACAAGAACTAATTATCAACAACAACCCCACCATAGCTATTATTATGGCCCTCTCAGCCCTACTAAACTTATTTTTTTATATACGAATTATCTACGTATCATCATTAACAATATTCCCAACCAGTAATAACTTAAAACATCACTGATTCTTCTCCCAAACAAAAACCACTAATATAATCCCTACCTTAACTACCATTTCATCCATATTACTCCCACTAACTCCAATTCTCATTATTATAACCTAACTAAGAATTACA
>PBV-128
TCTGGCATAATTCTATTAACCTGACAAAAAATTGCCCCAACAGCATTACTATATCAAATTTCACCATCCCTGAATATAGAAATCCTAATTTTACTAGCCATTTTATCAACAATACTAGGAGGCTGAGGTGGACTCAATCAAACCCAAATACGAAAAGTCTTAGCCTACTCATCAATCGCACACATAGGATGAACAGTGATTATCGCCCTTATTAACCCAAACTTAACTATTCTAAGCCTAATAATCTATATCATGACTACTCTAACCCTATTTATGACACTAAACTTATCTTCAACAACAAAAATCAAATCAATCAGCAATTTATGAAACAAATCAACTCCTATGACCATAATTGTTTTCCTAACTATACTCTCATTAGGAGGACTACCACCATTAACTGGATTTATGCCAAAATGACTAATCCTACAAGAACTAATTATCAACAACAACCCCACCATAGCTATTATTATGGCCCTCTCAGCCCTACTAAACTTATTTTTTTATATACGAATTATCTACGTATCATCATTAACAATATTCCCAACCAGTAATAACTTAAAACATCACTGATTCTTCTCCCAAACAAAAACCACTAATATAATCCCTACCTTAACTACCATTTCATCCATATTACTCCCACTAACTCCAATTCTCATTATTATAACCTAACTAAGAATTACA
>PBV-127
CATCCCACTCTCATCTGGCATAATTCTATTAACCTGACAAAAAATTGCCCCAACAGCATTACTATACCAAATTTCACCATCCCTGAATATAGAAATCCTAATTTTACTAGCCATTTTATCAACAATACTAGGAGGCTGAGGTGGACTCAATCAAACCCAAATACGAAAAGTCTTAGCCTACTCATCAATCGCACACATAGGATGAACAGTGATTATCGCCCTTATTAACCCAAACTTAACTATTCTAAGCCTAATAATCTATATCATGACCACTCTAACCCTATTTATGACACTAAACTTATCTTCAACAACAAAAATCAAATCAATCAGCAATTTATGAAACAAATCAACTCCTATGACCATAATTGTTTTCCTAACTATACTCTCATTAGGAGGACTACCACCATTAACTGGATTTATACCAAAATGACTAATCCTACAAGAACTAATTATCAACAACAACCCCACCATAGCTATTATTATGGCCCTCTCAGCCCTACTAAACTTATTTTTTTATATACGAATTATCTACGTATCATCATTAACAATATTCCCAACCAGTAATAACTTAAAACATCACTGATTCTTCTCCCAAACAAAAACCACTAATATAATCCCTACCTTAACTACCATTTCATCCATATTACTCCCACTAACTCCAATTCTCATTATTATAACCTAACTAA
>PBV-126
CATCCCACTCTCATCTGGCATAATTCTATTAACCTGACAAAAAATTGCCCCAACAGCATTACTATACCAAATTTCACCATCCCTGAATATAGAAATCCTAATTTTACTAGCCATTTTATCAACAATACTAGGAGGCTGAGGTGGACTCAATCAAACCCAAATACGAAAAGTCTTAGCCTACTCATCAATCGCACACATAGGATGAACAGTGATTATCGCCCTTATTAACCCAAACTTAACTATTCTAAGCCTAATAATCTATATCATGACCACTCTAACCCTATTTATGACACTAAACTTATCTTCAACAACAAAAATCAAATCAATCAGCAATTTATGAAACAAATCAACTCCTATGACCATAATTGTTTTCCTAACTATACTCTCATTAGGAGGACTACCACCATTAACTGGATTTATACCAAAATGACTAATCCTACAAGAACTAATTATCAACAACAACCCCACCATAGCTATTATTATGGCCCTCTCAGCCCTACTAAACTTATTTTTTTATATACGAATTATCTACGTATCATCATTAACAATATTCCCAACCAGTAATAACTTAAAACATCACTGATTCTTCTCCCAAACAAAAACCACTAATATAATCCCTACCTTAACTACCATTTCATCCATATTACTCCCACTAACTCCAATTCTCATTATTATAACCTAACTAA
>PBV-125
CATCCCACTCTCATCTGGCATAATTCTATTAACCTGACAAAAAATTGCCCCAACAGCATTACTATACCAAATTTCACCATCCCTGAATATAGAAATCCTAATTTTACTAGCCATTTTATCAACAATACTAGGAGGCTGAGGTGGACTCAATCAAACCCAAATACGAAAAGTCTTAGCCTACTCATCAATCGCACACATAGGATGAACAGTGATTATCGCCCTTATTAACCCAAACTTAACTATTCTAAGCCTAATAATCTATATCATGACCACTCTAACCCTATTTATGACACTAAACTTATCTTCAACAACAAAAATCAAATCAATCAGCAATTTATGAAACAAATCAACTCCTATGACCATAATTGTTTTCCTAACTATACTCTCATTAGGAGGACTACCACCATTAACTGGATTTATACCAAAATGACTAATCCTACAAGAACTAATTATCAACAACAACCCCACCATAGCTATTATTATGGCCCTCTCAGCCCTACTAAACTTATTTTTTTATATACGAATTATCTACGTATCATCATTAACAATATTCCCAACCAGTAATAACTTAAAACATCACTGATTCTTCTCCCAAACAAAAACCACTAATATAATCCCTACCTTAACTACCATTTCATCCATATTACTCCCACTAACTCCAATTCTCATTATTATAACCTAACTAAGAATTACA
>PBV-124
CATCCCACTCTCATCTGGCATAATTCTATTAACCTGACAAAAAATTGCCCCAACAGCATTACTATACCAAATTTCACCATCCCTGAATATAGAAATCCTAATTTTACTAGCCATTTTATCAACAATACTAGGAGGCTGAGGTGGACTCAATCAAACCCAAATACGAAAAGTCTTAGCCTACTCATCAATCGCACACATAGGATGAACAGTGATTATCGCCCTTATTAACCCAAACTTAACTATTCTAAGCCTAATAATCTATATCATGACCACTCTAACCCTATTTATGACACTAAACTTATCTTCAACAACAAAAATCAAATCAATCAGCAATTTATGAAACAAATCAACTCCTATGACCATAATTGTTTTCCTAACTATACTCTCATTAGGAGGACTACCACCATTAACTGGATTTATACCAAAATGACTAATCCTACAAGAACTAATTATCAACAACAACCCCACCATAGCTATTATTATGGCCCTCTCAGCCCTACTAAACTTATTTTTTTATATACGAATTATCTACGTATCATCATTAACAATATTCCCAACCAGTAATAACTTAAAACATCACTGATTCTTCTCCCAAACAAAAACCACTAATATAATCCCTACTTTAACTACCATTTCATCCATATTACTCCCACTAACTCCAATTCTCATTATTATAACCTAACTAAGAATTACA
>PBV-123
CATCCCACTCTCATCTGGCATAATTCTATTAACCTGACAAAAAATTGCCCCAACAGCATTACTATACCAAATTTCACCATCCCTGAATATAGAAATCCTAATTTTACTAGCCATTTTATCAACAATACTAGGAGGCTGAGGTGGACTCAATCAAACCCAAATACGAAAAGTCTTAGCCTACTCATCAATCGCACACATAGGATGAACAGTGATTATCGCCCTTATTAACCCAAACTTAACTATTCTAAGCCTAATAATCTATATCATGACCACTCTAACCCTATTTATGACACTAAACTTATCTTCAACAACAAAAATCAAATCAATCAGCAATTTATGAAACAAATCAACTCCTATGACCATAATTGTTTTCCTAACTATACTCTCATTAGGAGGACTACCACCATTAACTGGATTTATACCAAAATGACTAATCCTACAAGAACTAATTATCAACAACAACCCCACCATAGCTATTATTATGGCCCTCTCAGCCCTACTAAACTTATTTTTTTATATACGAATTATCTACGTATCATCATTAACAATATTCCCAACCAGTAATAACTTAAAACATCACTGATTCTTCTCCCAAACAAAAACCACTAATATAATCCCTACCTTAACTACCATTTCATCCATATTACTCCCACTAA
>PBV-122
ATTTCACCATCCCTGAATATAGAAATCCTAATTTTACTAGCCATTTTATCAACAATACTAGGAGGCTGAGGTGGACTCAATCAAACCCAAATACGAAAAGTCTTAGCCTACTCATCAATCGCACACATAGGATGAACAGTGATTATCGCCCTTATTAACCCAAACTTAACTATTCTAAGCCTAATAATCTATATCATGACCACTCTAACCCTATTTATGACACTAAACTTATCTTCAACAACAAAAATCAAATCAATCAGCAATTTATGAAACAAATCAACTCCTATGACCATAATTGTTTTCCTAACTATACTCTCATTAGGAGGACTACCACCATTAACTGGATTTATACCAAAATGACTAATCCTACAAGAACTAATTATCAACAACAACCCCACCATAGCTATTATTATAGCCCTCTCAGCCCTACTAAACTTATTTTTTTATATACGAATTATCTACGTATCATCATTAACAATATTCCCAACCAGTAATAACTTAAAACATCACTGATTCTTCTCCCAAACAAAAACCACTAATATAATCCCTACCTTAACTACCATTTCATCCATATTACTCCCACTAACTCCAATTCTCATTATTATAACCTAACTAAG
>PBV-121
CATCCCACTCTCATCTGGCATAATTCTATTAACCTGACAAAAAATTGCCCCAACAGCATTACTATACCAAATTTCACCATCCCTGAATATAGAAATCCTAATTTTACTAGCCATTTTATCAACAATACTAGGAGGCTGAGGTGGACTCAATCAAACCCAAATACGAAAAGTCTTAGCCTACTCATCAATCGCACACATAGGATGAACAGTGATTATCGCCCTTATTAACCCAAACTTAACTATTCTAAGCCTAATAATCTATATCATGACCACTCTAACCCTATTTATGACACTAAACTTATCTTCAACAACAAAAATCAAATCAATCAGCAATTTATGAAACAAATCAACTCCTATGACCATAATTGTTTTCCTAACTATACTCTCATTAGGAGGACTACCACCATTAACTGGATTTATACCAAAATGACTAATCCTACAAGAACTAATTATCAACAACAACCCCACCATAGCTATTATTATGGCCCTCTCAGCCCTACTAAACTTATTTTTTTATATACGAATTATCTACGTATCATCATTAACAATATTCCCAACCAGTAATAACTTAAAACATCACTGATTCTTCTCCCAAACAAAAACCACTAATATAATCCCTACCTTAACTACCATTTCATCCATATTACTCCCACTAACTCCAATTCTCATTATTATAACCTAACTAAGAATTACA
>PBV-120
CATCCCACTCTCATCTGGCATAATTCTATTAACCTGACAAAAAATTGCCCCAACAGCATTACTATACCAAATTTCACCATCCCTGAATATAGAAATCCTAATTTTACTAGCCATTTTATCAACAATACTAGGAGGCTGAGGTGGACTCAATCAAACCCAAATACGAAAAGTCTTAGCCTACTCATCAATCGCACACATAGGATGAACAGTGATTATCGCCCTTATTAACCCAAACTTAACTATTCTAAGCCTAATAATCTATATCATGACCACTCTAACCCTATTTATGACACTAAACTTATCTTCAACAACAAAAATCAAATCAATCAGCAATTTATGAAACAAATCAACTCCTATGACCATAATTGTTTTCCTAACTATACTCTCATTAGGAGGACTACCACCATTAACTGGATTTATACCAAAATGACTAATCCTACAAGAACTAATTATCAACAACAACCCCACCATAGCTATTATTATGGCCCTCTCAGCCCTACTAAACTTATTTTTTTATATACGAATTATCTACGTATCATCATTAACAATATTCCCAACCAGTAATAACTTAAAACATCACTGATTCTTCTCCCAAACAAAAACCACTAATATAATCCCTACCTTAACTACCATTTCATCCATATTACTCCCACTAACTCCAATTCTCATTATTATA
>PBV-119
CATCCCACTCTCATCTGGCATAATTCTATTAACCTGACAAAAAATTGCCCCAACAGCATTACTATACCAAATTTCACCATCCCTGAATATAGAAATCCTAATTTTACTAGCCATTTTATCAACAATACTAGGAGGCTGAGGTGGACTCAATCAAACCCAAATACGAAAAGTCTTAGCCTACTCATCAATCGCACACATAGGATGAACAGTGATTATCGCCCTTATTAACCCAAACTTAACTATTCTAAGCCTAATAATCTATATCATGACCACTCTAACCCTATTTATGACACTAAACTTATCTTCAACAACAAAAATCAAATCAATCAGCAATTTATGAAACAAATCAACTCCTATGACCATAATTGTTTTCCTAACTATACTCTCATTAGGAGGACTACCACCATTAACTGGATTTATACCAAAATGACTAATCCTACAAGAACTAATTATCAACAACAACCCCACCATAGCTATTATTATGGCCCTCTCAGCCCTACTAAACTTATTTTTTTATATACGAATTATCTACGTATCATCATTAACAATATTCCCAACCAGTAATAACTTAAAACATCACTGATTCTTCTCCCAAACAAAAACCACTAATATAATCCCTACCTTAACTACCATTTCATCCATATTACTCCCACTAACTCCAATTCTCATTATTATAACCTAACTAAGAATTAC
>PBV-118
CATCCCACTCTCATCTGGCATAATTCTATTAACCTGACAAAAAATTGCCCCAACAGCATTACTATACCAAATTTCACCATCCCTGAATATAGAAATCCTAATTTTACTAGCCATTTTATCAACAATACTAGGAGGCTGAGGTGGACTCAATCAAACCCAAATACGAAAAGTCTTAGCCTACTCATCAATCGCACACATAGGATGAACAGTGATTATCGCCCTTATTAACCCAAACTTAACTACTCTAAGCCTAATAATCTATATCATGACCACTCTAACCCTATTTATGACACTAAACTTATCTTCAACAACAAAAATCAAATCAATCAGCAATTTATGAAACAAATCAACTCCTATGACCATAATTGTTTTCCTAACTATACTCTCATTAGGAGGACTACCACCATTAACTGGATTTATACCAAAATGACTAATCCTACAAGAACTAATTATCAACAACAACCCCACCATAGCTATTATTATGGCCCTCTCAGCCCTACTAAACTTATTTTTTTATATACGAATTATCTACGTATCATCATTAACAATATTCCCAACCAGTAATAACTTAAAACATCACTGATTCTTCTCCCAAACAAAAACCACTAATATAATCCCTACCTTAGCTACCATTTCATCCATATTACTCCCACTAACTCCAATTCTCATTATTATAACCTAACTAA
>PBV-117
CATCCCACTCTCATCTGGCATAATTCTATTAACCTGACAAAAAATTGCCCCAACAGCATTACTATACCAAATTTCACCATCCCTGAATATAGAAATCCTAATTTTACTAGCCATTTTATCAACAATACTAGGAGGCTGAGGTGGACTCAATCAAACCCAAATACGAAAAGTCTTAGCCTACTCATCAATCGCACACATAGGATGAACAGTGATTATCGCCCTTATTAACCCAAACTTAACTATTCTAAGCCTAATAATCTATATCATGACCACTCTAACCCTATTTATGACACTAAACTTATCTTCAACAACAAAAATCAAATCAATCAGCAATTTATGAAACAAATCAACTCCTATGACCATAATTGTTTTCCTAACTATACTCTCATTAGGAGGACTACCACCATTAACTGGATTTATACCAAAATGACTAATCCTACAAGAACTAATTATCAACAACAACCCCACCATAGCTATTATTATGGCCCTCTCAGCCCTACTAAACTTATTTTTTTATATACGAATTATCTACGTATCATCATTAACAATATTCCCAACCAGTAATAACTTAAAACATCACTGATTCTTCTCCCAAACAAAAACCACTAATATAATCCCTACCTTAACTACCATTTCATCCATATTACTCCCACTAACTCCAATTCTCATTATTATAACCTAACTAAGAATTACA
>PBV-116
ATCCCACTCTCATCTGGCATAATTCTATTAACCTGACAAAAAATTGCCCCAACAGCATTACTATACCAAATTTCACCATCCCTGAATATAGAAATCCTAATTTTACTAGCCATTTTATCAACAATACTAGGAGGCTGAGGTGGACTCAATCAAACCCAAATACGAAAAGTCTTAGCCTACTCATCAATCGCACACATAGGATGAACAGTGATTATCGCCCTTATTAACCCAAACTTAACTATTCTAAGCCTAATAATCTATATCATGACTACTCTAACCCTATTTATGACACTAAACTTATCTTCAACAACAAAAATCAAATCAATCAGCAATTTATGAAACAAATCAACTCCTATGACCATAATTGTTTTCCTAACTATACTATCATTAGGAGGACTACCACCATTAACTGGATTTATGCCAAAATGACTAATCTTACAAGAACTAATTATCAACAACAACCCCACCATAGCTATTATTATGGCCCTCTCAGCCCTACTAAACTTATTTTTTTATATACGAATTATTTACGTATCATCATTAACAATATTCCCAACCAGTAATAACTTAAAACATCACTGATTCTTCTCCCAAACAAAAACCACTAATATAATCCCTACCTTAACTACCATTTCATCCATATTACTCCCACTAACTCCAATTCTCATTATTATAACCTAACTAAGAATTACA
>PBV-115
CATCCCACTCTCATCTGGCATAATTCTATTAACCTGACAAAAAATTGCCCCAACAGCATTACTATACCAAATTTCACCATCCCTGAATATAGAAATCCTAATTTTACTAGCCATTTTATCAACAATACTAGGAGGCTGAGGTGGACTCAATCAAACCCAAATACGAAAAGTCTTAGCCTACTCATCAATCGCACACATAGGATGAACAGTGATTATCGCCCTTATTAACCCAAACTTAACTATTCTAAGCCTAATAATCTATATCATGACCACTCTAACCCTATTTATGACACTAAACTTATCTTCAACAACAAAAATCAAATCAATCAGCAATTTATGAAACAAATCAACTCCTATGACCATAATTGTTTTCCTAACTATACTCTCATTAGGAGGACTACCACCATTAACTGGATTTATACCAAAATGACTAATCCTACAAGAACTAATTATCAACAACAACCCCACCATAGCTATTATTATGGCCCTCTCAGCCCTACTAAACTTATTTTTTTATATACGAATTATCTACGTATCATCATTAACAATATTCCCAACCAGTAATAACTTAAAACATCACTGATTCTTCTCCCAAACAAAAACCACTAATATAATCCCTACCTTAACTACCATTTCATCCATATTACTCCCACTAACTCCAATTCTCATTATTATAACCTAACTAAGAATTACA
>PBV-114
CATCCCACTCTCATCTGGCATAATTCTATTAACCTGACAAAAAATTGCCCCAACAGCATTACTATATCAAATTTCACCATCCCTGAATATAGAAATCCTAATTTTACTAGCCATTTTATCAACAATACTAGGAGGCTGAGGTGGACTCAATCAAACCCAAATACGAAAAGTCTTAGCCTACTCATCAATCGCACACATAGGATGAACAGTGATTATCGCCCTTATTAACCCAAACTTAACTATTCTAAGCCTAATAATCTATATCATGACTACTCTAACCCTATTTATGACACTAAACTTATCTTCAACAACAAAAATCAAATCAATCAGCAATTTATGAAACAAATCAACTCCTATGACCATAATTGTTTTCCTAACTATACTCTCATTAGGAGGACTACCACCATTAACTGGATTTATGCCAAAATGACTAATCCTACAAGAACTAATTATCAACAACAACCCCACCATAGCTATTATTATGGCCCTCTCAGCCCTACTAAACTTATTTTTTTATATACGAATTATCTACGTATCATCATTAACAATATTCCCAACCAGTAATAACTTAAAACATCACTGATTCTTCTCCCAAACAAAAACCACTAATATAATCCCTACCTTAACTACCATTTCATCCATATTACTCCCACTAACTCCAATTCTCATTATTATAACCTAACTAAGAATTACA
>PBV-113
CATCCCACTCTCATCTGGCATAATTCTATTAACCTGACAAAAAATTGCCCCAACAGCATTACTATACCAAATTTCACCATCCCTGAATATAGAAATCCTAATTTTACTAGCCATTTTATCAACAATACTAGGAGGCTGAGGTGGACTCAATCAAACCCAAATACGAAAAGTCTTAGCCTACTCATCAATCGCACACATAGGATGAACAGTGATTATCGCCCTTATTAACCCAAACTTAACTATTCTAAGCCTAATAATCTATATCATGACCACTCTAACCCTATTTATGACACTAAACTTATCTTCAACAACAAAAATCAAATCAATCAGCAATTTATGAAACAAATCAACTCCTATGACCATAATTGTTTTCCTAACTATACTCTCATTAGGAGGACTACCACCATTAACTGGATTTATACCAAAATGACTAATCCTACAAGAACTAATTATCAACAACAACCCCACCATAGCTATTATTATGGCCCTCTCAGCCCTACTAAACTTATTTTTTTATATACGAATTATCTACGTATCATCATTAACAATATTCCCAACCAGTAATAACTTAAAACATCACTGATTCTTCTCCCAAACAAAAACCACTAATATAATCCCTACCTTAACTACCATTTCATCCATATTACTCCCACTAACTCCAATTCTCATTATTATAACCTAACTAA
>PBV-112
CATCCCACTCTCATCTGGCATAATTCTATTAACCTGACAAAAAATTGCCCCAACAGCATTACTATATCAAATTTCACCATCCCTGAATATAGAAATCCTAATTTTACTAGCCATTTTATCAACAATACTAGGAGGCTGAGGTGGACTCAATCAAACCCAAATACGAAAAGTCTTAGCCTACTCATCAATCGCACACATAGGATGAACAGTGATTATCGCCCTTATTAACCCAAACTTAACTATTCTAAGCCTAATAATCTATATCATGACTACTCTAACCCTATTTATGACACTAAACTTATCTTCAACAACAAAAATCAAATCAATCAGCAATTTATGAAACAAATCAACTCCTATGACCATAATTGTTTTCCTAACTATACTCTCATTAGGAGGACTACCACCATTAACTGGATTTATGCCAAAATGACTAATCCTACAAGAACTAATTATCAACAACAACCCCACCATAGCTATTATTATGGCCCTCTCAGCCCTACTAAACTTATTTTTTTATATACGAATTATCTACGTATCATCATTAACAATATTCCCAACCAGTAATAACTTAAAACATCACTGATTCTTCTCCCAAACAAAAACCACTAATATAATCCCTACCTTAACTACCATTTCATCCATATTACTCCCACTAACTCCAATTCTCATTATTATAACCTAACTAAGAATTACA
>PBV-111
CATCCCACTCTCATCTGGCATAATTCTATTAACCTGACAAAAAATTGCCCCAACAGCATTACTATACCAAATTTCACCATCCCTGAATATAGAAATCCTAATTTTACTAGCCATTTTATCAACAATACTAGGAGGCTGAGGTGGACTCAATCAAACCCAAATACGAAAAGTCTTAGCCTACTCATCAATCGCACACATAGGATGAACAGTGATTATCGCCCTTATTAACCCAAACTTAACTATTCTAAGCCTAATAATCTATATCATAACCACTCTAACCCTATTTATGACACTAAACCTATCTTCAACAACAAAAATCAAATCAATCAGCAATTTATGAAACAAATCAACTCCTATGACCATAATTGTTTTCCTAACTATACTCTCATTAGGAGGACTACCACCATTAACTGGATTTATACCAAAATGACTAATCCTACAAGAACTAATTATCAACAACAACCCCACCATAGCTATTATTATGGCCCTCTCAGCCCTACTAAACTTATTTTTTTATATACGAATTATCTACGTATCATCATTAACAATATTCCCAACCAGTAATAACTTAAAACATCACTGATTCTTCTCCCAAACAAAAACCACTAATATAATCCCTACCTTAACTACCATTTCATCCATATTACTCCCACTAACTCCAATTCTCATTATTATAACCTAACTAAGAATTACA
>PBV-110
CATCCCACTCTCATCTGGCATAATTCTATTAACCTGACAAAAAATTGCCCCAACAGCATTACTATATCAAATTTCACCATCCCTGAATATAGAAATCCTAATTTTACTAGCCATTTTATCAACAATACTAGGAGGCTGAGGTGGACTCAATCAAACCCAAATACGAAAAGTCTTAGCCTACTCATCAATCGCACACATAGGATGAACAGTGATTATCGCCCTTATTAACCCAAACTTAACTATTCTAAGCCTAATAATCTATATCATGACTACTCTAACCCTATTTATGACACTAAACTTATCTTCAACAACAAAAATCAAATCAATCAGCAATTTATGAAACAAATCAACTCCTATGACCATAATTGTTTTCCTAACTATACTCTCATTAGGAGGACTACCACCATTAACTGGATTTATGCCAAAATGACTAATCCTACAAGAACTAATTATCAACAACAACCCCACCATAGCTATTATTATGGCCCTCTCAGCCCTACTAAACTTATTTTTTTATATACGAATTATCTACGTATCATCATTAACAATATTCCCAACCAGTAATAACTTAAAACATCACTGATTCTTCTCCCAAACAAAAACCACTAATATAATCCCTACCTTAACTACCATTTCATCCATATTACTCCCACTAACTCCAATTCTCATTATTATAACCTAACTAAGAATTACA
>PBV-109
CATCCCACTCTCATCTGGCATAATTCTATTAACCTGACAAAAAATTGCCCCAACAGCATTACTATACCAAATTTCACCATCCCTGAATATAGAAATCCTAATTTTACTAGCTATTTTATCAACAATACTAGGAGGCTGAGGTGGACTCAATCAAACCCAAATACGAAAAGTCTTAGCCTACTCATCAATCGCACACATAGGATGAACAGTGATTATCGCCCTTATTAACCCAAACTTAACTATTCTAAGCCTAATAATCTATATCATGACTACTCTAACCCTATTTATGACACTAAACTTATCTTCAACAACAAAAATCAAATCAATCAGCAATTTATGAAACAAATCAACTCCTATGACCATAATTGTTTTCCTAACTATACTCTCATTAGGAGGACTACCACCATTAACTGGATTTATGCCTAAATGACTAATCCTACAAGAACTAATTATCAACAACAACCCCACCATAGCTATTATTATGGCCCTCTCAGCCCTACTAAACTTATTTTTTTATATACGAATTATTTACGTATCATCATTAACAATATTCCCAACCAGTAATAACTTAAAACATCACTGATTCTTCTCCCAAACAAAAACCACTAATATAATCCCTACCTTAACTACCATTTCATCCATATTACTCCCACTAACTCCAATTCTCATTATTATAACCTAACTAAGAATTACA
>PBV-108
CATCCCACTCTCATCTGGCATAATTCTATTAACCTGACAAAAAATTGCCCCAACAGCATTACTTTACCAAATTTCACCATCCCTGAATATAGAAATCCTAATTTTACTAGCCATTTTATCAACAATACTAGGAGGCTGAGGTGGACTCAATCAAACCCAAATACGAAAAGTCTTAGCCTACTCATCAATCGCACACATAGGATGAACAGTGATTATCGCCCTTATTAACCCAAACTTAACTATTCTAAGCCTAATAATCTATATCATGACTACTCTAACCCTATTTATGACACTAAACTTATCTTCAACAACAAAAATCAAATCAATCAGCAATTTATGAAACAAATCAACTCCTATGACCATAATTGTTTTCCTAACTATACTCTCATTAGGAGGACTACCACCATTAACTGGATTTATGCCAAAATGACTAATCCTACAAGAACTAATTATCAACAACAACCCCACCATAGCTATTACTATGGCCCTCTCAGCCCTACTAAACTTATTTTTTTATATACGAATTATCTACGTATCATCATTAACAATATTCCCAACCAGTAATAACTTAAAACATCACTGATTCTTCTCCCAAACAAAAACCACTAATATAATCCCTACCTTAACTACCATTTCATCCATATTACTCCCACTAACTCCAATTCTCATTATTATAACCTAACTAA
>PBV-107
CATCCCACTCTCATCTGGCATAATTCTATTAACCTGACAAAAAATTGCCCCAACAGCATTACTATACCAAATTTCACCATCCCTAAATATAGAAATCCTAATTTTACTAGCCATTTTATCAACAATACTAGGAGGCTGAGGTGGACTCAACCAAACCCAAATACGAAAAGTCTTAGCCTACTCATCAATCGCACACATAGGATGAACAGTGATTATCGCCCTTATTAACCCAAACTTAACTATTCTAAGCCTAATAATCTATATCATGACCACTCTAACCCTATTTATGACACTAAACTTATCTTCGACAACAAAAATCAAATCAATCAGCAATTTATGAAACAAATCAACTCCTATGACCATAATTGTTTTCCTAACTATACTCTCATTAGGAGGACTACCACCATTAACTGGATTTATACCAAAATGACTAATCCTACAAGAACTAATTATCAACAACAACCCCACCATAGCTATTATTATGGCCCTCTCAGCCCTACTAAACTTATTTTTTTATATACGAATTATCTACGTATCATCATTAACAATATTCCCAACCAGTAATAACTTAAAACATCACTGATTCTTCTCCCAAACAAAAACCACTAATATAATCCCTACCTTAACTACCATTTCATCCATATTACTCCCACTAACTCCAATTCTCATTATT
>PBV-106
CATCCCACTCTCATCTGGCATAATTCTATTAACCTGACAAAAAATTGCCCCAACAGCATTACTATACCAAATTTCACCATCCCTGAATATAGAAATCCTAATTTTACTAGCCATTTTATCAACAATACTAGGAGGCTGAGGTGGACTCAATCAAACCCAAATACGAAAAGTCTTAGCCTACTCATCAATCGCACACATAGGATGAACAGTGATTATCGCCCTTATTAACCCAAACTTAACTATTCTAAGCCTAATAATCTATATCATGACCACTCTAACCCTATTTATGACACTAAACTTATCTTCAACAACAAAAATCAAATCAATCAGCAATTTATGAAACAAATCAACTCCTATGACCATAATTGTTTTCCTAACTATACTCTCATTAGGAGGACTACCACCATTAACTGGATTTATACCAAAATGACTAATCCTACAAGAACTAATTATCAACAACAACCCCACCATAGCTATTATTATGGCCCTCTCAGCCCTACTAAACTTATTTTTTTATATACGAATTATCTACGTATCATCATTAACAATATTCCCAACCAGTAATAACTTAAAACATCACTGATTCTTCTCCCAAACAAAAACCACTAATATAATCCCTACCTTAACTACCATTTCATCCATATTACTCCCACTAACTCCAATTCTCATTATTATAACCTAACTAAGAATTACA
>PBV-105
CATCCCACTCTCATCTGGCATAATTCTATTAACCTGACAAAAAATTGCCCCAACAGCATTACTATACCAAATTTCACCATCCCTGAATATAGAAATCCTAATTTTACTAGCCATTTTATCAACAATACTAGGAGGCTGAGGTGGACTCAATCAAACCCAAATACGAAAAGTCTTAGCCTACTCATCAATCGCACACATAGGATGAACAGTGATTATCGCCCTTATTAACCCAAACTTAACTATTCTAAGCCTAATAATCTATATCATGACCACTCTAACCCTATTTATGACACTAAACTTATCTTCAACAACAAAAATCAAATCAATCAGCAATTTATGAAACAAATCAACTCCTATGACCATAATTGTTTTCCTAACTATACTCTCATTAGGAGGACTACCACCATTAACTGGATTTATACCAAAATGACTAATCCTACAAGAACTAATTATCAACAACAACCCCACCATAGCTATTATTATGGCCCTCTCAGCCCTACTAAACTTATTTTTTTATATACGAATTATCTACGTATCATCATTAACAATATTCCCAACCAGTAATAACTTAAAACATCACTGATTCTTCTCCCAAACAAAAACCACTAATATAATCCCTACCTTAACTACCATTTCATCCATATTACTCCCACTAACTCCAATTCTCATTATTATAACCTAACTAA
>PBV-104
CATCCCACTCTCATCTGGCATAATTCTATTAACCTGACAAAAAATTGCCCCAACAGCATTACTTTACCAAATTTCACCATCCCTGAATATAGAAATCCTAATTTTACTAGCCATTTTATCAACAATACTAGGAGGCTGAGGTGGACTCAATCAAACCCAAATACGAAAAATCTTAGCCTACTCATCAATCGCACACATAGGATGAACAGTGATTATCGCCCTTATTAACCCAAACTTAACTATTCTAAGCCTAATAATCTATATCATGACTACTCTAACCCTATTTATGACACTAAACTTATCTTCAACAACAAAAATCAAATCAATCAGCAATTTATGAAACAAATCAACTCCTATGACCATAATTGTTTTCCTAACTATACTCTCATTAGGAGGACTACCACCATTAACTGGATTTATGCCAAAATGACTAATCCTACAAGAACTAATTATCAACAACAACCCCACTATAGCTATTATTATGGCCCTCTCAGCCCTACTAAACTTATTTTTTTATATACGAATTATCTACGTATCATCATTAACAATATTCCCAACCAGTAATAACTTAAAACATCACTGATTCTTCTCCCAAACAAAAACCACTAATATAATCCCTACCTTAACTACCATTTCATCCATATTACTCCCACTAACTCCAATTCTCATTATTATAACCTAACTAAGAATTACA
>PBV-103
CATCCCACTCTCATCTGGCATAATTCTATTAACCTGACAAAAAATTGCCCCAACAGCATTACTATACCAAATTTCACCATCCCTGAATATAGAAATCCTAATTTTACTAGCCATTTTATCAACAATACTAGGAGGCTGAGGTGGACTCAATCAAACCCAAATACGAAAAGTCTTAGCCTACTCATCAATCGCACACATAGGATGAACAGTGATTATCGCCCTTATTAACCCAAACTTAACTATTCTAAGCCTAATAATCTATATCATGACCACTCTAACCCTATTTATGACACTAAACTTATCTTCAACAACAAAAATCAAATCAATCAGCAATTTATGAAACAAATCAACTCCTATGACTATAATTGTTTTCCTAACTATACTCTCATTAGGAGGACTACCACCATTAACTGGATTTATACCAAAATGACTAATCCTACAAGAACTAATTATCAACAACAACCCCACCATAGCTATTATTATGGCCCTCTCAGCCCTACTAAACTTATTTTTTTATATACGAATTATCTACGTATCATCATTAACAATATTCCCAACCAGTAATAACTTAAAACATCACTGATTCTTCTCCCAAACAAAAACCACTAATATAATCCCTACCTTAACTACCATTTCATCCATATTACTCCCACTAACTCCAATTCTCATTATTATAACCTA
>PBV-102
CATCCCACTCTCATCTGGCATAATTCTATTAACCTGACAAAAAATTGCCCCAACAGCATTACTATACCAAATTTCACCATCCCTGAATATAGAAATCCTAATTTTACTAGCCATTTTATCAACAATACTAGGAGGCTGAGGTGGACTCAATCAAACCCAAATACGAAAAGTCTTAGCCTACTCATCAATCGCACACATAGGATGAACAGTGATTATCGCCCTTATTAACCCAAATTTAACTATTCTAAGCCTAATAATCTATATCATGACCACTCTAACCCTATTTATGACACTAAACTTATCTTCAACAACAAAAATCAAATCAATCAGCAATTTATGAAACAAATCAACTCCTATGACCATAATTGTTTTCCTAACTATACTCTCATTAGGAGGACTACCACCATTAACTGGATTTATACCAAAATGACTAATCCTACAAGAACTAATTATCAACAACAACCCCACCATAGCTATTATTATGGCCCTCTCAGCCCTACTAAACTTATTTTTTTATATACGAATTATCTACGTATCATCATTAACAATATTCCCAACCAGTAATAACTTAAAACATCACTGATTCTTCTCCCAAACAAAAACCACTAATATAATCCCTACCTTAACTACCATTTCATCCATATTACTCCCACTAACTCCAATTCTCATTATTATAACCTAACTAAGAATTACA
>PBV-101
CATCCCACTCTCATCTGGCATAATTCTATTAACCTGACAAAAAATTGCCCCAACAGCATTACTATACCAAATTTCACCATCCCTGAATATAGAAATCCTAATTTTACTAGCCATTTTATCAACAATACTAGGAGGCTGAGGTGGACTCAATCAAACCCAAATACGAAAAGTCTTAGCCTACTCATCAATCGCACACATAGGATGAACAGTGATTATCGCCCTTATTAACCCAAACTTAACTATTCTAAGCCTAATAATCTATATCATGACCACTCTAACCCTATTTATGACACTAAACTTATCTTCAACAACAAAAATCAAATCAATCAGCAATTTATGAAACAAATCAACTCCTATGACCATAATTGTTTTCCTAACTATACTCTCATTAGGAGGACTACCACCATTAACTGGATTTATACCAAAATGACTAATCCTACAAGAACTAATTATCAACAACAACCCCACCATAGCTATTATTATAGCCCTCTCAGCCCTACTAAACTTATTTTTTTATATACGAATTATCTACGTATCATCATTAACAATATTCCCAACCAGTAATAACTTAAAACATCACTGATTCTTCTCCCAAACAAAAACCACTAATATAATCCCTACCTTAACTACCATTTCATCCATATTACTCCCACTAACTCCAATTCTCATTATTATAACCTAACTAAGAATTACA
>PBV-19
CATCCCACTCTCATCTGGCATAATTCTATTAACCTGACAAAAAATTGCCCCAACAGCATTACTATACCAAATTTCACCATCCCTGAATATAGAAATCCTAATTTTACTAGCCATTTTATCAACAATACTAGGAGGCTGAGGTGGACTCAATCAAACCCAAATACGAAAAGTCTTAGCCTACTCATCAATCGCACACATAGGATGAACAGTGATTATCGCCCTTATTAACCCAAACTTAACTATTCTAAGCCTAATAATCTATATCATGACCACTCTAACCCTATTTATGACACTAAACTTATCTTCAACAACAAAAATCAAATCAATCAGCAATTTATGAAACAAATCAACTCCTATGACCATAATTGTTTTCCTAACTATACTCTCATTAGGAGGACTACCACCATTAACTGGATTTATACCAAAATGACTAATCCTACAAGAACTAATTATCAACAACAACCCCACCATAGCTATTATTATGGCCCTCTCAGCCCTACTAAACTTATTTTTTTATATACGAATTATCTACGTATCATCATTAACAATATTCCCAACCAGTAATAACTTAAAACATCACTGATTCTTCTCCCAAACAAAAACCACTAATATAATCCCTACCTTAACTACCATTTCATCCATATTACTCCCACTAACTCCAATTCTCATTATTATAACCTAACTAAGAATTACA
>PBV-15
CATCCCACTCTCATCTGGCATAATTCTATTAACCTGACAAAAAATTGCCCCAACAGCATTACTATACCAAATTTCACCATCCCTGAATATAGAAATCCTAATTTTACTAGCCATTTTATCAACAATACTAGGAGGCTGAGGTGGACTCAATCAAACCCAAATACGAAAAGTCTTAGCCTACTCATCAATCGCACACATAGGATGAACAGTGATTATCGCCCTTATTAACCCAAACTTAACTATTCTAAGCCTAATAATCTATATCATGACCACTCTAACCCTATTTATGACACTAAACTTATCTTCAACAACAAAAATCAAATCAATCAGCAATTTATGAAACAAATCAACTCCTATGACCATAATTGTTTTCCTAACTATACTCTCATTAGGAGGACTACCACCATTAACTGGATTTATACCAAAATGACTAATCCTACAAGAACTAATTATCAACAACAACCCCACCATAGCTATTATTATGGCCCTCTCAGCCCTACTAAACTTATTTTTTTATATACGAATTATCTACGTATCATCATTAACAATATTCCCAACCAGTAATAACTTAAAACATCACTGATTCTTCTCCCAAACAAAAACCACTAATATAATCCCTACCTTAGCTACCATTTCATCCATATTACTCCCACTAACTCCAATTCTCATTATTATAACCTAACTA
>PBV-13
AATTGCCCCAACAGCATTACTTTACCAAATTTCACCATCCCTAAATATAGAAATCCTAATTTTACTAGCCATTTTATCAACAATACTAGGAGGCTGAGGTGGACTCAATCAAACCCAAATACGAAAAGTCTTAGCCTACTCATCAATCGCACACATAGGANGAACAGTGATTATCGCCCTTATTAACCCAAACTTAACTATTCTAAGCCTAATAATCTATATCATGACTACTCTAACCCTATTTATGACACTAAACTTATCTTCAACAACAAAAATCAAATCAATCAGCAATTTATGAAACAAATCAACTCCTATGACCATANTTGTTTTCCTAACTATACTCTCATTAGGAGGACTACCACCATTAACTGGATTTATGCCAAAATGACTAATCCTACNAGAACTAATTATCAACAACAACCCCACCATAGCNATTATTATGGCCCTCTCAGCCCTAC
>PBV-11
CATCCCACTCTCATCTGGCATAATTCTATTAACCTGACAAAAAATTGCCCCAACAGCATTACTATACCAAATTTCACCATCCCTGAATATAGAAATCCTAATTTTACTAGCCATTTTATCAACAATACTAGGAGGCTGAGGTGGACTCAATCAAACCCAAATACGAAAAGTCTTAGCCTACTCATCAATCGCACACATAGGATGAACAGTGATTATCGCCCTTATTAACCCAAACTTAACTATTCTAAGCCTAATAATCTATATCATGACCACTCTAACCCTATTTATGACACTAAACTTATCTTCAACAACAAAAATCAAATCAATCAGCAATTTATGAAACAAATCAACTCCTATGACCATAATTGTTTTCCTAACTATACTCTCATTAGGAGGACTACCACCATTAACTGGATTTATACCAAAATGACTAATCCTACAAGAACTAATTATCAACAACAACCCCACCATAGCTATTATTATGGCCCTCTCAGCCCTACTAAACTTATTTTTTTATATACGAATTATCTACGTATCATCATTAACAATATTCCCAACCAGTAATAACTTAAAACATCACTGATTCTTCTCCCAAACAAAAACCACTAATATAATCCCTACCTTAACTACCATTTCATCCATATTACTCCCACTAACTCCAATTCTCATTATTATAACCTA
>PBV-6
CATCCCACTCTCATCTGGCATAATTCTATTAACCTGACAAAAAATTGCCCCAACAGCATTACTATACCAAATTTCACCATCCCTGAATATAGAAATCCTAATTTTACTAGCCATTTTATCAACAATACTAGGAGGCTGAGGTGGACTCAATCAAACCCAAATACGAAAAGTCTTAGCCTACTCATCAATCGCACACATAGGATGAACAGTGATTATCGCCCTTATTAACCCAAACTTAACTATTCTAAGCCTAATAATCTATATCATGACCACTCTAACCCTATTTATGACACTAAACTTATCTTCAACAACAAAAATCAAATCAATCAGCAATTTATGAAACAAATCAACTCCTATGACCATAATTGTTTTCCTAACTATACTCTCATTAGGAGGACTACCACCATTAACTGGATTTATACCAAAATGACTAATCCTACAAGAACTAATTATCAACAACAACCCCACCATAGCTATTATTATGGCCCTCTCAGCCCTACTAAACTTATTTTTTTATATACGAATTATCTACGTATCATCATTAACAATATTCCCAACCAGTAATAACTTAAAACATCACTGATTCTTCTCCCAAACAAAAACCACTAATATAATCCCTACCTTAACTACCATTTCATCCATATTACTCCCACTAACTCCAATTCTCATTATTATAACCTAACTAAGAATTACA
>PBV-5
CATCCCACTCTCATCTGGCATAATTCTATTAACCTGACAAAAAATTGCCCCAACAGCATTACTATACCAAATTTCACCATCCCTGAATATAGAAATCCTAATTTTACTAGCCATTTTATCAACAATACTAGGAGGCTGAGGTGGACTCAATCAAACCCAAATACGAAAAGTCTTAGCCTACTCATCAATCGCACACATAGGATGAACAGTGATTATAGCCCTTATTAACCCAAACTTAACTATTCTAAGCCTAATAATCTATATCATGACCACTCTAACCCTATTTATGACACTAAACTTATCTTCAACAACAAAAATCAAATCAATCAGCAATTTATGAAACAAATCAACTCCTATGACCATAATTGTTTTCCTAACTATACTCTCATTAGGAGGACTACCACCATTAACTGGATTTATACCTAAATGACTAATCCTACAAGAACTAATTATCAACAACAACCCCACCATAGCTATTATTATAGCCCTCTCAGCCCTACTAAACTTATTTTTTTATATACGAATTATCTACGTATCATCATTAACAATATTCCCAACCAGTAATAACTTAAAACATCACTGATTCTTCTCCCAAACAAAAACCACTAATATAATCCCTACCTTAACTACCATTTCATCCATATTACTCCCACTAACTCCAATTCTCATTATTATAACCTAACTAAGAATTACA
